# Supplementary material for: Plasma extracellular vesicle sampling from glioblastoma demonstrates a small RNA signature indicative of disease and identifies lncRNA RPPH1 as a biomarker
Source: Neurooncol Adv. 2026 Jan 7;8(1):vdaf273. doi: 10.1093/noajnl/vdaf273 (PMC12883209; doi:10.1093/noajnl/vdaf273)
Supplement: vdaf273_Supplementary_Data [file vdaf273_supplementary_data.zip]

Archive with 8 entries (8 files):
- Supplemental Table 4.docx
- Supplemental Table 5.docx
- Supplementary Excel sheet 1 - miEAA - Analysis results.xlsx
- Supplementary Excel sheet 2.xlsx
- Supplemental figures.docx
- Supplemental Table 1.docx
- Supplemental Table 2.docx
- Supplemental Table 3.docx
