# Supplementary material for: Plasma extracellular vesicle sampling from glioblastoma demonstrates a small RNA signature indicative of disease and identifies lncRNA RPPH1 as a biomarker
Source: Neurooncol Adv. 2026 Jan 7;8(1):vdaf273. doi: 10.1093/noajnl/vdaf273 (PMC12883209; doi:10.1093/noajnl/vdaf273)
Supplement: vdaf273_Supplementary_Data [file vdaf273_supplementary_data.zip › Supplementary Excel sheet 1 - miEAA - Analysis results.xlsx]

## Sheet: Input list v2
hsa-miR-451a
hsa-miR-200a-3p
hsa-miR-4511
hsa-miR-3648
hsa-miR-6803-3p
hsa-miR-218-5p
hsa-miR-223-3p
hsa-miR-223-5p
hsa-miR-6741-3p
hsa-miR-197-3p
hsa-miR-122-5p
hsa-miR-504-5p
hsa-miR-4755-3p
hsa-miR-143-3p
hsa-miR-1-3p
hsa-miR-328-3p
hsa-miR-4755-5p
hsa-miR-148b-3p
hsa-miR-16-5p
hsa-miR-485-3p
hsa-let-7i-5p
hsa-let-7i-3p
hsa-miR-7-5p
hsa-miR-4536-3p
hsa-miR-31-5p
hsa-miR-6866-3p
hsa-miR-320b
hsa-miR-320a-3p
hsa-miR-320d
hsa-miR-320c
hsa-miR-6881-3p
hsa-miR-887-3p
hsa-miR-184
hsa-miR-484

## Sheet: ORA v2
miEAA - miRNA Enrichment and Annotation -- Analysis results
Category	Subcategory	Enrichment	P-value	P-adjusted	Q-value	Expected	Observed	miRNAs/precursors
Annotations derived over miRTarBase (Gene Ontology)	protein deubiquitination GO0016579	over-represented	0.0013421	0.0187051	0.0187051	26.1038	33	hsa-miR-451a; hsa-miR-200a-3p; hsa-miR-4511; hsa-miR-3648; hsa-miR-218-5p; hsa-miR-223-3p; hsa-miR-223-5p; hsa-miR-6741-3p; hsa-miR-197-3p; hsa-miR-122-5p; hsa-miR-504-5p; hsa-miR-4755-3p; hsa-miR-143-3p; hsa-miR-1-3p; hsa-miR-328-3p; hsa-miR-4755-5p; hsa-miR-148b-3p; hsa-miR-16-5p; hsa-miR-485-3p; hsa-let-7i-5p; hsa-let-7i-3p; hsa-miR-7-5p; hsa-miR-4536-3p; hsa-miR-31-5p; hsa-miR-6866-3p; hsa-mi…
Pathways (KEGG)	Hepatocellular carcinoma	over-represented	0.0071338	0.0288917	0.0288917	26.0485	32	hsa-miR-451a; hsa-miR-200a-3p; hsa-miR-4511; hsa-miR-3648; hsa-miR-6803-3p; hsa-miR-218-5p; hsa-miR-223-3p; hsa-miR-223-5p; hsa-miR-6741-3p; hsa-miR-197-3p; hsa-miR-122-5p; hsa-miR-504-5p; hsa-miR-4755-3p; hsa-miR-143-3p; hsa-miR-1-3p; hsa-miR-328-3p; hsa-miR-4755-5p; hsa-miR-148b-3p; hsa-miR-16-5p; hsa-miR-485-3p; hsa-let-7i-5p; hsa-let-7i-3p; hsa-miR-7-5p; hsa-miR-31-5p; hsa-miR-6866-3p; hsa-mi…
Pathways (KEGG)	Human cytomegalovirus infection	over-represented	0.0163201	0.0446864	0.0446864	26.8862	32	hsa-miR-451a; hsa-miR-200a-3p; hsa-miR-4511; hsa-miR-3648; hsa-miR-6803-3p; hsa-miR-218-5p; hsa-miR-223-3p; hsa-miR-223-5p; hsa-miR-6741-3p; hsa-miR-197-3p; hsa-miR-122-5p; hsa-miR-504-5p; hsa-miR-4755-3p; hsa-miR-143-3p; hsa-miR-1-3p; hsa-miR-328-3p; hsa-miR-4755-5p; hsa-miR-148b-3p; hsa-miR-16-5p; hsa-miR-485-3p; hsa-let-7i-5p; hsa-miR-7-5p; hsa-miR-31-5p; hsa-miR-6866-3p; hsa-miR-320b; hsa-miR…
Pathways (KEGG)	Thyroid hormone signaling pathway	over-represented	0.000982	0.0133032	0.0133032	22.7642	31	hsa-miR-451a; hsa-miR-200a-3p; hsa-miR-3648; hsa-miR-218-5p; hsa-miR-223-3p; hsa-miR-223-5p; hsa-miR-6741-3p; hsa-miR-197-3p; hsa-miR-122-5p; hsa-miR-504-5p; hsa-miR-4755-3p; hsa-miR-143-3p; hsa-miR-1-3p; hsa-miR-328-3p; hsa-miR-4755-5p; hsa-miR-148b-3p; hsa-miR-16-5p; hsa-miR-485-3p; hsa-let-7i-5p; hsa-let-7i-3p; hsa-miR-7-5p; hsa-miR-4536-3p; hsa-miR-31-5p; hsa-miR-6866-3p; hsa-miR-320b; hsa-mi…
Annotations derived over miRTarBase (Gene Ontology)	positive regulation of DNA-binding transcription factor activity GO0051091	over-represented	5.21e-06	0.0010276	0.0010276	17.4247	30	hsa-miR-451a; hsa-miR-200a-3p; hsa-miR-4511; hsa-miR-218-5p; hsa-miR-223-3p; hsa-miR-223-5p; hsa-miR-6741-3p; hsa-miR-197-3p; hsa-miR-122-5p; hsa-miR-4755-3p; hsa-miR-143-3p; hsa-miR-1-3p; hsa-miR-328-3p; hsa-miR-4755-5p; hsa-miR-148b-3p; hsa-miR-16-5p; hsa-miR-485-3p; hsa-let-7i-5p; hsa-let-7i-3p; hsa-miR-7-5p; hsa-miR-31-5p; hsa-miR-6866-3p; hsa-miR-320b; hsa-miR-320a-3p; hsa-miR-320d; hsa-miR-…
Annotations derived over miRTarBase (Gene Ontology)	microtubule cytoskeleton GO0015630	over-represented	0.000151	0.0059499	0.0059499	19.8532	30	hsa-miR-451a; hsa-miR-200a-3p; hsa-miR-4511; hsa-miR-3648; hsa-miR-218-5p; hsa-miR-223-3p; hsa-miR-223-5p; hsa-miR-6741-3p; hsa-miR-197-3p; hsa-miR-122-5p; hsa-miR-504-5p; hsa-miR-4755-3p; hsa-miR-143-3p; hsa-miR-1-3p; hsa-miR-328-3p; hsa-miR-4755-5p; hsa-miR-148b-3p; hsa-miR-16-5p; hsa-miR-485-3p; hsa-let-7i-5p; hsa-miR-7-5p; hsa-miR-31-5p; hsa-miR-6866-3p; hsa-miR-320b; hsa-miR-320a-3p; hsa-miR…
Diseases (MNDR)	colon cancer	over-represented	0.0022798	0.0037434	0.0037434	22.5737	30	hsa-miR-451a; hsa-miR-200a-3p; hsa-miR-4511; hsa-miR-3648; hsa-miR-6803-3p; hsa-miR-218-5p; hsa-miR-223-3p; hsa-miR-223-5p; hsa-miR-6741-3p; hsa-miR-197-3p; hsa-miR-122-5p; hsa-miR-504-5p; hsa-miR-143-3p; hsa-miR-1-3p; hsa-miR-328-3p; hsa-miR-4755-5p; hsa-miR-148b-3p; hsa-miR-16-5p; hsa-miR-485-3p; hsa-let-7i-5p; hsa-let-7i-3p; hsa-miR-7-5p; hsa-miR-31-5p; hsa-miR-6866-3p; hsa-miR-320a-3p; hsa-mi…
Pathways (KEGG)	Yersinia infection	over-represented	0.0024159	0.0166519	0.0166519	22.2456	30	hsa-miR-451a; hsa-miR-200a-3p; hsa-miR-4511; hsa-miR-218-5p; hsa-miR-223-3p; hsa-miR-223-5p; hsa-miR-6741-3p; hsa-miR-197-3p; hsa-miR-122-5p; hsa-miR-504-5p; hsa-miR-4755-3p; hsa-miR-143-3p; hsa-miR-1-3p; hsa-miR-328-3p; hsa-miR-4755-5p; hsa-miR-148b-3p; hsa-miR-16-5p; hsa-let-7i-5p; hsa-let-7i-3p; hsa-miR-7-5p; hsa-miR-31-5p; hsa-miR-6866-3p; hsa-miR-320b; hsa-miR-320a-3p; hsa-miR-320d; hsa-miR-…
Pathways (KEGG)	Chronic myeloid leukemia	over-represented	0.0030175	0.0188016	0.0188016	22.4583	30	hsa-miR-451a; hsa-miR-200a-3p; hsa-miR-4511; hsa-miR-3648; hsa-miR-6803-3p; hsa-miR-218-5p; hsa-miR-223-3p; hsa-miR-223-5p; hsa-miR-6741-3p; hsa-miR-197-3p; hsa-miR-122-5p; hsa-miR-504-5p; hsa-miR-4755-3p; hsa-miR-143-3p; hsa-miR-1-3p; hsa-miR-4755-5p; hsa-miR-148b-3p; hsa-miR-16-5p; hsa-let-7i-5p; hsa-miR-7-5p; hsa-miR-31-5p; hsa-miR-6866-3p; hsa-miR-320b; hsa-miR-320a-3p; hsa-miR-320d; hsa-miR-…
Pathways (KEGG)	Oxytocin signaling pathway	over-represented	0.0108476	0.0373913	0.0373913	23.7614	30	hsa-miR-451a; hsa-miR-200a-3p; hsa-miR-4511; hsa-miR-3648; hsa-miR-6803-3p; hsa-miR-218-5p; hsa-miR-223-3p; hsa-miR-223-5p; hsa-miR-6741-3p; hsa-miR-197-3p; hsa-miR-122-5p; hsa-miR-504-5p; hsa-miR-4755-3p; hsa-miR-143-3p; hsa-miR-1-3p; hsa-miR-4755-5p; hsa-miR-148b-3p; hsa-miR-16-5p; hsa-let-7i-5p; hsa-let-7i-3p; hsa-miR-7-5p; hsa-miR-31-5p; hsa-miR-6866-3p; hsa-miR-320b; hsa-miR-320a-3p; hsa-miR…
Annotations derived over miRTarBase (Gene Ontology)	positive regulation of I-kappaB kinaseNF-kappaB signaling GO0043123	over-represented	0.0018721	0.022575	0.022575	20.7424	29	hsa-miR-451a; hsa-miR-200a-3p; hsa-miR-4511; hsa-miR-218-5p; hsa-miR-223-3p; hsa-miR-223-5p; hsa-miR-6741-3p; hsa-miR-197-3p; hsa-miR-122-5p; hsa-miR-504-5p; hsa-miR-4755-3p; hsa-miR-143-3p; hsa-miR-1-3p; hsa-miR-328-3p; hsa-miR-4755-5p; hsa-miR-148b-3p; hsa-miR-16-5p; hsa-miR-485-3p; hsa-let-7i-5p; hsa-miR-7-5p; hsa-miR-31-5p; hsa-miR-6866-3p; hsa-miR-320b; hsa-miR-320a-3p; hsa-miR-320c; hsa-miR…
Annotations derived over miRTarBase (Gene Ontology)	external side of plasma membrane GO0009897	over-represented	0.0021862	0.0248233	0.0248233	20.8884	29	hsa-miR-451a; hsa-miR-200a-3p; hsa-miR-4511; hsa-miR-218-5p; hsa-miR-223-3p; hsa-miR-223-5p; hsa-miR-6741-3p; hsa-miR-197-3p; hsa-miR-122-5p; hsa-miR-504-5p; hsa-miR-4755-3p; hsa-miR-143-3p; hsa-miR-1-3p; hsa-miR-4755-5p; hsa-miR-148b-3p; hsa-miR-16-5p; hsa-miR-485-3p; hsa-let-7i-5p; hsa-miR-7-5p; hsa-miR-31-5p; hsa-miR-6866-3p; hsa-miR-320b; hsa-miR-320a-3p; hsa-miR-320d; hsa-miR-320c; hsa-miR-6…
Annotations derived over miRTarBase (Gene Ontology)	negative regulation of canonical Wnt signaling pathway GO0090090	over-represented	0.0029643	0.0293026	0.0293026	21.1803	29	hsa-miR-451a; hsa-miR-200a-3p; hsa-miR-4511; hsa-miR-3648; hsa-miR-218-5p; hsa-miR-223-3p; hsa-miR-223-5p; hsa-miR-6741-3p; hsa-miR-197-3p; hsa-miR-122-5p; hsa-miR-504-5p; hsa-miR-4755-3p; hsa-miR-143-3p; hsa-miR-1-3p; hsa-miR-328-3p; hsa-miR-4755-5p; hsa-miR-148b-3p; hsa-miR-16-5p; hsa-miR-485-3p; hsa-let-7i-5p; hsa-miR-7-5p; hsa-miR-31-5p; hsa-miR-6866-3p; hsa-miR-320b; hsa-miR-320a-3p; hsa-miR…
Pathways (KEGG)	Parathyroid hormone synthesis, secretion and action	over-represented	0.000169	0.0041582	0.0041582	18.682	29	hsa-miR-451a; hsa-miR-200a-3p; hsa-miR-4511; hsa-miR-6803-3p; hsa-miR-218-5p; hsa-miR-223-3p; hsa-miR-223-5p; hsa-miR-6741-3p; hsa-miR-197-3p; hsa-miR-122-5p; hsa-miR-504-5p; hsa-miR-4755-3p; hsa-miR-143-3p; hsa-miR-1-3p; hsa-miR-328-3p; hsa-miR-4755-5p; hsa-miR-148b-3p; hsa-miR-16-5p; hsa-let-7i-5p; hsa-miR-7-5p; hsa-miR-31-5p; hsa-miR-320b; hsa-miR-320a-3p; hsa-miR-320d; hsa-miR-320c; hsa-miR-6…
Pathways (KEGG)	Adrenergic signaling in cardiomyocytes	over-represented	0.0024132	0.0166519	0.0166519	20.9824	29	hsa-miR-451a; hsa-miR-200a-3p; hsa-miR-4511; hsa-miR-6803-3p; hsa-miR-218-5p; hsa-miR-223-3p; hsa-miR-223-5p; hsa-miR-6741-3p; hsa-miR-197-3p; hsa-miR-122-5p; hsa-miR-504-5p; hsa-miR-4755-3p; hsa-miR-143-3p; hsa-miR-1-3p; hsa-miR-4755-5p; hsa-miR-148b-3p; hsa-miR-16-5p; hsa-miR-485-3p; hsa-let-7i-5p; hsa-miR-7-5p; hsa-miR-31-5p; hsa-miR-6866-3p; hsa-miR-320b; hsa-miR-320a-3p; hsa-miR-320d; hsa-mi…
Pathways (KEGG)	Tuberculosis	over-represented	0.0035903	0.0203079	0.0203079	21.368	29	hsa-miR-451a; hsa-miR-200a-3p; hsa-miR-4511; hsa-miR-218-5p; hsa-miR-223-3p; hsa-miR-223-5p; hsa-miR-6741-3p; hsa-miR-197-3p; hsa-miR-122-5p; hsa-miR-504-5p; hsa-miR-4755-3p; hsa-miR-143-3p; hsa-miR-1-3p; hsa-miR-328-3p; hsa-miR-4755-5p; hsa-miR-148b-3p; hsa-miR-16-5p; hsa-miR-485-3p; hsa-let-7i-5p; hsa-miR-7-5p; hsa-miR-31-5p; hsa-miR-6866-3p; hsa-miR-320b; hsa-miR-320a-3p; hsa-miR-320c; hsa-miR…
Pathways (KEGG)	AMPK signaling pathway	over-represented	0.0069043	0.0286795	0.0286795	22.0329	29	hsa-miR-451a; hsa-miR-200a-3p; hsa-miR-4511; hsa-miR-3648; hsa-miR-218-5p; hsa-miR-223-3p; hsa-miR-223-5p; hsa-miR-6741-3p; hsa-miR-197-3p; hsa-miR-122-5p; hsa-miR-4755-3p; hsa-miR-143-3p; hsa-miR-1-3p; hsa-miR-328-3p; hsa-miR-4755-5p; hsa-miR-148b-3p; hsa-miR-16-5p; hsa-miR-485-3p; hsa-let-7i-5p; hsa-miR-7-5p; hsa-miR-4536-3p; hsa-miR-31-5p; hsa-miR-6866-3p; hsa-miR-320b; hsa-miR-320a-3p; hsa-mi…
Pathways (KEGG)	Neurotrophin signaling pathway	over-represented	0.0138803	0.0428306	0.0428306	22.7908	29	hsa-miR-451a; hsa-miR-200a-3p; hsa-miR-4511; hsa-miR-218-5p; hsa-miR-223-3p; hsa-miR-223-5p; hsa-miR-6741-3p; hsa-miR-197-3p; hsa-miR-122-5p; hsa-miR-504-5p; hsa-miR-4755-3p; hsa-miR-143-3p; hsa-miR-1-3p; hsa-miR-328-3p; hsa-miR-4755-5p; hsa-miR-148b-3p; hsa-miR-16-5p; hsa-miR-485-3p; hsa-let-7i-5p; hsa-miR-7-5p; hsa-miR-31-5p; hsa-miR-6866-3p; hsa-miR-320b; hsa-miR-320a-3p; hsa-miR-320d; hsa-miR…
Annotations derived over miRTarBase (Gene Ontology)	chromatin remodeling GO0006338	over-represented	7.17e-05	0.003944	0.003944	16.8407	28	hsa-miR-451a; hsa-miR-200a-3p; hsa-miR-4511; hsa-miR-3648; hsa-miR-218-5p; hsa-miR-223-3p; hsa-miR-223-5p; hsa-miR-6741-3p; hsa-miR-197-3p; hsa-miR-122-5p; hsa-miR-4755-3p; hsa-miR-143-3p; hsa-miR-1-3p; hsa-miR-328-3p; hsa-miR-4755-5p; hsa-miR-148b-3p; hsa-miR-16-5p; hsa-miR-485-3p; hsa-let-7i-5p; hsa-miR-7-5p; hsa-miR-31-5p; hsa-miR-6866-3p; hsa-miR-320b; hsa-miR-320a-3p; hsa-miR-320d; hsa-miR-3…
Annotations derived over miRTarBase (Gene Ontology)	cell-cell signaling GO0007267	over-represented	0.000896	0.0151031	0.0151031	18.8712	28	hsa-miR-451a; hsa-miR-200a-3p; hsa-miR-4511; hsa-miR-6803-3p; hsa-miR-218-5p; hsa-miR-223-3p; hsa-miR-223-5p; hsa-miR-197-3p; hsa-miR-122-5p; hsa-miR-504-5p; hsa-miR-4755-3p; hsa-miR-143-3p; hsa-miR-1-3p; hsa-miR-328-3p; hsa-miR-4755-5p; hsa-miR-148b-3p; hsa-miR-16-5p; hsa-miR-485-3p; hsa-let-7i-5p; hsa-miR-7-5p; hsa-miR-31-5p; hsa-miR-320b; hsa-miR-320a-3p; hsa-miR-320d; hsa-miR-320c; hsa-miR-68…
Annotations derived over miRTarBase (Gene Ontology)	basolateral plasma membrane GO0016323	over-represented	0.0028296	0.0284299	0.0284299	19.9329	28	hsa-miR-451a; hsa-miR-200a-3p; hsa-miR-4511; hsa-miR-218-5p; hsa-miR-223-3p; hsa-miR-223-5p; hsa-miR-6741-3p; hsa-miR-197-3p; hsa-miR-122-5p; hsa-miR-504-5p; hsa-miR-4755-3p; hsa-miR-143-3p; hsa-miR-1-3p; hsa-miR-328-3p; hsa-miR-4755-5p; hsa-miR-148b-3p; hsa-miR-16-5p; hsa-miR-485-3p; hsa-let-7i-5p; hsa-miR-7-5p; hsa-miR-31-5p; hsa-miR-6866-3p; hsa-miR-320b; hsa-miR-320a-3p; hsa-miR-320c; hsa-miR…
Annotations derived over miRTarBase (Gene Ontology)	G1S transition of mitotic cell cycle GO0000082	over-represented	0.0042911	0.0353927	0.0353927	20.3443	28	hsa-miR-451a; hsa-miR-200a-3p; hsa-miR-4511; hsa-miR-3648; hsa-miR-6803-3p; hsa-miR-218-5p; hsa-miR-223-3p; hsa-miR-223-5p; hsa-miR-6741-3p; hsa-miR-197-3p; hsa-miR-122-5p; hsa-miR-504-5p; hsa-miR-4755-3p; hsa-miR-143-3p; hsa-miR-1-3p; hsa-miR-4755-5p; hsa-miR-148b-3p; hsa-miR-16-5p; hsa-let-7i-5p; hsa-miR-7-5p; hsa-miR-31-5p; hsa-miR-320b; hsa-miR-320a-3p; hsa-miR-320d; hsa-miR-320c; hsa-miR-887…
Localization (RNALocate)	microvesicle	over-represented	4.04e-05	7.41e-05	7.41e-05	19.6022	28	hsa-miR-451a; hsa-miR-200a-3p; hsa-miR-4511; hsa-miR-3648; hsa-miR-218-5p; hsa-miR-223-3p; hsa-miR-223-5p; hsa-miR-197-3p; hsa-miR-122-5p; hsa-miR-504-5p; hsa-miR-4755-3p; hsa-miR-143-3p; hsa-miR-1-3p; hsa-miR-328-3p; hsa-miR-148b-3p; hsa-miR-16-5p; hsa-miR-485-3p; hsa-let-7i-5p; hsa-let-7i-3p; hsa-miR-7-5p; hsa-miR-31-5p; hsa-miR-320b; hsa-miR-320a-3p; hsa-miR-320d; hsa-miR-320c; hsa-miR-887-3p;…
Pathways (KEGG)	Chagas disease American trypanosomiasis	over-represented	0.00018	0.0041582	0.0041582	17.5385	28	hsa-miR-451a; hsa-miR-200a-3p; hsa-miR-4511; hsa-miR-218-5p; hsa-miR-223-3p; hsa-miR-223-5p; hsa-miR-6741-3p; hsa-miR-197-3p; hsa-miR-122-5p; hsa-miR-504-5p; hsa-miR-4755-3p; hsa-miR-143-3p; hsa-miR-1-3p; hsa-miR-328-3p; hsa-miR-148b-3p; hsa-miR-16-5p; hsa-miR-485-3p; hsa-let-7i-5p; hsa-miR-7-5p; hsa-miR-31-5p; hsa-miR-6866-3p; hsa-miR-320b; hsa-miR-320a-3p; hsa-miR-320d; hsa-miR-320c; hsa-miR-88…
Pathways (KEGG)	Endometrial cancer	over-represented	0.000893	0.0132535	0.0132535	18.8682	28	hsa-miR-451a; hsa-miR-200a-3p; hsa-miR-3648; hsa-miR-6803-3p; hsa-miR-218-5p; hsa-miR-223-3p; hsa-miR-223-5p; hsa-miR-6741-3p; hsa-miR-197-3p; hsa-miR-122-5p; hsa-miR-504-5p; hsa-miR-4755-3p; hsa-miR-143-3p; hsa-miR-1-3p; hsa-miR-4755-5p; hsa-miR-148b-3p; hsa-miR-16-5p; hsa-miR-485-3p; hsa-let-7i-5p; hsa-miR-7-5p; hsa-miR-31-5p; hsa-miR-6866-3p; hsa-miR-320b; hsa-miR-320a-3p; hsa-miR-320c; hsa-mi…
Pathways (KEGG)	Adherens junction	over-represented	0.0012763	0.0135365	0.0135365	19.1873	28	hsa-miR-451a; hsa-miR-200a-3p; hsa-miR-4511; hsa-miR-6803-3p; hsa-miR-218-5p; hsa-miR-223-3p; hsa-miR-223-5p; hsa-miR-6741-3p; hsa-miR-197-3p; hsa-miR-122-5p; hsa-miR-504-5p; hsa-miR-4755-3p; hsa-miR-143-3p; hsa-miR-1-3p; hsa-miR-328-3p; hsa-miR-4755-5p; hsa-miR-148b-3p; hsa-miR-16-5p; hsa-miR-485-3p; hsa-let-7i-5p; hsa-let-7i-3p; hsa-miR-7-5p; hsa-miR-31-5p; hsa-miR-6866-3p; hsa-miR-320b; hsa-mi…
Pathways (KEGG)	Non-alcoholic fatty liver disease NAFLD	over-represented	0.0012212	0.0135365	0.0135365	19.1474	28	hsa-miR-451a; hsa-miR-200a-3p; hsa-miR-4511; hsa-miR-218-5p; hsa-miR-223-3p; hsa-miR-223-5p; hsa-miR-6741-3p; hsa-miR-197-3p; hsa-miR-122-5p; hsa-miR-504-5p; hsa-miR-4755-3p; hsa-miR-143-3p; hsa-miR-1-3p; hsa-miR-328-3p; hsa-miR-4755-5p; hsa-miR-148b-3p; hsa-miR-16-5p; hsa-miR-485-3p; hsa-let-7i-5p; hsa-miR-7-5p; hsa-miR-6866-3p; hsa-miR-320b; hsa-miR-320a-3p; hsa-miR-320c; hsa-miR-6881-3p; hsa-m…
Pathways (KEGG)	Phospholipase D signaling pathway	over-represented	0.0012952	0.0135365	0.0135365	19.2006	28	hsa-miR-451a; hsa-miR-200a-3p; hsa-miR-4511; hsa-miR-218-5p; hsa-miR-223-3p; hsa-miR-223-5p; hsa-miR-6741-3p; hsa-miR-197-3p; hsa-miR-122-5p; hsa-miR-504-5p; hsa-miR-4755-3p; hsa-miR-143-3p; hsa-miR-1-3p; hsa-miR-4755-5p; hsa-miR-148b-3p; hsa-miR-16-5p; hsa-let-7i-5p; hsa-miR-7-5p; hsa-miR-31-5p; hsa-miR-6866-3p; hsa-miR-320b; hsa-miR-320a-3p; hsa-miR-320d; hsa-miR-320c; hsa-miR-6881-3p; hsa-miR-…
Pathways (KEGG)	Leukocyte transendothelial migration	over-represented	0.0022646	0.016305	0.016305	19.7192	28	hsa-miR-451a; hsa-miR-200a-3p; hsa-miR-4511; hsa-miR-218-5p; hsa-miR-223-3p; hsa-miR-6741-3p; hsa-miR-197-3p; hsa-miR-122-5p; hsa-miR-504-5p; hsa-miR-4755-3p; hsa-miR-143-3p; hsa-miR-1-3p; hsa-miR-328-3p; hsa-miR-4755-5p; hsa-miR-148b-3p; hsa-miR-16-5p; hsa-let-7i-5p; hsa-let-7i-3p; hsa-miR-7-5p; hsa-miR-31-5p; hsa-miR-6866-3p; hsa-miR-320b; hsa-miR-320a-3p; hsa-miR-320d; hsa-miR-320c; hsa-miR-68…
Pathways (KEGG)	Estrogen signaling pathway	over-represented	0.0055681	0.0250564	0.0250564	20.6101	28	hsa-miR-451a; hsa-miR-200a-3p; hsa-miR-4511; hsa-miR-218-5p; hsa-miR-223-3p; hsa-miR-223-5p; hsa-miR-6741-3p; hsa-miR-197-3p; hsa-miR-122-5p; hsa-miR-504-5p; hsa-miR-4755-3p; hsa-miR-143-3p; hsa-miR-1-3p; hsa-miR-328-3p; hsa-miR-4755-5p; hsa-miR-148b-3p; hsa-miR-16-5p; hsa-let-7i-5p; hsa-miR-7-5p; hsa-miR-31-5p; hsa-miR-6866-3p; hsa-miR-320b; hsa-miR-320a-3p; hsa-miR-320d; hsa-miR-320c; hsa-miR-6…
Pathways (KEGG)	Necroptosis	over-represented	0.0084395	0.0316501	0.0316501	21.0489	28	hsa-miR-451a; hsa-miR-200a-3p; hsa-miR-4511; hsa-miR-218-5p; hsa-miR-223-3p; hsa-miR-223-5p; hsa-miR-6741-3p; hsa-miR-197-3p; hsa-miR-122-5p; hsa-miR-504-5p; hsa-miR-4755-3p; hsa-miR-143-3p; hsa-miR-1-3p; hsa-miR-328-3p; hsa-miR-4755-5p; hsa-miR-148b-3p; hsa-miR-16-5p; hsa-miR-485-3p; hsa-let-7i-5p; hsa-miR-7-5p; hsa-miR-31-5p; hsa-miR-320b; hsa-miR-320a-3p; hsa-miR-320c; hsa-miR-6881-3p; hsa-miR…
Pathways (KEGG)	Sphingolipid signaling pathway	over-represented	0.008336	0.0316501	0.0316501	21.0356	28	hsa-miR-451a; hsa-miR-200a-3p; hsa-miR-4511; hsa-miR-218-5p; hsa-miR-223-3p; hsa-miR-223-5p; hsa-miR-6741-3p; hsa-miR-197-3p; hsa-miR-122-5p; hsa-miR-504-5p; hsa-miR-4755-3p; hsa-miR-143-3p; hsa-miR-1-3p; hsa-miR-4755-5p; hsa-miR-148b-3p; hsa-miR-16-5p; hsa-let-7i-5p; hsa-miR-7-5p; hsa-miR-31-5p; hsa-miR-6866-3p; hsa-miR-320b; hsa-miR-320a-3p; hsa-miR-320d; hsa-miR-320c; hsa-miR-6881-3p; hsa-miR-…
Pathways (KEGG)	ErbB signaling pathway	over-represented	0.0108959	0.0373913	0.0373913	21.3281	28	hsa-miR-451a; hsa-miR-200a-3p; hsa-miR-4511; hsa-miR-6803-3p; hsa-miR-218-5p; hsa-miR-223-3p; hsa-miR-223-5p; hsa-miR-6741-3p; hsa-miR-197-3p; hsa-miR-122-5p; hsa-miR-504-5p; hsa-miR-4755-3p; hsa-miR-143-3p; hsa-miR-1-3p; hsa-miR-4755-5p; hsa-miR-148b-3p; hsa-miR-16-5p; hsa-let-7i-5p; hsa-miR-7-5p; hsa-miR-31-5p; hsa-miR-6866-3p; hsa-miR-320b; hsa-miR-320a-3p; hsa-miR-320d; hsa-miR-320c; hsa-miR-…
Pathways (KEGG)	Influenza A	over-represented	0.0158647	0.0446864	0.0446864	21.7536	28	hsa-miR-451a; hsa-miR-200a-3p; hsa-miR-4511; hsa-miR-218-5p; hsa-miR-223-3p; hsa-miR-223-5p; hsa-miR-6741-3p; hsa-miR-197-3p; hsa-miR-122-5p; hsa-miR-504-5p; hsa-miR-4755-3p; hsa-miR-143-3p; hsa-miR-1-3p; hsa-miR-4755-5p; hsa-miR-148b-3p; hsa-miR-16-5p; hsa-miR-485-3p; hsa-let-7i-5p; hsa-let-7i-3p; hsa-miR-7-5p; hsa-miR-6866-3p; hsa-miR-320b; hsa-miR-320a-3p; hsa-miR-320c; hsa-miR-6881-3p; hsa-mi…
Pathways (KEGG)	Small cell lung cancer	over-represented	0.0190268	0.0497431	0.0497431	21.9664	28	hsa-miR-451a; hsa-miR-200a-3p; hsa-miR-4511; hsa-miR-3648; hsa-miR-6803-3p; hsa-miR-218-5p; hsa-miR-223-3p; hsa-miR-223-5p; hsa-miR-6741-3p; hsa-miR-197-3p; hsa-miR-122-5p; hsa-miR-504-5p; hsa-miR-4755-3p; hsa-miR-143-3p; hsa-miR-1-3p; hsa-miR-148b-3p; hsa-miR-16-5p; hsa-let-7i-5p; hsa-miR-7-5p; hsa-miR-31-5p; hsa-miR-6866-3p; hsa-miR-320b; hsa-miR-320a-3p; hsa-miR-320d; hsa-miR-320c; hsa-miR-887…
Annotations derived over miRTarBase (Gene Ontology)	cellular response to lipopolysaccharide GO0071222	over-represented	0.00012	0.0054258	0.0054258	16.0976	27	hsa-miR-451a; hsa-miR-200a-3p; hsa-miR-4511; hsa-miR-218-5p; hsa-miR-223-3p; hsa-miR-223-5p; hsa-miR-6741-3p; hsa-miR-197-3p; hsa-miR-122-5p; hsa-miR-504-5p; hsa-miR-143-3p; hsa-miR-1-3p; hsa-miR-328-3p; hsa-miR-4755-5p; hsa-miR-148b-3p; hsa-miR-16-5p; hsa-let-7i-5p; hsa-let-7i-3p; hsa-miR-7-5p; hsa-miR-31-5p; hsa-miR-6866-3p; hsa-miR-320b; hsa-miR-320a-3p; hsa-miR-320c; hsa-miR-6881-3p; hsa-miR-…
Annotations derived over miRTarBase (Gene Ontology)	kinase activity GO0016301	over-represented	0.000212	0.0069925	0.0069925	16.5355	27	hsa-miR-451a; hsa-miR-4511; hsa-miR-218-5p; hsa-miR-223-3p; hsa-miR-223-5p; hsa-miR-6741-3p; hsa-miR-197-3p; hsa-miR-122-5p; hsa-miR-504-5p; hsa-miR-4755-3p; hsa-miR-143-3p; hsa-miR-1-3p; hsa-miR-328-3p; hsa-miR-4755-5p; hsa-miR-148b-3p; hsa-miR-16-5p; hsa-let-7i-5p; hsa-miR-7-5p; hsa-miR-31-5p; hsa-miR-6866-3p; hsa-miR-320b; hsa-miR-320a-3p; hsa-miR-320d; hsa-miR-320c; hsa-miR-6881-3p; hsa-miR-1…
Annotations derived over miRTarBase (Gene Ontology)	transmembrane transport GO0055085	over-represented	0.000728	0.0131894	0.0131894	17.5441	27	hsa-miR-451a; hsa-miR-200a-3p; hsa-miR-4511; hsa-miR-218-5p; hsa-miR-223-3p; hsa-miR-223-5p; hsa-miR-6741-3p; hsa-miR-197-3p; hsa-miR-122-5p; hsa-miR-504-5p; hsa-miR-4755-3p; hsa-miR-143-3p; hsa-miR-1-3p; hsa-miR-328-3p; hsa-miR-4755-5p; hsa-miR-148b-3p; hsa-miR-16-5p; hsa-let-7i-5p; hsa-miR-7-5p; hsa-miR-31-5p; hsa-miR-320b; hsa-miR-320a-3p; hsa-miR-320d; hsa-miR-320c; hsa-miR-6881-3p; hsa-miR-1…
Annotations derived over miRTarBase (Gene Ontology)	ephrin receptor signaling pathway GO0048013	over-represented	0.000876	0.0149139	0.0149139	17.7034	27	hsa-miR-451a; hsa-miR-200a-3p; hsa-miR-4511; hsa-miR-6803-3p; hsa-miR-218-5p; hsa-miR-223-3p; hsa-miR-223-5p; hsa-miR-6741-3p; hsa-miR-197-3p; hsa-miR-122-5p; hsa-miR-504-5p; hsa-miR-4755-3p; hsa-miR-143-3p; hsa-miR-1-3p; hsa-miR-4755-5p; hsa-miR-148b-3p; hsa-miR-16-5p; hsa-let-7i-5p; hsa-let-7i-3p; hsa-miR-7-5p; hsa-miR-31-5p; hsa-miR-6866-3p; hsa-miR-320b; hsa-miR-320a-3p; hsa-miR-320d; hsa-miR…
Annotations derived over miRTarBase (Gene Ontology)	positive regulation of ERK1 and ERK2 cascade GO0070374	over-represented	0.0042894	0.0353927	0.0353927	19.1897	27	hsa-miR-451a; hsa-miR-200a-3p; hsa-miR-218-5p; hsa-miR-223-3p; hsa-miR-223-5p; hsa-miR-6741-3p; hsa-miR-197-3p; hsa-miR-122-5p; hsa-miR-504-5p; hsa-miR-4755-3p; hsa-miR-143-3p; hsa-miR-1-3p; hsa-miR-328-3p; hsa-miR-4755-5p; hsa-miR-148b-3p; hsa-miR-16-5p; hsa-miR-485-3p; hsa-let-7i-5p; hsa-miR-7-5p; hsa-miR-6866-3p; hsa-miR-320b; hsa-miR-320a-3p; hsa-miR-320d; hsa-miR-320c; hsa-miR-6881-3p; hsa-m…
Annotations derived over miRTarBase (Gene Ontology)	histone deacetylase binding GO0042826	over-represented	0.0047019	0.0364359	0.0364359	19.2826	27	hsa-miR-200a-3p; hsa-miR-4511; hsa-miR-3648; hsa-miR-218-5p; hsa-miR-223-3p; hsa-miR-223-5p; hsa-miR-197-3p; hsa-miR-122-5p; hsa-miR-504-5p; hsa-miR-4755-3p; hsa-miR-143-3p; hsa-miR-1-3p; hsa-miR-328-3p; hsa-miR-4755-5p; hsa-miR-148b-3p; hsa-miR-16-5p; hsa-miR-485-3p; hsa-let-7i-5p; hsa-miR-7-5p; hsa-miR-4536-3p; hsa-miR-31-5p; hsa-miR-320b; hsa-miR-320a-3p; hsa-miR-320d; hsa-miR-320c; hsa-miR-68…
Annotations derived over miRTarBase (Gene Ontology)	T cell receptor signaling pathway GO0050852	over-represented	0.005708	0.0413878	0.0413878	19.4817	27	hsa-miR-451a; hsa-miR-200a-3p; hsa-miR-218-5p; hsa-miR-223-3p; hsa-miR-223-5p; hsa-miR-6741-3p; hsa-miR-197-3p; hsa-miR-122-5p; hsa-miR-504-5p; hsa-miR-4755-3p; hsa-miR-143-3p; hsa-miR-1-3p; hsa-miR-328-3p; hsa-miR-4755-5p; hsa-miR-148b-3p; hsa-miR-16-5p; hsa-let-7i-5p; hsa-miR-7-5p; hsa-miR-31-5p; hsa-miR-6866-3p; hsa-miR-320b; hsa-miR-320a-3p; hsa-miR-320d; hsa-miR-320c; hsa-miR-6881-3p; hsa-mi…
Annotations derived over miRTarBase (Gene Ontology)	mitochondrial outer membrane GO0005741	over-represented	0.006564	0.0448541	0.0448541	19.6276	27	hsa-miR-451a; hsa-miR-200a-3p; hsa-miR-218-5p; hsa-miR-223-3p; hsa-miR-223-5p; hsa-miR-6741-3p; hsa-miR-197-3p; hsa-miR-122-5p; hsa-miR-504-5p; hsa-miR-4755-3p; hsa-miR-143-3p; hsa-miR-1-3p; hsa-miR-328-3p; hsa-miR-4755-5p; hsa-miR-148b-3p; hsa-miR-16-5p; hsa-let-7i-5p; hsa-miR-7-5p; hsa-miR-31-5p; hsa-miR-6866-3p; hsa-miR-320b; hsa-miR-320a-3p; hsa-miR-320d; hsa-miR-320c; hsa-miR-6881-3p; hsa-mi…
Diseases (MNDR)	cancer	over-represented	0.000222	0.000401	0.000401	16.8129	27	hsa-miR-451a; hsa-miR-200a-3p; hsa-miR-4511; hsa-miR-218-5p; hsa-miR-223-3p; hsa-miR-223-5p; hsa-miR-197-3p; hsa-miR-122-5p; hsa-miR-504-5p; hsa-miR-4755-3p; hsa-miR-143-3p; hsa-miR-1-3p; hsa-miR-328-3p; hsa-miR-4755-5p; hsa-miR-148b-3p; hsa-miR-16-5p; hsa-miR-485-3p; hsa-let-7i-3p; hsa-miR-7-5p; hsa-miR-31-5p; hsa-miR-320b; hsa-miR-320a-3p; hsa-miR-320d; hsa-miR-320c; hsa-miR-887-3p; hsa-miR-184…
Pathways (KEGG)	Retrograde endocannabinoid signaling	over-represented	0.0015332	0.0150527	0.0150527	18.2034	27	hsa-miR-451a; hsa-miR-200a-3p; hsa-miR-4511; hsa-miR-218-5p; hsa-miR-223-5p; hsa-miR-6741-3p; hsa-miR-197-3p; hsa-miR-122-5p; hsa-miR-504-5p; hsa-miR-4755-3p; hsa-miR-143-3p; hsa-miR-1-3p; hsa-miR-328-3p; hsa-miR-4755-5p; hsa-miR-148b-3p; hsa-miR-16-5p; hsa-miR-485-3p; hsa-let-7i-5p; hsa-miR-7-5p; hsa-miR-6866-3p; hsa-miR-320b; hsa-miR-320a-3p; hsa-miR-320d; hsa-miR-320c; hsa-miR-6881-3p; hsa-miR…
Pathways (KEGG)	Th17 cell differentiation	over-represented	0.0016724	0.0152827	0.0152827	18.2831	27	hsa-miR-451a; hsa-miR-200a-3p; hsa-miR-4511; hsa-miR-218-5p; hsa-miR-223-3p; hsa-miR-223-5p; hsa-miR-6741-3p; hsa-miR-197-3p; hsa-miR-122-5p; hsa-miR-504-5p; hsa-miR-4755-3p; hsa-miR-143-3p; hsa-miR-1-3p; hsa-miR-4755-5p; hsa-miR-148b-3p; hsa-miR-16-5p; hsa-miR-485-3p; hsa-let-7i-5p; hsa-miR-7-5p; hsa-miR-31-5p; hsa-miR-6866-3p; hsa-miR-320b; hsa-miR-320a-3p; hsa-miR-320c; hsa-miR-887-3p; hsa-miR…
Pathways (KEGG)	Central carbon metabolism in cancer	over-represented	0.0021621	0.0159208	0.0159208	18.5225	27	hsa-miR-451a; hsa-miR-200a-3p; hsa-miR-218-5p; hsa-miR-223-3p; hsa-miR-223-5p; hsa-miR-6741-3p; hsa-miR-197-3p; hsa-miR-122-5p; hsa-miR-504-5p; hsa-miR-4755-3p; hsa-miR-143-3p; hsa-miR-1-3p; hsa-miR-328-3p; hsa-miR-148b-3p; hsa-miR-16-5p; hsa-miR-485-3p; hsa-let-7i-5p; hsa-miR-7-5p; hsa-miR-4536-3p; hsa-miR-31-5p; hsa-miR-6866-3p; hsa-miR-320b; hsa-miR-320a-3p; hsa-miR-320c; hsa-miR-6881-3p; hsa-…
Pathways (KEGG)	Fc gamma R-mediated phagocytosis	over-represented	0.0031432	0.019215	0.019215	18.8815	27	hsa-miR-451a; hsa-miR-200a-3p; hsa-miR-4511; hsa-miR-218-5p; hsa-miR-223-5p; hsa-miR-6741-3p; hsa-miR-197-3p; hsa-miR-122-5p; hsa-miR-504-5p; hsa-miR-4755-3p; hsa-miR-143-3p; hsa-miR-1-3p; hsa-miR-4755-5p; hsa-miR-148b-3p; hsa-miR-16-5p; hsa-let-7i-5p; hsa-miR-7-5p; hsa-miR-31-5p; hsa-miR-6866-3p; hsa-miR-320b; hsa-miR-320a-3p; hsa-miR-320d; hsa-miR-320c; hsa-miR-6881-3p; hsa-miR-887-3p; hsa-miR-…
Pathways (KEGG)	TNF signaling pathway	over-represented	0.0054822	0.0250172	0.0250172	19.44	27	hsa-miR-451a; hsa-miR-200a-3p; hsa-miR-218-5p; hsa-miR-223-3p; hsa-miR-223-5p; hsa-miR-6741-3p; hsa-miR-197-3p; hsa-miR-122-5p; hsa-miR-504-5p; hsa-miR-4755-3p; hsa-miR-143-3p; hsa-miR-1-3p; hsa-miR-4755-5p; hsa-miR-148b-3p; hsa-miR-16-5p; hsa-miR-485-3p; hsa-let-7i-5p; hsa-miR-7-5p; hsa-miR-31-5p; hsa-miR-6866-3p; hsa-miR-320b; hsa-miR-320a-3p; hsa-miR-320c; hsa-miR-6881-3p; hsa-miR-887-3p; hsa-…
Pathways (KEGG)	T cell receptor signaling pathway	over-represented	0.008205	0.0316501	0.0316501	19.8655	27	hsa-miR-451a; hsa-miR-200a-3p; hsa-miR-4511; hsa-miR-218-5p; hsa-miR-223-3p; hsa-miR-223-5p; hsa-miR-6741-3p; hsa-miR-197-3p; hsa-miR-122-5p; hsa-miR-504-5p; hsa-miR-4755-3p; hsa-miR-143-3p; hsa-miR-1-3p; hsa-miR-4755-5p; hsa-miR-148b-3p; hsa-miR-16-5p; hsa-let-7i-5p; hsa-miR-7-5p; hsa-miR-31-5p; hsa-miR-6866-3p; hsa-miR-320b; hsa-miR-320a-3p; hsa-miR-320c; hsa-miR-6881-3p; hsa-miR-887-3p; hsa-mi…
Pathways (KEGG)	Toxoplasmosis	over-represented	0.0083067	0.0316501	0.0316501	19.8788	27	hsa-miR-451a; hsa-miR-200a-3p; hsa-miR-4511; hsa-miR-218-5p; hsa-miR-223-3p; hsa-miR-223-5p; hsa-miR-6741-3p; hsa-miR-197-3p; hsa-miR-122-5p; hsa-miR-4755-3p; hsa-miR-143-3p; hsa-miR-1-3p; hsa-miR-328-3p; hsa-miR-4755-5p; hsa-miR-148b-3p; hsa-miR-16-5p; hsa-let-7i-5p; hsa-miR-7-5p; hsa-miR-6866-3p; hsa-miR-320b; hsa-miR-320a-3p; hsa-miR-320d; hsa-miR-320c; hsa-miR-6881-3p; hsa-miR-887-3p; hsa-miR…
Pathways (KEGG)	Platelet activation	over-represented	0.0145424	0.0444504	0.0444504	20.5037	27	hsa-miR-451a; hsa-miR-200a-3p; hsa-miR-4511; hsa-miR-218-5p; hsa-miR-223-3p; hsa-miR-223-5p; hsa-miR-6741-3p; hsa-miR-197-3p; hsa-miR-122-5p; hsa-miR-504-5p; hsa-miR-4755-3p; hsa-miR-143-3p; hsa-miR-1-3p; hsa-miR-4755-5p; hsa-miR-148b-3p; hsa-miR-16-5p; hsa-let-7i-5p; hsa-let-7i-3p; hsa-miR-7-5p; hsa-miR-31-5p; hsa-miR-6866-3p; hsa-miR-320b; hsa-miR-320a-3p; hsa-miR-320d; hsa-miR-320c; hsa-miR-18…
Pathways (KEGG)	AGE-RAGE signaling pathway in diabetic complications	over-represented	0.0161206	0.0446864	0.0446864	20.6234	27	hsa-miR-451a; hsa-miR-200a-3p; hsa-miR-3648; hsa-miR-218-5p; hsa-miR-223-3p; hsa-miR-223-5p; hsa-miR-6741-3p; hsa-miR-197-3p; hsa-miR-122-5p; hsa-miR-504-5p; hsa-miR-4755-3p; hsa-miR-143-3p; hsa-miR-1-3p; hsa-miR-328-3p; hsa-miR-4755-5p; hsa-miR-148b-3p; hsa-miR-16-5p; hsa-let-7i-5p; hsa-miR-7-5p; hsa-miR-31-5p; hsa-miR-6866-3p; hsa-miR-320b; hsa-miR-320a-3p; hsa-miR-6881-3p; hsa-miR-887-3p; hsa-…
Annotations derived over miRTarBase (Gene Ontology)	positive regulation of blood vessel endothelial cell migration GO0043536	over-represented	4.05e-05	0.002943	0.002943	14.2529	26	hsa-miR-451a; hsa-miR-200a-3p; hsa-miR-218-5p; hsa-miR-223-3p; hsa-miR-223-5p; hsa-miR-6741-3p; hsa-miR-197-3p; hsa-miR-122-5p; hsa-miR-504-5p; hsa-miR-4755-3p; hsa-miR-143-3p; hsa-miR-1-3p; hsa-miR-328-3p; hsa-miR-4755-5p; hsa-miR-148b-3p; hsa-miR-16-5p; hsa-let-7i-5p; hsa-miR-7-5p; hsa-miR-31-5p; hsa-miR-6866-3p; hsa-miR-320b; hsa-miR-320a-3p; hsa-miR-320c; hsa-miR-6881-3p; hsa-miR-184; hsa-miR…
Annotations derived over miRTarBase (Gene Ontology)	Wnt signaling pathway, calcium modulating pathway GO0007223	over-represented	0.000166	0.0062244	0.0062244	15.2615	26	hsa-miR-200a-3p; hsa-miR-4511; hsa-miR-218-5p; hsa-miR-223-5p; hsa-miR-6741-3p; hsa-miR-197-3p; hsa-miR-122-5p; hsa-miR-504-5p; hsa-miR-4755-3p; hsa-miR-143-3p; hsa-miR-1-3p; hsa-miR-328-3p; hsa-miR-4755-5p; hsa-miR-148b-3p; hsa-miR-16-5p; hsa-miR-485-3p; hsa-let-7i-5p; hsa-miR-7-5p; hsa-miR-31-5p; hsa-miR-320b; hsa-miR-320a-3p; hsa-miR-320d; hsa-miR-320c; hsa-miR-6881-3p; hsa-miR-184; hsa-miR-484
Annotations derived over miRTarBase (Gene Ontology)	positive regulation of MAPK cascade GO0043410	over-represented	0.000175	0.00635	0.00635	15.3013	26	hsa-miR-451a; hsa-miR-200a-3p; hsa-miR-4511; hsa-miR-218-5p; hsa-miR-223-3p; hsa-miR-223-5p; hsa-miR-6741-3p; hsa-miR-122-5p; hsa-miR-4755-3p; hsa-miR-143-3p; hsa-miR-1-3p; hsa-miR-328-3p; hsa-miR-4755-5p; hsa-miR-148b-3p; hsa-miR-16-5p; hsa-miR-485-3p; hsa-let-7i-5p; hsa-miR-7-5p; hsa-miR-31-5p; hsa-miR-320b; hsa-miR-320a-3p; hsa-miR-320d; hsa-miR-320c; hsa-miR-6881-3p; hsa-miR-184; hsa-miR-484
Annotations derived over miRTarBase (Gene Ontology)	phosphatidylinositol biosynthetic process GO0006661	over-represented	0.000395	0.00983	0.00983	15.9383	26	hsa-miR-451a; hsa-miR-200a-3p; hsa-miR-218-5p; hsa-miR-223-3p; hsa-miR-223-5p; hsa-miR-6741-3p; hsa-miR-122-5p; hsa-miR-504-5p; hsa-miR-4755-3p; hsa-miR-143-3p; hsa-miR-1-3p; hsa-miR-328-3p; hsa-miR-4755-5p; hsa-miR-148b-3p; hsa-miR-16-5p; hsa-let-7i-5p; hsa-miR-7-5p; hsa-miR-31-5p; hsa-miR-6866-3p; hsa-miR-320b; hsa-miR-320a-3p; hsa-miR-320d; hsa-miR-320c; hsa-miR-6881-3p; hsa-miR-184; hsa-miR-4…
Annotations derived over miRTarBase (Gene Ontology)	response to drug GO0042493	over-represented	0.0010365	0.0160314	0.0160314	16.7479	26	hsa-miR-451a; hsa-miR-200a-3p; hsa-miR-4511; hsa-miR-3648; hsa-miR-218-5p; hsa-miR-223-3p; hsa-miR-223-5p; hsa-miR-6741-3p; hsa-miR-197-3p; hsa-miR-122-5p; hsa-miR-504-5p; hsa-miR-4755-3p; hsa-miR-143-3p; hsa-miR-1-3p; hsa-miR-328-3p; hsa-miR-148b-3p; hsa-miR-16-5p; hsa-let-7i-5p; hsa-miR-7-5p; hsa-miR-31-5p; hsa-miR-320b; hsa-miR-320a-3p; hsa-miR-320d; hsa-miR-320c; hsa-miR-184; hsa-miR-484
Annotations derived over miRTarBase (Gene Ontology)	integrin binding GO0005178	over-represented	0.0015962	0.021031	0.021031	17.1327	26	hsa-miR-451a; hsa-miR-200a-3p; hsa-miR-218-5p; hsa-miR-223-3p; hsa-miR-223-5p; hsa-miR-6741-3p; hsa-miR-197-3p; hsa-miR-122-5p; hsa-miR-4755-3p; hsa-miR-143-3p; hsa-miR-1-3p; hsa-miR-328-3p; hsa-miR-4755-5p; hsa-miR-148b-3p; hsa-miR-16-5p; hsa-miR-485-3p; hsa-let-7i-5p; hsa-miR-7-5p; hsa-miR-31-5p; hsa-miR-320b; hsa-miR-320a-3p; hsa-miR-320d; hsa-miR-320c; hsa-miR-6881-3p; hsa-miR-887-3p; hsa-miR…
Annotations derived over miRTarBase (Gene Ontology)	catalytic step 2 spliceosome GO0071013	over-represented	0.0044004	0.0358818	0.0358818	18.1015	26	hsa-miR-200a-3p; hsa-miR-4511; hsa-miR-218-5p; hsa-miR-223-5p; hsa-miR-6741-3p; hsa-miR-197-3p; hsa-miR-122-5p; hsa-miR-504-5p; hsa-miR-4755-3p; hsa-miR-1-3p; hsa-miR-328-3p; hsa-miR-4755-5p; hsa-miR-148b-3p; hsa-miR-16-5p; hsa-miR-485-3p; hsa-let-7i-5p; hsa-miR-7-5p; hsa-miR-4536-3p; hsa-miR-31-5p; hsa-miR-6866-3p; hsa-miR-320b; hsa-miR-320a-3p; hsa-miR-320d; hsa-miR-320c; hsa-miR-6881-3p; hsa-m…
Annotations derived over miRTarBase (Gene Ontology)	RNA polymerase II distal enhancer sequence-specific DNA binding GO0000980	over-represented	0.0073528	0.0478654	0.0478654	18.6323	26	hsa-miR-200a-3p; hsa-miR-4511; hsa-miR-6803-3p; hsa-miR-218-5p; hsa-miR-223-3p; hsa-miR-223-5p; hsa-miR-197-3p; hsa-miR-122-5p; hsa-miR-504-5p; hsa-miR-4755-3p; hsa-miR-143-3p; hsa-miR-1-3p; hsa-miR-328-3p; hsa-miR-4755-5p; hsa-miR-148b-3p; hsa-miR-16-5p; hsa-miR-485-3p; hsa-let-7i-5p; hsa-let-7i-3p; hsa-miR-7-5p; hsa-miR-31-5p; hsa-miR-6866-3p; hsa-miR-320b; hsa-miR-320a-3p; hsa-miR-320c; hsa-mi…
Diseases (MNDR)	Glioblastoma	over-represented	5.89e-08	6.24e-07	6.24e-07	10.7961	26	hsa-miR-451a; hsa-miR-200a-3p; hsa-miR-4511; hsa-miR-218-5p; hsa-miR-223-3p; hsa-miR-223-5p; hsa-miR-197-3p; hsa-miR-122-5p; hsa-miR-504-5p; hsa-miR-143-3p; hsa-miR-1-3p; hsa-miR-328-3p; hsa-miR-148b-3p; hsa-miR-16-5p; hsa-miR-485-3p; hsa-let-7i-5p; hsa-let-7i-3p; hsa-miR-7-5p; hsa-miR-31-5p; hsa-miR-320b; hsa-miR-320a-3p; hsa-miR-320d; hsa-miR-320c; hsa-miR-887-3p; hsa-miR-184; hsa-miR-484
Diseases (MNDR)	colorectal cancer	over-represented	0.000514	0.00089	0.00089	16.3578	26	hsa-miR-451a; hsa-miR-200a-3p; hsa-miR-3648; hsa-miR-218-5p; hsa-miR-223-3p; hsa-miR-223-5p; hsa-miR-197-3p; hsa-miR-122-5p; hsa-miR-504-5p; hsa-miR-143-3p; hsa-miR-1-3p; hsa-miR-328-3p; hsa-miR-148b-3p; hsa-miR-16-5p; hsa-miR-485-3p; hsa-let-7i-5p; hsa-let-7i-3p; hsa-miR-7-5p; hsa-miR-31-5p; hsa-miR-320b; hsa-miR-320a-3p; hsa-miR-320d; hsa-miR-320c; hsa-miR-887-3p; hsa-miR-184; hsa-miR-484
Diseases (MNDR)	pancreatic cancer	over-represented	0.0019729	0.0032472	0.0032472	17.5241	26	hsa-miR-451a; hsa-miR-200a-3p; hsa-miR-3648; hsa-miR-218-5p; hsa-miR-223-3p; hsa-miR-223-5p; hsa-miR-197-3p; hsa-miR-122-5p; hsa-miR-504-5p; hsa-miR-143-3p; hsa-miR-1-3p; hsa-miR-328-3p; hsa-miR-148b-3p; hsa-miR-16-5p; hsa-miR-485-3p; hsa-let-7i-5p; hsa-let-7i-3p; hsa-miR-7-5p; hsa-miR-31-5p; hsa-miR-320b; hsa-miR-320a-3p; hsa-miR-320d; hsa-miR-320c; hsa-miR-887-3p; hsa-miR-184; hsa-miR-484
Expressed in tissue (Tissue Atlas)	thyroid	over-represented	5.88e-05	0.0018224	0.0018224	17.9538	26	hsa-miR-451a; hsa-miR-200a-3p; hsa-miR-4511; hsa-miR-3648; hsa-miR-218-5p; hsa-miR-223-3p; hsa-miR-197-3p; hsa-miR-122-5p; hsa-miR-4755-3p; hsa-miR-143-3p; hsa-miR-1-3p; hsa-miR-328-3p; hsa-miR-148b-3p; hsa-miR-16-5p; hsa-miR-485-3p; hsa-let-7i-5p; hsa-let-7i-3p; hsa-miR-7-5p; hsa-miR-31-5p; hsa-miR-320b; hsa-miR-320a-3p; hsa-miR-320d; hsa-miR-320c; hsa-miR-887-3p; hsa-miR-184; hsa-miR-484
Pathways (KEGG)	Hematopoietic cell lineage	over-represented	2.83e-07	4.58e-05	4.58e-05	11.3555	26	hsa-miR-451a; hsa-miR-200a-3p; hsa-miR-4511; hsa-miR-218-5p; hsa-miR-223-3p; hsa-miR-223-5p; hsa-miR-6741-3p; hsa-miR-197-3p; hsa-miR-122-5p; hsa-miR-4755-3p; hsa-miR-143-3p; hsa-miR-1-3p; hsa-miR-328-3p; hsa-miR-4755-5p; hsa-miR-148b-3p; hsa-miR-16-5p; hsa-miR-485-3p; hsa-let-7i-5p; hsa-miR-7-5p; hsa-miR-31-5p; hsa-miR-6866-3p; hsa-miR-320a-3p; hsa-miR-6881-3p; hsa-miR-887-3p; hsa-miR-184; hsa-m…
Pathways (KEGG)	Th1 and Th2 cell differentiation	over-represented	4.21e-05	0.0022754	0.0022755	14.2808	26	hsa-miR-451a; hsa-miR-200a-3p; hsa-miR-4511; hsa-miR-218-5p; hsa-miR-223-3p; hsa-miR-6741-3p; hsa-miR-197-3p; hsa-miR-122-5p; hsa-miR-504-5p; hsa-miR-4755-3p; hsa-miR-143-3p; hsa-miR-1-3p; hsa-miR-4755-5p; hsa-miR-148b-3p; hsa-miR-16-5p; hsa-miR-485-3p; hsa-let-7i-5p; hsa-miR-7-5p; hsa-miR-6866-3p; hsa-miR-320b; hsa-miR-320a-3p; hsa-miR-320d; hsa-miR-320c; hsa-miR-887-3p; hsa-miR-184; hsa-miR-484
Pathways (KEGG)	Glutamatergic synapse	over-represented	0.000645	0.011	0.011	16.3418	26	hsa-miR-451a; hsa-miR-4511; hsa-miR-218-5p; hsa-miR-223-5p; hsa-miR-6741-3p; hsa-miR-197-3p; hsa-miR-122-5p; hsa-miR-4755-3p; hsa-miR-143-3p; hsa-miR-1-3p; hsa-miR-4755-5p; hsa-miR-148b-3p; hsa-miR-16-5p; hsa-miR-485-3p; hsa-let-7i-5p; hsa-miR-7-5p; hsa-miR-31-5p; hsa-miR-6866-3p; hsa-miR-320b; hsa-miR-320a-3p; hsa-miR-320d; hsa-miR-320c; hsa-miR-6881-3p; hsa-miR-887-3p; hsa-miR-184; hsa-miR-484
Pathways (KEGG)	B cell receptor signaling pathway	over-represented	0.0017806	0.0152827	0.0152827	17.2327	26	hsa-miR-451a; hsa-miR-200a-3p; hsa-miR-4511; hsa-miR-218-5p; hsa-miR-223-3p; hsa-miR-223-5p; hsa-miR-6741-3p; hsa-miR-197-3p; hsa-miR-122-5p; hsa-miR-504-5p; hsa-miR-4755-3p; hsa-miR-143-3p; hsa-miR-1-3p; hsa-miR-4755-5p; hsa-miR-148b-3p; hsa-miR-16-5p; hsa-let-7i-5p; hsa-miR-7-5p; hsa-miR-31-5p; hsa-miR-6866-3p; hsa-miR-320b; hsa-miR-320a-3p; hsa-miR-6881-3p; hsa-miR-887-3p; hsa-miR-184; hsa-miR…
Pathways (KEGG)	Glucagon signaling pathway	over-represented	0.003536	0.0203079	0.0203079	17.8842	26	hsa-miR-451a; hsa-miR-200a-3p; hsa-miR-4511; hsa-miR-218-5p; hsa-miR-223-3p; hsa-miR-223-5p; hsa-miR-6741-3p; hsa-miR-197-3p; hsa-miR-122-5p; hsa-miR-4755-3p; hsa-miR-143-3p; hsa-miR-1-3p; hsa-miR-328-3p; hsa-miR-4755-5p; hsa-miR-148b-3p; hsa-miR-16-5p; hsa-miR-485-3p; hsa-miR-7-5p; hsa-miR-4536-3p; hsa-miR-31-5p; hsa-miR-6866-3p; hsa-miR-320b; hsa-miR-320a-3p; hsa-miR-320c; hsa-miR-184; hsa-miR-…
Pathways (KEGG)	Choline metabolism in cancer	over-represented	0.0049955	0.0237215	0.0237215	18.23	26	hsa-miR-451a; hsa-miR-200a-3p; hsa-miR-4511; hsa-miR-218-5p; hsa-miR-223-3p; hsa-miR-223-5p; hsa-miR-6741-3p; hsa-miR-197-3p; hsa-miR-122-5p; hsa-miR-504-5p; hsa-miR-4755-3p; hsa-miR-143-3p; hsa-miR-1-3p; hsa-miR-4755-5p; hsa-miR-148b-3p; hsa-miR-16-5p; hsa-let-7i-5p; hsa-miR-7-5p; hsa-miR-31-5p; hsa-miR-6866-3p; hsa-miR-320b; hsa-miR-320a-3p; hsa-miR-6881-3p; hsa-miR-887-3p; hsa-miR-184; hsa-miR…
Pathways (KEGG)	Progesterone-mediated oocyte maturation	over-represented	0.0074205	0.0296818	0.0296818	18.6422	26	hsa-miR-451a; hsa-miR-200a-3p; hsa-miR-4511; hsa-miR-218-5p; hsa-miR-223-3p; hsa-miR-223-5p; hsa-miR-6741-3p; hsa-miR-197-3p; hsa-miR-122-5p; hsa-miR-4755-3p; hsa-miR-143-3p; hsa-miR-1-3p; hsa-miR-4755-5p; hsa-miR-148b-3p; hsa-miR-16-5p; hsa-let-7i-5p; hsa-miR-7-5p; hsa-miR-31-5p; hsa-miR-6866-3p; hsa-miR-320b; hsa-miR-320a-3p; hsa-miR-320d; hsa-miR-320c; hsa-miR-6881-3p; hsa-miR-184; hsa-miR-484
Pathways (KEGG)	Vascular smooth muscle contraction	over-represented	0.0076078	0.03006	0.03006	18.6688	26	hsa-miR-451a; hsa-miR-200a-3p; hsa-miR-4511; hsa-miR-218-5p; hsa-miR-223-3p; hsa-miR-223-5p; hsa-miR-6741-3p; hsa-miR-197-3p; hsa-miR-122-5p; hsa-miR-504-5p; hsa-miR-4755-3p; hsa-miR-143-3p; hsa-miR-1-3p; hsa-miR-4755-5p; hsa-miR-148b-3p; hsa-miR-16-5p; hsa-let-7i-5p; hsa-miR-7-5p; hsa-miR-31-5p; hsa-miR-6866-3p; hsa-miR-320b; hsa-miR-320a-3p; hsa-miR-320c; hsa-miR-6881-3p; hsa-miR-184; hsa-miR-4…
Pathways (KEGG)	C-type lectin receptor signaling pathway	over-represented	0.0109635	0.0373913	0.0373913	19.0677	26	hsa-miR-451a; hsa-miR-200a-3p; hsa-miR-218-5p; hsa-miR-223-3p; hsa-miR-223-5p; hsa-miR-6741-3p; hsa-miR-197-3p; hsa-miR-122-5p; hsa-miR-504-5p; hsa-miR-4755-3p; hsa-miR-143-3p; hsa-miR-1-3p; hsa-miR-4755-5p; hsa-miR-148b-3p; hsa-miR-16-5p; hsa-let-7i-5p; hsa-miR-7-5p; hsa-miR-31-5p; hsa-miR-6866-3p; hsa-miR-320b; hsa-miR-320a-3p; hsa-miR-320c; hsa-miR-6881-3p; hsa-miR-887-3p; hsa-miR-184; hsa-miR…
Pathways (KEGG)	TGF-beta signaling pathway	over-represented	0.0159091	0.0446864	0.0446864	19.4932	26	hsa-miR-451a; hsa-miR-200a-3p; hsa-miR-4511; hsa-miR-218-5p; hsa-miR-223-3p; hsa-miR-223-5p; hsa-miR-6741-3p; hsa-miR-197-3p; hsa-miR-122-5p; hsa-miR-504-5p; hsa-miR-4755-3p; hsa-miR-143-3p; hsa-miR-1-3p; hsa-miR-4755-5p; hsa-miR-148b-3p; hsa-miR-16-5p; hsa-let-7i-5p; hsa-miR-7-5p; hsa-miR-31-5p; hsa-miR-6866-3p; hsa-miR-320b; hsa-miR-320a-3p; hsa-miR-320c; hsa-miR-6881-3p; hsa-miR-184; hsa-miR-4…
Pathways (KEGG)	Longevity regulating pathway	over-represented	0.0190375	0.0497431	0.0497431	19.7059	26	hsa-miR-451a; hsa-miR-200a-3p; hsa-miR-4511; hsa-miR-218-5p; hsa-miR-223-3p; hsa-miR-223-5p; hsa-miR-197-3p; hsa-miR-122-5p; hsa-miR-504-5p; hsa-miR-4755-3p; hsa-miR-143-3p; hsa-miR-1-3p; hsa-miR-4755-5p; hsa-miR-148b-3p; hsa-miR-16-5p; hsa-miR-485-3p; hsa-let-7i-5p; hsa-miR-7-5p; hsa-miR-31-5p; hsa-miR-6866-3p; hsa-miR-320b; hsa-miR-320a-3p; hsa-miR-320d; hsa-miR-320c; hsa-miR-184; hsa-miR-484
Annotations derived over miRTarBase (Gene Ontology)	canonical Wnt signaling pathway GO0060070	over-represented	5.19e-06	0.0010276	0.0010276	11.9703	25	hsa-miR-451a; hsa-miR-200a-3p; hsa-miR-4511; hsa-miR-218-5p; hsa-miR-223-5p; hsa-miR-197-3p; hsa-miR-122-5p; hsa-miR-504-5p; hsa-miR-4755-3p; hsa-miR-1-3p; hsa-miR-328-3p; hsa-miR-4755-5p; hsa-miR-148b-3p; hsa-miR-16-5p; hsa-miR-485-3p; hsa-let-7i-5p; hsa-miR-7-5p; hsa-miR-31-5p; hsa-miR-6866-3p; hsa-miR-320b; hsa-miR-320a-3p; hsa-miR-320c; hsa-miR-6881-3p; hsa-miR-184; hsa-miR-484
Annotations derived over miRTarBase (Gene Ontology)	cytokine activity GO0005125	over-represented	7.8e-06	0.0013028	0.0013028	12.2092	25	hsa-miR-451a; hsa-miR-200a-3p; hsa-miR-218-5p; hsa-miR-223-3p; hsa-miR-223-5p; hsa-miR-6741-3p; hsa-miR-197-3p; hsa-miR-122-5p; hsa-miR-504-5p; hsa-miR-143-3p; hsa-miR-1-3p; hsa-miR-328-3p; hsa-miR-4755-5p; hsa-miR-148b-3p; hsa-miR-16-5p; hsa-let-7i-5p; hsa-miR-7-5p; hsa-miR-320b; hsa-miR-320a-3p; hsa-miR-320d; hsa-miR-320c; hsa-miR-6881-3p; hsa-miR-887-3p; hsa-miR-184; hsa-miR-484
Annotations derived over miRTarBase (Gene Ontology)	cellular iron ion homeostasis GO0006879	over-represented	1.19e-05	0.001523	0.001523	12.4614	25	hsa-miR-451a; hsa-miR-200a-3p; hsa-miR-4511; hsa-miR-218-5p; hsa-miR-223-5p; hsa-miR-6741-3p; hsa-miR-197-3p; hsa-miR-122-5p; hsa-miR-504-5p; hsa-miR-4755-3p; hsa-miR-1-3p; hsa-miR-328-3p; hsa-miR-4755-5p; hsa-miR-148b-3p; hsa-miR-16-5p; hsa-miR-485-3p; hsa-let-7i-5p; hsa-miR-7-5p; hsa-miR-31-5p; hsa-miR-6866-3p; hsa-miR-320b; hsa-miR-320a-3p; hsa-miR-6881-3p; hsa-miR-184; hsa-miR-484
Annotations derived over miRTarBase (Gene Ontology)	positive regulation of protein insertion into mitochondrial membrane involved in apoptotic signaling pathway GO1900740	over-represented	1.35e-05	0.0016538	0.0016538	12.541	25	hsa-miR-451a; hsa-miR-200a-3p; hsa-miR-218-5p; hsa-miR-223-3p; hsa-miR-223-5p; hsa-miR-197-3p; hsa-miR-122-5p; hsa-miR-504-5p; hsa-miR-4755-3p; hsa-miR-143-3p; hsa-miR-1-3p; hsa-miR-328-3p; hsa-miR-4755-5p; hsa-miR-148b-3p; hsa-miR-16-5p; hsa-miR-485-3p; hsa-let-7i-5p; hsa-miR-7-5p; hsa-miR-31-5p; hsa-miR-320b; hsa-miR-320a-3p; hsa-miR-320d; hsa-miR-320c; hsa-miR-184; hsa-miR-484
Annotations derived over miRTarBase (Gene Ontology)	positive regulation of peptidyl-tyrosine phosphorylation GO0050731	over-represented	3.84e-05	0.0028639	0.0028639	13.2045	25	hsa-miR-451a; hsa-miR-200a-3p; hsa-miR-4511; hsa-miR-218-5p; hsa-miR-223-3p; hsa-miR-223-5p; hsa-miR-6741-3p; hsa-miR-197-3p; hsa-miR-122-5p; hsa-miR-504-5p; hsa-miR-143-3p; hsa-miR-1-3p; hsa-miR-328-3p; hsa-miR-148b-3p; hsa-miR-16-5p; hsa-let-7i-5p; hsa-miR-31-5p; hsa-miR-6866-3p; hsa-miR-320b; hsa-miR-320a-3p; hsa-miR-320d; hsa-miR-320c; hsa-miR-6881-3p; hsa-miR-184; hsa-miR-484
Annotations derived over miRTarBase (Gene Ontology)	positive regulation of protein binding GO0032092	over-represented	3.84e-05	0.0028639	0.0028639	13.2045	25	hsa-miR-451a; hsa-miR-200a-3p; hsa-miR-4511; hsa-miR-218-5p; hsa-miR-223-5p; hsa-miR-197-3p; hsa-miR-122-5p; hsa-miR-504-5p; hsa-miR-4755-3p; hsa-miR-143-3p; hsa-miR-1-3p; hsa-miR-328-3p; hsa-miR-4755-5p; hsa-miR-148b-3p; hsa-miR-16-5p; hsa-miR-485-3p; hsa-let-7i-5p; hsa-miR-7-5p; hsa-miR-31-5p; hsa-miR-320b; hsa-miR-320a-3p; hsa-miR-320d; hsa-miR-320c; hsa-miR-6881-3p; hsa-miR-484
Annotations derived over miRTarBase (Gene Ontology)	insulin receptor signaling pathway GO0008286	over-represented	0.000138	0.0056816	0.0056816	14.0937	25	hsa-miR-451a; hsa-miR-200a-3p; hsa-miR-4511; hsa-miR-218-5p; hsa-miR-223-3p; hsa-miR-223-5p; hsa-miR-197-3p; hsa-miR-122-5p; hsa-miR-504-5p; hsa-miR-4755-3p; hsa-miR-143-3p; hsa-miR-1-3p; hsa-miR-148b-3p; hsa-miR-16-5p; hsa-let-7i-5p; hsa-miR-7-5p; hsa-miR-31-5p; hsa-miR-6866-3p; hsa-miR-320b; hsa-miR-320a-3p; hsa-miR-320d; hsa-miR-320c; hsa-miR-6881-3p; hsa-miR-184; hsa-miR-484
Annotations derived over miRTarBase (Gene Ontology)	actin filament GO0005884	over-represented	0.000152	0.0059499	0.0059499	14.16	25	hsa-miR-451a; hsa-miR-3648; hsa-miR-218-5p; hsa-miR-223-3p; hsa-miR-223-5p; hsa-miR-197-3p; hsa-miR-122-5p; hsa-miR-504-5p; hsa-miR-4755-3p; hsa-miR-143-3p; hsa-miR-1-3p; hsa-miR-328-3p; hsa-miR-4755-5p; hsa-miR-148b-3p; hsa-miR-16-5p; hsa-let-7i-5p; hsa-let-7i-3p; hsa-miR-7-5p; hsa-miR-4536-3p; hsa-miR-320b; hsa-miR-320a-3p; hsa-miR-320d; hsa-miR-320c; hsa-miR-184; hsa-miR-484
Annotations derived over miRTarBase (Gene Ontology)	anatomical structure morphogenesis GO0009653	over-represented	0.000918	0.0151671	0.0151671	15.58	25	hsa-miR-451a; hsa-miR-200a-3p; hsa-miR-218-5p; hsa-miR-223-3p; hsa-miR-223-5p; hsa-miR-6741-3p; hsa-miR-197-3p; hsa-miR-122-5p; hsa-miR-504-5p; hsa-miR-4755-3p; hsa-miR-1-3p; hsa-miR-328-3p; hsa-miR-4755-5p; hsa-miR-148b-3p; hsa-miR-16-5p; hsa-let-7i-5p; hsa-miR-7-5p; hsa-miR-31-5p; hsa-miR-320b; hsa-miR-320a-3p; hsa-miR-320d; hsa-miR-320c; hsa-miR-6881-3p; hsa-miR-887-3p; hsa-miR-484
Annotations derived over miRTarBase (Gene Ontology)	ubiquitin binding GO0043130	over-represented	0.0013655	0.0188827	0.0188827	15.9251	25	hsa-miR-200a-3p; hsa-miR-4511; hsa-miR-218-5p; hsa-miR-223-3p; hsa-miR-223-5p; hsa-miR-6741-3p; hsa-miR-197-3p; hsa-miR-122-5p; hsa-miR-4755-3p; hsa-miR-143-3p; hsa-miR-1-3p; hsa-miR-328-3p; hsa-miR-4755-5p; hsa-miR-148b-3p; hsa-miR-16-5p; hsa-let-7i-5p; hsa-miR-7-5p; hsa-miR-31-5p; hsa-miR-6866-3p; hsa-miR-320b; hsa-miR-320a-3p; hsa-miR-320d; hsa-miR-320c; hsa-miR-6881-3p; hsa-miR-484
Annotations derived over miRTarBase (Gene Ontology)	transcriptional repressor complex GO0017053	over-represented	0.0041865	0.034759	0.034759	16.9735	25	hsa-miR-200a-3p; hsa-miR-4511; hsa-miR-3648; hsa-miR-218-5p; hsa-miR-223-3p; hsa-miR-223-5p; hsa-miR-6741-3p; hsa-miR-197-3p; hsa-miR-122-5p; hsa-miR-4755-3p; hsa-miR-143-3p; hsa-miR-1-3p; hsa-miR-328-3p; hsa-miR-4755-5p; hsa-miR-148b-3p; hsa-miR-16-5p; hsa-let-7i-5p; hsa-miR-7-5p; hsa-miR-31-5p; hsa-miR-320b; hsa-miR-320a-3p; hsa-miR-320d; hsa-miR-320c; hsa-miR-6881-3p; hsa-miR-484
Annotations derived over miRTarBase (Gene Ontology)	antigen processing and presentation of exogenous peptide antigen via MHC class II GO0019886	over-represented	0.0052408	0.0391587	0.0391587	17.1991	25	hsa-miR-4511; hsa-miR-218-5p; hsa-miR-223-5p; hsa-miR-6741-3p; hsa-miR-197-3p; hsa-miR-122-5p; hsa-miR-4755-3p; hsa-miR-143-3p; hsa-miR-1-3p; hsa-miR-328-3p; hsa-miR-4755-5p; hsa-miR-148b-3p; hsa-miR-16-5p; hsa-miR-485-3p; hsa-let-7i-5p; hsa-miR-7-5p; hsa-miR-31-5p; hsa-miR-6866-3p; hsa-miR-320b; hsa-miR-320a-3p; hsa-miR-320d; hsa-miR-320c; hsa-miR-6881-3p; hsa-miR-184; hsa-miR-484
Annotations derived over miRTarBase (Gene Ontology)	fibroblast growth factor receptor signaling pathway GO0008543	over-represented	0.0066918	0.0454246	0.0454246	17.4512	25	hsa-miR-451a; hsa-miR-200a-3p; hsa-miR-4511; hsa-miR-3648; hsa-miR-218-5p; hsa-miR-223-5p; hsa-miR-6741-3p; hsa-miR-197-3p; hsa-miR-122-5p; hsa-miR-4755-3p; hsa-miR-143-3p; hsa-miR-1-3p; hsa-miR-328-3p; hsa-miR-4755-5p; hsa-miR-148b-3p; hsa-miR-16-5p; hsa-miR-485-3p; hsa-let-7i-5p; hsa-miR-7-5p; hsa-miR-31-5p; hsa-miR-320b; hsa-miR-320a-3p; hsa-miR-320d; hsa-miR-6881-3p; hsa-miR-484
Diseases (MNDR)	lung adenocarcinoma	over-represented	5.62e-08	6.15e-07	6.15e-07	9.85733	25	hsa-miR-451a; hsa-miR-200a-3p; hsa-miR-218-5p; hsa-miR-223-3p; hsa-miR-223-5p; hsa-miR-197-3p; hsa-miR-122-5p; hsa-miR-504-5p; hsa-miR-143-3p; hsa-miR-1-3p; hsa-miR-328-3p; hsa-miR-148b-3p; hsa-miR-16-5p; hsa-miR-485-3p; hsa-let-7i-5p; hsa-let-7i-3p; hsa-miR-7-5p; hsa-miR-31-5p; hsa-miR-320b; hsa-miR-320a-3p; hsa-miR-320d; hsa-miR-320c; hsa-miR-887-3p; hsa-miR-184; hsa-miR-484
Diseases (MNDR)	breast cancer	over-represented	8.16e-05	0.000155	0.000155	13.897	25	hsa-miR-451a; hsa-miR-200a-3p; hsa-miR-218-5p; hsa-miR-223-3p; hsa-miR-223-5p; hsa-miR-197-3p; hsa-miR-122-5p; hsa-miR-504-5p; hsa-miR-143-3p; hsa-miR-1-3p; hsa-miR-328-3p; hsa-miR-148b-3p; hsa-miR-16-5p; hsa-miR-485-3p; hsa-let-7i-5p; hsa-let-7i-3p; hsa-miR-7-5p; hsa-miR-31-5p; hsa-miR-320b; hsa-miR-320a-3p; hsa-miR-320d; hsa-miR-320c; hsa-miR-887-3p; hsa-miR-184; hsa-miR-484
Expressed in tissue (Tissue Atlas)	adipocyte	over-represented	0.0033336	0.0144752	0.0144752	19.1347	25	hsa-miR-451a; hsa-miR-200a-3p; hsa-miR-3648; hsa-miR-218-5p; hsa-miR-223-3p; hsa-miR-197-3p; hsa-miR-122-5p; hsa-miR-4755-3p; hsa-miR-143-3p; hsa-miR-1-3p; hsa-miR-328-3p; hsa-miR-148b-3p; hsa-miR-16-5p; hsa-miR-485-3p; hsa-let-7i-5p; hsa-let-7i-3p; hsa-miR-7-5p; hsa-miR-31-5p; hsa-miR-320b; hsa-miR-320a-3p; hsa-miR-320d; hsa-miR-320c; hsa-miR-887-3p; hsa-miR-184; hsa-miR-484
Localization (RNALocate)	Exosome	over-represented	0.0113383	0.0138579	0.0138579	19.3328	25	hsa-miR-451a; hsa-miR-200a-3p; hsa-miR-218-5p; hsa-miR-223-3p; hsa-miR-223-5p; hsa-miR-197-3p; hsa-miR-122-5p; hsa-miR-504-5p; hsa-miR-143-3p; hsa-miR-1-3p; hsa-miR-328-3p; hsa-miR-148b-3p; hsa-miR-16-5p; hsa-miR-485-3p; hsa-let-7i-5p; hsa-let-7i-3p; hsa-miR-7-5p; hsa-miR-31-5p; hsa-miR-320b; hsa-miR-320a-3p; hsa-miR-320d; hsa-miR-320c; hsa-miR-887-3p; hsa-miR-184; hsa-miR-484
Pathways (KEGG)	Long-term depression	over-represented	0.000134	0.0039365	0.0039365	14.068	25	hsa-miR-451a; hsa-miR-200a-3p; hsa-miR-4511; hsa-miR-218-5p; hsa-miR-223-3p; hsa-miR-223-5p; hsa-miR-6741-3p; hsa-miR-197-3p; hsa-miR-122-5p; hsa-miR-4755-3p; hsa-miR-143-3p; hsa-miR-1-3p; hsa-miR-148b-3p; hsa-miR-16-5p; hsa-let-7i-5p; hsa-miR-7-5p; hsa-miR-31-5p; hsa-miR-6866-3p; hsa-miR-320b; hsa-miR-320a-3p; hsa-miR-320d; hsa-miR-320c; hsa-miR-6881-3p; hsa-miR-184; hsa-miR-484
Pathways (KEGG)	Salmonella infection	over-represented	0.000425	0.0076421	0.0076421	14.9456	25	hsa-miR-451a; hsa-miR-200a-3p; hsa-miR-218-5p; hsa-miR-223-3p; hsa-miR-223-5p; hsa-miR-6741-3p; hsa-miR-197-3p; hsa-miR-122-5p; hsa-miR-4755-3p; hsa-miR-143-3p; hsa-miR-1-3p; hsa-miR-148b-3p; hsa-miR-16-5p; hsa-miR-485-3p; hsa-let-7i-5p; hsa-let-7i-3p; hsa-miR-7-5p; hsa-miR-31-5p; hsa-miR-320b; hsa-miR-320a-3p; hsa-miR-320d; hsa-miR-320c; hsa-miR-887-3p; hsa-miR-184; hsa-miR-484
Pathways (KEGG)	Acute myeloid leukemia	over-represented	0.0017924	0.0152827	0.0152827	16.1689	25	hsa-miR-451a; hsa-miR-200a-3p; hsa-miR-3648; hsa-miR-218-5p; hsa-miR-223-3p; hsa-miR-223-5p; hsa-miR-6741-3p; hsa-miR-197-3p; hsa-miR-122-5p; hsa-miR-4755-3p; hsa-miR-143-3p; hsa-miR-1-3p; hsa-miR-4755-5p; hsa-miR-148b-3p; hsa-miR-16-5p; hsa-miR-485-3p; hsa-let-7i-5p; hsa-miR-7-5p; hsa-miR-6866-3p; hsa-miR-320b; hsa-miR-320a-3p; hsa-miR-6881-3p; hsa-miR-887-3p; hsa-miR-184; hsa-miR-484
Pathways (KEGG)	NF-kappa B signaling pathway	over-represented	0.0105144	0.037029	0.037029	17.9374	25	hsa-miR-451a; hsa-miR-200a-3p; hsa-miR-218-5p; hsa-miR-223-3p; hsa-miR-223-5p; hsa-miR-6741-3p; hsa-miR-197-3p; hsa-miR-122-5p; hsa-miR-504-5p; hsa-miR-4755-3p; hsa-miR-143-3p; hsa-miR-1-3p; hsa-miR-328-3p; hsa-miR-148b-3p; hsa-miR-16-5p; hsa-let-7i-5p; hsa-miR-7-5p; hsa-miR-31-5p; hsa-miR-6866-3p; hsa-miR-320b; hsa-miR-320a-3p; hsa-miR-6881-3p; hsa-miR-887-3p; hsa-miR-184; hsa-miR-484
Pathways (KEGG)	Bladder cancer	over-represented	0.0151261	0.0446864	0.0446864	18.3496	25	hsa-miR-451a; hsa-miR-200a-3p; hsa-miR-3648; hsa-miR-6803-3p; hsa-miR-218-5p; hsa-miR-223-3p; hsa-miR-223-5p; hsa-miR-6741-3p; hsa-miR-197-3p; hsa-miR-122-5p; hsa-miR-504-5p; hsa-miR-143-3p; hsa-miR-1-3p; hsa-miR-148b-3p; hsa-miR-16-5p; hsa-miR-485-3p; hsa-let-7i-5p; hsa-miR-7-5p; hsa-miR-31-5p; hsa-miR-320b; hsa-miR-320a-3p; hsa-miR-320c; hsa-miR-6881-3p; hsa-miR-184; hsa-miR-484
Annotations derived over miRTarBase (Gene Ontology)	miRNA mediated inhibition of translation GO0035278	over-represented	1.34e-05	0.0016538	0.0016538	11.5855	24	hsa-miR-200a-3p; hsa-miR-218-5p; hsa-miR-223-3p; hsa-miR-223-5p; hsa-miR-197-3p; hsa-miR-122-5p; hsa-miR-504-5p; hsa-miR-143-3p; hsa-miR-1-3p; hsa-miR-328-3p; hsa-miR-4755-5p; hsa-miR-148b-3p; hsa-miR-16-5p; hsa-miR-485-3p; hsa-let-7i-5p; hsa-miR-7-5p; hsa-miR-31-5p; hsa-miR-320b; hsa-miR-320a-3p; hsa-miR-320d; hsa-miR-320c; hsa-miR-6881-3p; hsa-miR-184; hsa-miR-484
Annotations derived over miRTarBase (Gene Ontology)	repressing transcription factor binding GO0070491	over-represented	2.63e-05	0.0024319	0.0024319	11.9969	24	hsa-miR-451a; hsa-miR-200a-3p; hsa-miR-218-5p; hsa-miR-223-3p; hsa-miR-6741-3p; hsa-miR-197-3p; hsa-miR-4755-3p; hsa-miR-143-3p; hsa-miR-1-3p; hsa-miR-328-3p; hsa-miR-4755-5p; hsa-miR-148b-3p; hsa-miR-16-5p; hsa-miR-485-3p; hsa-let-7i-5p; hsa-miR-7-5p; hsa-miR-31-5p; hsa-miR-320b; hsa-miR-320a-3p; hsa-miR-320d; hsa-miR-320c; hsa-miR-6881-3p; hsa-miR-184; hsa-miR-484
Annotations derived over miRTarBase (Gene Ontology)	cell-matrix adhesion GO0007160	over-represented	7.62e-05	0.0041018	0.0041018	12.687	24	hsa-miR-451a; hsa-miR-200a-3p; hsa-miR-218-5p; hsa-miR-223-3p; hsa-miR-223-5p; hsa-miR-6741-3p; hsa-miR-197-3p; hsa-miR-122-5p; hsa-miR-504-5p; hsa-miR-4755-3p; hsa-miR-143-3p; hsa-miR-1-3p; hsa-miR-328-3p; hsa-miR-148b-3p; hsa-miR-16-5p; hsa-miR-485-3p; hsa-let-7i-5p; hsa-miR-7-5p; hsa-miR-31-5p; hsa-miR-6866-3p; hsa-miR-320b; hsa-miR-320a-3p; hsa-miR-6881-3p; hsa-miR-484
Annotations derived over miRTarBase (Gene Ontology)	positive regulation of JNK cascade GO0046330	over-represented	0.000176	0.00637	0.00637	13.2709	24	hsa-miR-200a-3p; hsa-miR-4511; hsa-miR-218-5p; hsa-miR-223-3p; hsa-miR-223-5p; hsa-miR-6741-3p; hsa-miR-197-3p; hsa-miR-122-5p; hsa-miR-504-5p; hsa-miR-4755-3p; hsa-miR-143-3p; hsa-miR-1-3p; hsa-miR-328-3p; hsa-miR-4755-5p; hsa-miR-148b-3p; hsa-miR-16-5p; hsa-miR-485-3p; hsa-miR-7-5p; hsa-miR-320b; hsa-miR-320a-3p; hsa-miR-320c; hsa-miR-6881-3p; hsa-miR-887-3p; hsa-miR-484
Annotations derived over miRTarBase (Gene Ontology)	glutamatergic synapse GO0098978	over-represented	0.000521	0.0112104	0.0112104	14.0937	24	hsa-miR-200a-3p; hsa-miR-218-5p; hsa-miR-223-5p; hsa-miR-6741-3p; hsa-miR-197-3p; hsa-miR-122-5p; hsa-miR-504-5p; hsa-miR-143-3p; hsa-miR-1-3p; hsa-miR-4755-5p; hsa-miR-148b-3p; hsa-miR-16-5p; hsa-miR-485-3p; hsa-let-7i-5p; hsa-let-7i-3p; hsa-miR-7-5p; hsa-miR-31-5p; hsa-miR-6866-3p; hsa-miR-320b; hsa-miR-320a-3p; hsa-miR-320d; hsa-miR-320c; hsa-miR-6881-3p; hsa-miR-484
Annotations derived over miRTarBase (Gene Ontology)	positive regulation of cell growth GO0030307	over-represented	0.0018634	0.022509	0.022509	15.1686	24	hsa-miR-451a; hsa-miR-200a-3p; hsa-miR-218-5p; hsa-miR-223-5p; hsa-miR-6741-3p; hsa-miR-197-3p; hsa-miR-122-5p; hsa-miR-504-5p; hsa-miR-4755-3p; hsa-miR-143-3p; hsa-miR-1-3p; hsa-miR-328-3p; hsa-miR-148b-3p; hsa-miR-16-5p; hsa-let-7i-5p; hsa-miR-7-5p; hsa-miR-6866-3p; hsa-miR-320b; hsa-miR-320a-3p; hsa-miR-320d; hsa-miR-320c; hsa-miR-6881-3p; hsa-miR-184; hsa-miR-484
Annotations derived over miRTarBase (Gene Ontology)	response to endoplasmic reticulum stress GO0034976	over-represented	0.0028342	0.0284299	0.0284299	15.5535	24	hsa-miR-200a-3p; hsa-miR-218-5p; hsa-miR-223-3p; hsa-miR-223-5p; hsa-miR-197-3p; hsa-miR-122-5p; hsa-miR-504-5p; hsa-miR-4755-3p; hsa-miR-143-3p; hsa-miR-1-3p; hsa-miR-328-3p; hsa-miR-4755-5p; hsa-miR-148b-3p; hsa-miR-16-5p; hsa-let-7i-5p; hsa-miR-7-5p; hsa-miR-31-5p; hsa-miR-320b; hsa-miR-320a-3p; hsa-miR-320d; hsa-miR-320c; hsa-miR-6881-3p; hsa-miR-887-3p; hsa-miR-484
Annotations derived over miRTarBase (Gene Ontology)	circadian regulation of gene expression GO0032922	over-represented	0.0029153	0.0289352	0.0289352	15.58	24	hsa-miR-200a-3p; hsa-miR-4511; hsa-miR-218-5p; hsa-miR-223-3p; hsa-miR-223-5p; hsa-miR-6741-3p; hsa-miR-197-3p; hsa-miR-122-5p; hsa-miR-504-5p; hsa-miR-4755-3p; hsa-miR-1-3p; hsa-miR-4755-5p; hsa-miR-148b-3p; hsa-miR-16-5p; hsa-miR-485-3p; hsa-let-7i-5p; hsa-let-7i-3p; hsa-miR-7-5p; hsa-miR-4536-3p; hsa-miR-6866-3p; hsa-miR-320b; hsa-miR-320a-3p; hsa-miR-184; hsa-miR-484
Annotations derived over miRTarBase (Gene Ontology)	recycling endosome GO0055037	over-represented	0.0030839	0.0298978	0.0298978	15.6331	24	hsa-miR-451a; hsa-miR-200a-3p; hsa-miR-4511; hsa-miR-218-5p; hsa-miR-223-3p; hsa-miR-223-5p; hsa-miR-6741-3p; hsa-miR-197-3p; hsa-miR-122-5p; hsa-miR-4755-3p; hsa-miR-143-3p; hsa-miR-1-3p; hsa-miR-328-3p; hsa-miR-4755-5p; hsa-miR-148b-3p; hsa-miR-16-5p; hsa-let-7i-5p; hsa-miR-7-5p; hsa-miR-320b; hsa-miR-320a-3p; hsa-miR-320d; hsa-miR-320c; hsa-miR-6881-3p; hsa-miR-484
Annotations derived over miRTarBase (Gene Ontology)	protein sumoylation GO0016925	over-represented	0.0031274	0.0302134	0.0302134	15.6464	24	hsa-miR-218-5p; hsa-miR-223-3p; hsa-miR-223-5p; hsa-miR-6741-3p; hsa-miR-197-3p; hsa-miR-122-5p; hsa-miR-4755-3p; hsa-miR-1-3p; hsa-miR-328-3p; hsa-miR-4755-5p; hsa-miR-148b-3p; hsa-miR-16-5p; hsa-let-7i-5p; hsa-miR-7-5p; hsa-miR-4536-3p; hsa-miR-31-5p; hsa-miR-6866-3p; hsa-miR-320b; hsa-miR-320a-3p; hsa-miR-320d; hsa-miR-320c; hsa-miR-6881-3p; hsa-miR-184; hsa-miR-484
Annotations derived over miRTarBase (Gene Ontology)	thiol-dependent ubiquitin-specific protease activity GO0004843	over-represented	0.003216	0.0305734	0.0305734	15.6729	24	hsa-miR-200a-3p; hsa-miR-218-5p; hsa-miR-223-5p; hsa-miR-6741-3p; hsa-miR-197-3p; hsa-miR-122-5p; hsa-miR-4755-3p; hsa-miR-143-3p; hsa-miR-1-3p; hsa-miR-328-3p; hsa-miR-4755-5p; hsa-miR-148b-3p; hsa-miR-16-5p; hsa-miR-485-3p; hsa-let-7i-5p; hsa-let-7i-3p; hsa-miR-7-5p; hsa-miR-4536-3p; hsa-miR-31-5p; hsa-miR-320b; hsa-miR-320a-3p; hsa-miR-320d; hsa-miR-320c; hsa-miR-484
Annotations derived over miRTarBase (Gene Ontology)	cell cortex GO0005938	over-represented	0.0032611	0.0308982	0.0308982	15.6862	24	hsa-miR-451a; hsa-miR-200a-3p; hsa-miR-218-5p; hsa-miR-223-3p; hsa-miR-223-5p; hsa-miR-6741-3p; hsa-miR-197-3p; hsa-miR-122-5p; hsa-miR-504-5p; hsa-miR-4755-3p; hsa-miR-143-3p; hsa-miR-1-3p; hsa-miR-4755-5p; hsa-miR-148b-3p; hsa-miR-16-5p; hsa-miR-485-3p; hsa-miR-7-5p; hsa-miR-31-5p; hsa-miR-320b; hsa-miR-320a-3p; hsa-miR-320d; hsa-miR-320c; hsa-miR-184; hsa-miR-484
Annotations derived over miRTarBase (Gene Ontology)	positive regulation of GTPase activity GO0043547	over-represented	0.0045272	0.0358818	0.0358818	16.0047	24	hsa-miR-200a-3p; hsa-miR-6803-3p; hsa-miR-218-5p; hsa-miR-223-3p; hsa-miR-223-5p; hsa-miR-6741-3p; hsa-miR-197-3p; hsa-miR-122-5p; hsa-miR-504-5p; hsa-miR-4755-3p; hsa-miR-143-3p; hsa-miR-1-3p; hsa-miR-328-3p; hsa-miR-4755-5p; hsa-miR-148b-3p; hsa-miR-16-5p; hsa-let-7i-5p; hsa-miR-7-5p; hsa-miR-31-5p; hsa-miR-6866-3p; hsa-miR-320a-3p; hsa-miR-320c; hsa-miR-6881-3p; hsa-miR-484
Annotations derived over miRTarBase (Gene Ontology)	nuclear matrix GO0016363	over-represented	0.0052404	0.0391587	0.0391587	16.1507	24	hsa-miR-200a-3p; hsa-miR-218-5p; hsa-miR-223-3p; hsa-miR-223-5p; hsa-miR-6741-3p; hsa-miR-197-3p; hsa-miR-122-5p; hsa-miR-504-5p; hsa-miR-4755-3p; hsa-miR-143-3p; hsa-miR-1-3p; hsa-miR-328-3p; hsa-miR-4755-5p; hsa-miR-148b-3p; hsa-miR-16-5p; hsa-let-7i-5p; hsa-miR-7-5p; hsa-miR-4536-3p; hsa-miR-31-5p; hsa-miR-6866-3p; hsa-miR-320b; hsa-miR-320a-3p; hsa-miR-6881-3p; hsa-miR-484
Annotations derived over miRTarBase (Gene Ontology)	transcription coregulator activity GO0003712	over-represented	0.0060508	0.0427193	0.0427193	16.2966	24	hsa-miR-200a-3p; hsa-miR-4511; hsa-miR-3648; hsa-miR-218-5p; hsa-miR-197-3p; hsa-miR-122-5p; hsa-miR-4755-3p; hsa-miR-143-3p; hsa-miR-1-3p; hsa-miR-328-3p; hsa-miR-4755-5p; hsa-miR-148b-3p; hsa-miR-16-5p; hsa-miR-485-3p; hsa-let-7i-5p; hsa-miR-7-5p; hsa-miR-31-5p; hsa-miR-320b; hsa-miR-320a-3p; hsa-miR-320d; hsa-miR-320c; hsa-miR-6881-3p; hsa-miR-184; hsa-miR-484
Annotations derived over miRTarBase (Gene Ontology)	double-stranded RNA binding GO0003725	over-represented	0.0070586	0.0466448	0.0466448	16.4559	24	hsa-miR-200a-3p; hsa-miR-218-5p; hsa-miR-223-5p; hsa-miR-6741-3p; hsa-miR-197-3p; hsa-miR-122-5p; hsa-miR-504-5p; hsa-miR-143-3p; hsa-miR-1-3p; hsa-miR-328-3p; hsa-miR-4755-5p; hsa-miR-148b-3p; hsa-miR-16-5p; hsa-miR-485-3p; hsa-let-7i-5p; hsa-miR-7-5p; hsa-miR-4536-3p; hsa-miR-31-5p; hsa-miR-6866-3p; hsa-miR-320a-3p; hsa-miR-320c; hsa-miR-6881-3p; hsa-miR-184; hsa-miR-484
Diseases (MNDR)	leukemia	over-represented	1.13e-06	3.31e-06	3.31e-06	10.3836	24	hsa-miR-451a; hsa-miR-200a-3p; hsa-miR-218-5p; hsa-miR-223-3p; hsa-miR-223-5p; hsa-miR-197-3p; hsa-miR-122-5p; hsa-miR-143-3p; hsa-miR-1-3p; hsa-miR-328-3p; hsa-miR-148b-3p; hsa-miR-16-5p; hsa-miR-485-3p; hsa-let-7i-5p; hsa-let-7i-3p; hsa-miR-7-5p; hsa-miR-31-5p; hsa-miR-320b; hsa-miR-320a-3p; hsa-miR-320d; hsa-miR-320c; hsa-miR-887-3p; hsa-miR-184; hsa-miR-484
Diseases (MNDR)	hepatocellular carcinoma	over-represented	2.28e-05	4.66e-05	4.66e-05	12.0621	24	hsa-miR-451a; hsa-miR-200a-3p; hsa-miR-218-5p; hsa-miR-223-3p; hsa-miR-223-5p; hsa-miR-197-3p; hsa-miR-122-5p; hsa-miR-504-5p; hsa-miR-143-3p; hsa-miR-1-3p; hsa-miR-328-3p; hsa-miR-148b-3p; hsa-miR-16-5p; hsa-miR-485-3p; hsa-let-7i-5p; hsa-let-7i-3p; hsa-miR-7-5p; hsa-miR-31-5p; hsa-miR-320b; hsa-miR-320a-3p; hsa-miR-320c; hsa-miR-887-3p; hsa-miR-184; hsa-miR-484
Expressed in tissue (Tissue Atlas)	brain	over-represented	0.0037355	0.0144752	0.0144752	17.7336	24	hsa-miR-451a; hsa-miR-200a-3p; hsa-miR-3648; hsa-miR-218-5p; hsa-miR-223-3p; hsa-miR-197-3p; hsa-miR-122-5p; hsa-miR-4755-3p; hsa-miR-143-3p; hsa-miR-1-3p; hsa-miR-328-3p; hsa-miR-148b-3p; hsa-miR-16-5p; hsa-miR-485-3p; hsa-let-7i-5p; hsa-miR-7-5p; hsa-miR-31-5p; hsa-miR-320b; hsa-miR-320a-3p; hsa-miR-320d; hsa-miR-320c; hsa-miR-887-3p; hsa-miR-184; hsa-miR-484
Expressed in tissue (Tissue Atlas)	esophagus	over-represented	0.0028875	0.0144752	0.0144752	17.5135	24	hsa-miR-451a; hsa-miR-200a-3p; hsa-miR-3648; hsa-miR-218-5p; hsa-miR-223-3p; hsa-miR-197-3p; hsa-miR-122-5p; hsa-miR-4755-3p; hsa-miR-143-3p; hsa-miR-1-3p; hsa-miR-328-3p; hsa-miR-148b-3p; hsa-miR-16-5p; hsa-miR-485-3p; hsa-let-7i-5p; hsa-miR-7-5p; hsa-miR-31-5p; hsa-miR-320b; hsa-miR-320a-3p; hsa-miR-320d; hsa-miR-320c; hsa-miR-887-3p; hsa-miR-184; hsa-miR-484
Expressed in tissue (Tissue Atlas)	gallbladder	over-represented	0.0029565	0.0144752	0.0144752	17.5335	24	hsa-miR-451a; hsa-miR-200a-3p; hsa-miR-4511; hsa-miR-3648; hsa-miR-218-5p; hsa-miR-223-3p; hsa-miR-197-3p; hsa-miR-122-5p; hsa-miR-4755-3p; hsa-miR-143-3p; hsa-miR-1-3p; hsa-miR-328-3p; hsa-miR-148b-3p; hsa-miR-16-5p; hsa-miR-485-3p; hsa-let-7i-5p; hsa-miR-7-5p; hsa-miR-320b; hsa-miR-320a-3p; hsa-miR-320d; hsa-miR-320c; hsa-miR-887-3p; hsa-miR-184; hsa-miR-484
Expressed in tissue (Tissue Atlas)	small intestine	over-represented	0.003027	0.0144752	0.0144752	17.5535	24	hsa-miR-451a; hsa-miR-200a-3p; hsa-miR-3648; hsa-miR-218-5p; hsa-miR-223-3p; hsa-miR-197-3p; hsa-miR-122-5p; hsa-miR-4755-3p; hsa-miR-143-3p; hsa-miR-1-3p; hsa-miR-328-3p; hsa-miR-148b-3p; hsa-miR-16-5p; hsa-miR-485-3p; hsa-let-7i-5p; hsa-miR-7-5p; hsa-miR-31-5p; hsa-miR-320b; hsa-miR-320a-3p; hsa-miR-320d; hsa-miR-320c; hsa-miR-887-3p; hsa-miR-184; hsa-miR-484
Expressed in tissue (Tissue Atlas)	spinal cord	over-represented	0.0030991	0.0144752	0.0144752	17.5735	24	hsa-miR-451a; hsa-miR-3648; hsa-miR-218-5p; hsa-miR-223-3p; hsa-miR-197-3p; hsa-miR-122-5p; hsa-miR-4755-3p; hsa-miR-143-3p; hsa-miR-1-3p; hsa-miR-328-3p; hsa-miR-148b-3p; hsa-miR-16-5p; hsa-miR-485-3p; hsa-let-7i-5p; hsa-let-7i-3p; hsa-miR-7-5p; hsa-miR-31-5p; hsa-miR-320b; hsa-miR-320a-3p; hsa-miR-320d; hsa-miR-320c; hsa-miR-887-3p; hsa-miR-184; hsa-miR-484
Expressed in tissue (Tissue Atlas)	stomach	over-represented	0.003248	0.0144752	0.0144752	17.6135	24	hsa-miR-451a; hsa-miR-200a-3p; hsa-miR-3648; hsa-miR-218-5p; hsa-miR-223-3p; hsa-miR-197-3p; hsa-miR-122-5p; hsa-miR-4755-3p; hsa-miR-143-3p; hsa-miR-1-3p; hsa-miR-328-3p; hsa-miR-148b-3p; hsa-miR-16-5p; hsa-miR-485-3p; hsa-let-7i-5p; hsa-miR-7-5p; hsa-miR-31-5p; hsa-miR-320b; hsa-miR-320a-3p; hsa-miR-320d; hsa-miR-320c; hsa-miR-887-3p; hsa-miR-184; hsa-miR-484
Localization (RNALocate)	Circulating	over-represented	9.51e-07	5.23e-06	5.23e-06	11.4066	24	hsa-miR-451a; hsa-miR-200a-3p; hsa-miR-218-5p; hsa-miR-223-3p; hsa-miR-223-5p; hsa-miR-197-3p; hsa-miR-122-5p; hsa-miR-504-5p; hsa-miR-143-3p; hsa-miR-1-3p; hsa-miR-328-3p; hsa-miR-148b-3p; hsa-miR-16-5p; hsa-miR-485-3p; hsa-let-7i-5p; hsa-let-7i-3p; hsa-miR-7-5p; hsa-miR-31-5p; hsa-miR-320b; hsa-miR-320a-3p; hsa-miR-320d; hsa-miR-320c; hsa-miR-184; hsa-miR-484
Pathways (KEGG)	Pertussis	over-represented	0.0019543	0.0159208	0.0159208	15.2116	24	hsa-miR-451a; hsa-miR-200a-3p; hsa-miR-218-5p; hsa-miR-223-3p; hsa-miR-223-5p; hsa-miR-6741-3p; hsa-miR-197-3p; hsa-miR-122-5p; hsa-miR-504-5p; hsa-miR-4755-3p; hsa-miR-143-3p; hsa-miR-1-3p; hsa-miR-328-3p; hsa-miR-148b-3p; hsa-miR-16-5p; hsa-let-7i-5p; hsa-miR-7-5p; hsa-miR-31-5p; hsa-miR-320b; hsa-miR-320a-3p; hsa-miR-320d; hsa-miR-320c; hsa-miR-887-3p; hsa-miR-484
Pathways (KEGG)	Gap junction	over-represented	0.0024669	0.0166519	0.0166519	15.4243	24	hsa-miR-451a; hsa-miR-200a-3p; hsa-miR-4511; hsa-miR-218-5p; hsa-miR-223-5p; hsa-miR-6741-3p; hsa-miR-197-3p; hsa-miR-122-5p; hsa-miR-504-5p; hsa-miR-143-3p; hsa-miR-1-3p; hsa-miR-148b-3p; hsa-miR-16-5p; hsa-let-7i-5p; hsa-miR-7-5p; hsa-miR-31-5p; hsa-miR-6866-3p; hsa-miR-320b; hsa-miR-320a-3p; hsa-miR-320d; hsa-miR-320c; hsa-miR-6881-3p; hsa-miR-184; hsa-miR-484
Pathways (KEGG)	Inflammatory mediator regulation of TRP channels	over-represented	0.0028454	0.018293	0.018293	15.5573	24	hsa-miR-200a-3p; hsa-miR-4511; hsa-miR-218-5p; hsa-miR-223-3p; hsa-miR-223-5p; hsa-miR-197-3p; hsa-miR-122-5p; hsa-miR-504-5p; hsa-miR-4755-3p; hsa-miR-143-3p; hsa-miR-1-3p; hsa-miR-4755-5p; hsa-miR-148b-3p; hsa-miR-16-5p; hsa-let-7i-5p; hsa-miR-7-5p; hsa-miR-31-5p; hsa-miR-6866-3p; hsa-miR-320b; hsa-miR-320a-3p; hsa-miR-6881-3p; hsa-miR-887-3p; hsa-miR-184; hsa-miR-484
Pathways (KEGG)	Bacterial invasion of epithelial cells	over-represented	0.0037094	0.0203079	0.0203079	15.8099	24	hsa-miR-200a-3p; hsa-miR-218-5p; hsa-miR-223-3p; hsa-miR-6741-3p; hsa-miR-197-3p; hsa-miR-122-5p; hsa-miR-504-5p; hsa-miR-4755-3p; hsa-miR-143-3p; hsa-miR-1-3p; hsa-miR-148b-3p; hsa-miR-16-5p; hsa-miR-485-3p; hsa-let-7i-5p; hsa-let-7i-3p; hsa-miR-7-5p; hsa-miR-31-5p; hsa-miR-6866-3p; hsa-miR-320b; hsa-miR-320a-3p; hsa-miR-320d; hsa-miR-320c; hsa-miR-6881-3p; hsa-miR-484
Pathways (KEGG)	Toll-like receptor signaling pathway	over-represented	0.0037607	0.0203079	0.0203079	15.8232	24	hsa-miR-451a; hsa-miR-200a-3p; hsa-miR-4511; hsa-miR-218-5p; hsa-miR-223-3p; hsa-miR-223-5p; hsa-miR-6741-3p; hsa-miR-197-3p; hsa-miR-122-5p; hsa-miR-4755-3p; hsa-miR-143-3p; hsa-miR-1-3p; hsa-miR-328-3p; hsa-miR-148b-3p; hsa-miR-16-5p; hsa-let-7i-5p; hsa-miR-7-5p; hsa-miR-6866-3p; hsa-miR-320b; hsa-miR-320a-3p; hsa-miR-6881-3p; hsa-miR-887-3p; hsa-miR-184; hsa-miR-484
Pathways (KEGG)	Dilated cardiomyopathy DCM	over-represented	0.0044875	0.0230788	0.0230788	15.9961	24	hsa-miR-200a-3p; hsa-miR-4511; hsa-miR-6803-3p; hsa-miR-218-5p; hsa-miR-223-3p; hsa-miR-223-5p; hsa-miR-197-3p; hsa-miR-122-5p; hsa-miR-504-5p; hsa-miR-4755-3p; hsa-miR-143-3p; hsa-miR-1-3p; hsa-miR-4755-5p; hsa-miR-148b-3p; hsa-miR-16-5p; hsa-let-7i-5p; hsa-let-7i-3p; hsa-miR-7-5p; hsa-miR-31-5p; hsa-miR-6866-3p; hsa-miR-320b; hsa-miR-320a-3p; hsa-miR-6881-3p; hsa-miR-484
Pathways (KEGG)	Serotonergic synapse	over-represented	0.0046098	0.0233369	0.0233369	16.0227	24	hsa-miR-451a; hsa-miR-4511; hsa-miR-218-5p; hsa-miR-223-5p; hsa-miR-6741-3p; hsa-miR-197-3p; hsa-miR-122-5p; hsa-miR-4755-3p; hsa-miR-143-3p; hsa-miR-1-3p; hsa-miR-328-3p; hsa-miR-4755-5p; hsa-miR-148b-3p; hsa-miR-16-5p; hsa-let-7i-5p; hsa-miR-7-5p; hsa-miR-6866-3p; hsa-miR-320b; hsa-miR-320a-3p; hsa-miR-320d; hsa-miR-320c; hsa-miR-6881-3p; hsa-miR-184; hsa-miR-484
Pathways (KEGG)	GnRH signaling pathway	over-represented	0.0119015	0.0393478	0.0393478	17.0199	24	hsa-miR-451a; hsa-miR-200a-3p; hsa-miR-4511; hsa-miR-218-5p; hsa-miR-223-5p; hsa-miR-6741-3p; hsa-miR-197-3p; hsa-miR-122-5p; hsa-miR-4755-3p; hsa-miR-143-3p; hsa-miR-1-3p; hsa-miR-4755-5p; hsa-miR-148b-3p; hsa-miR-16-5p; hsa-let-7i-5p; hsa-miR-7-5p; hsa-miR-31-5p; hsa-miR-6866-3p; hsa-miR-320b; hsa-miR-320a-3p; hsa-miR-6881-3p; hsa-miR-887-3p; hsa-miR-184; hsa-miR-484
Annotations derived over miRTarBase (Gene Ontology)	negative regulation of autophagy GO0010507	over-represented	9.98e-06	0.0013887	0.0013887	10.5105	23	hsa-miR-451a; hsa-miR-200a-3p; hsa-miR-3648; hsa-miR-218-5p; hsa-miR-223-3p; hsa-miR-6741-3p; hsa-miR-197-3p; hsa-miR-122-5p; hsa-miR-4755-3p; hsa-miR-143-3p; hsa-miR-1-3p; hsa-miR-4755-5p; hsa-miR-16-5p; hsa-let-7i-5p; hsa-miR-7-5p; hsa-miR-31-5p; hsa-miR-6866-3p; hsa-miR-320b; hsa-miR-320a-3p; hsa-miR-320d; hsa-miR-320c; hsa-miR-184; hsa-miR-484
Annotations derived over miRTarBase (Gene Ontology)	posttranscriptional gene silencing by RNA GO0035194	over-represented	1.95e-05	0.0021122	0.0021122	10.8954	23	hsa-miR-4511; hsa-miR-218-5p; hsa-miR-223-5p; hsa-miR-197-3p; hsa-miR-122-5p; hsa-miR-504-5p; hsa-miR-4755-3p; hsa-miR-1-3p; hsa-miR-328-3p; hsa-miR-4755-5p; hsa-miR-148b-3p; hsa-miR-16-5p; hsa-miR-485-3p; hsa-let-7i-5p; hsa-miR-7-5p; hsa-miR-31-5p; hsa-miR-320b; hsa-miR-320a-3p; hsa-miR-320d; hsa-miR-320c; hsa-miR-6881-3p; hsa-miR-184; hsa-miR-484
Annotations derived over miRTarBase (Gene Ontology)	osteoblast differentiation GO0001649	over-represented	1.99e-05	0.0021235	0.0021235	10.9087	23	hsa-miR-200a-3p; hsa-miR-4511; hsa-miR-218-5p; hsa-miR-223-3p; hsa-miR-197-3p; hsa-miR-122-5p; hsa-miR-504-5p; hsa-miR-1-3p; hsa-miR-328-3p; hsa-miR-148b-3p; hsa-miR-16-5p; hsa-miR-485-3p; hsa-let-7i-5p; hsa-miR-7-5p; hsa-miR-4536-3p; hsa-miR-31-5p; hsa-miR-320b; hsa-miR-320a-3p; hsa-miR-320d; hsa-miR-320c; hsa-miR-6881-3p; hsa-miR-184; hsa-miR-484
Annotations derived over miRTarBase (Gene Ontology)	phosphatidylinositol-mediated signaling GO0048015	over-represented	0.00017	0.0062397	0.0062397	12.2888	23	hsa-miR-200a-3p; hsa-miR-4511; hsa-miR-218-5p; hsa-miR-223-3p; hsa-miR-223-5p; hsa-miR-6741-3p; hsa-miR-197-3p; hsa-miR-122-5p; hsa-miR-504-5p; hsa-miR-4755-3p; hsa-miR-143-3p; hsa-miR-1-3p; hsa-miR-328-3p; hsa-miR-148b-3p; hsa-miR-16-5p; hsa-let-7i-5p; hsa-miR-7-5p; hsa-miR-31-5p; hsa-miR-6866-3p; hsa-miR-320a-3p; hsa-miR-320c; hsa-miR-184; hsa-miR-484
Annotations derived over miRTarBase (Gene Ontology)	positive regulation of peptidyl-serine phosphorylation GO0033138	over-represented	0.000627	0.0122332	0.0122332	13.2576	23	hsa-miR-451a; hsa-miR-200a-3p; hsa-miR-218-5p; hsa-miR-223-3p; hsa-miR-223-5p; hsa-miR-197-3p; hsa-miR-122-5p; hsa-miR-504-5p; hsa-miR-4755-3p; hsa-miR-143-3p; hsa-miR-1-3p; hsa-miR-328-3p; hsa-miR-148b-3p; hsa-miR-16-5p; hsa-miR-485-3p; hsa-let-7i-5p; hsa-miR-7-5p; hsa-miR-6866-3p; hsa-miR-320a-3p; hsa-miR-320c; hsa-miR-6881-3p; hsa-miR-184; hsa-miR-484
Annotations derived over miRTarBase (Gene Ontology)	muscle contraction GO0006936	over-represented	0.0021199	0.0244146	0.0244146	14.2795	23	hsa-miR-451a; hsa-miR-200a-3p; hsa-miR-4511; hsa-miR-218-5p; hsa-miR-223-3p; hsa-miR-223-5p; hsa-miR-6741-3p; hsa-miR-197-3p; hsa-miR-122-5p; hsa-miR-504-5p; hsa-miR-4755-3p; hsa-miR-1-3p; hsa-miR-328-3p; hsa-miR-4755-5p; hsa-miR-148b-3p; hsa-miR-16-5p; hsa-let-7i-5p; hsa-let-7i-3p; hsa-miR-7-5p; hsa-miR-320b; hsa-miR-320a-3p; hsa-miR-6881-3p; hsa-miR-484
Annotations derived over miRTarBase (Gene Ontology)	Wnt signaling pathway, planar cell polarity pathway GO0060071	over-represented	0.0026418	0.0272514	0.0272514	14.4785	23	hsa-miR-451a; hsa-miR-200a-3p; hsa-miR-218-5p; hsa-miR-223-5p; hsa-miR-6741-3p; hsa-miR-122-5p; hsa-miR-504-5p; hsa-miR-4755-3p; hsa-miR-1-3p; hsa-miR-4755-5p; hsa-miR-148b-3p; hsa-miR-16-5p; hsa-miR-485-3p; hsa-let-7i-5p; hsa-miR-7-5p; hsa-miR-31-5p; hsa-miR-6866-3p; hsa-miR-320b; hsa-miR-320a-3p; hsa-miR-320d; hsa-miR-320c; hsa-miR-6881-3p; hsa-miR-484
Annotations derived over miRTarBase (Gene Ontology)	mitochondrion organization GO0007005	over-represented	0.0028805	0.0287417	0.0287417	14.5582	23	hsa-miR-200a-3p; hsa-miR-218-5p; hsa-miR-223-3p; hsa-miR-223-5p; hsa-miR-6741-3p; hsa-miR-197-3p; hsa-miR-122-5p; hsa-miR-4755-3p; hsa-miR-143-3p; hsa-miR-1-3p; hsa-miR-328-3p; hsa-miR-148b-3p; hsa-miR-16-5p; hsa-miR-485-3p; hsa-let-7i-5p; hsa-miR-7-5p; hsa-miR-31-5p; hsa-miR-320b; hsa-miR-320a-3p; hsa-miR-320d; hsa-miR-320c; hsa-miR-6881-3p; hsa-miR-484
Annotations derived over miRTarBase (Gene Ontology)	retrograde vesicle-mediated transport, Golgi to ER GO0006890	over-represented	0.0043848	0.0358818	0.0358818	14.9563	23	hsa-miR-451a; hsa-miR-200a-3p; hsa-miR-218-5p; hsa-miR-6741-3p; hsa-miR-197-3p; hsa-miR-122-5p; hsa-miR-504-5p; hsa-miR-4755-3p; hsa-miR-143-3p; hsa-miR-1-3p; hsa-miR-328-3p; hsa-miR-4755-5p; hsa-miR-148b-3p; hsa-miR-16-5p; hsa-miR-485-3p; hsa-let-7i-5p; hsa-miR-7-5p; hsa-miR-31-5p; hsa-miR-6866-3p; hsa-miR-320b; hsa-miR-320a-3p; hsa-miR-184; hsa-miR-484
Annotations derived over miRTarBase (Gene Ontology)	interleukin-1-mediated signaling pathway GO0070498	over-represented	0.0046303	0.0360945	0.0360945	15.0094	23	hsa-miR-451a; hsa-miR-200a-3p; hsa-miR-218-5p; hsa-miR-223-3p; hsa-miR-223-5p; hsa-miR-6741-3p; hsa-miR-197-3p; hsa-miR-122-5p; hsa-miR-504-5p; hsa-miR-4755-3p; hsa-miR-143-3p; hsa-miR-1-3p; hsa-miR-328-3p; hsa-miR-148b-3p; hsa-miR-16-5p; hsa-miR-485-3p; hsa-miR-7-5p; hsa-miR-320b; hsa-miR-320a-3p; hsa-miR-320c; hsa-miR-6881-3p; hsa-miR-887-3p; hsa-miR-484
Annotations derived over miRTarBase (Gene Ontology)	cellular response to oxidative stress GO0034599	over-represented	0.0069785	0.0465026	0.0465026	15.4208	23	hsa-miR-200a-3p; hsa-miR-4511; hsa-miR-218-5p; hsa-miR-223-3p; hsa-miR-223-5p; hsa-miR-6741-3p; hsa-miR-197-3p; hsa-miR-122-5p; hsa-miR-504-5p; hsa-miR-4755-3p; hsa-miR-1-3p; hsa-miR-328-3p; hsa-miR-4755-5p; hsa-miR-148b-3p; hsa-miR-16-5p; hsa-miR-485-3p; hsa-let-7i-5p; hsa-miR-7-5p; hsa-miR-31-5p; hsa-miR-320a-3p; hsa-miR-320c; hsa-miR-184; hsa-miR-484
Annotations derived over miRTarBase (Gene Ontology)	transmembrane receptor protein tyrosine kinase signaling pathway GO0007169	over-represented	0.0076337	0.0490145	0.0490145	15.5137	23	hsa-miR-451a; hsa-miR-200a-3p; hsa-miR-4511; hsa-miR-218-5p; hsa-miR-223-3p; hsa-miR-223-5p; hsa-miR-6741-3p; hsa-miR-197-3p; hsa-miR-122-5p; hsa-miR-4755-3p; hsa-miR-143-3p; hsa-miR-1-3p; hsa-miR-4755-5p; hsa-miR-148b-3p; hsa-miR-16-5p; hsa-miR-485-3p; hsa-let-7i-5p; hsa-miR-7-5p; hsa-miR-31-5p; hsa-miR-320a-3p; hsa-miR-6881-3p; hsa-miR-184; hsa-miR-484
Diseases (MNDR)	lung squamous cell carcinoma	over-represented	2.19e-08	3.34e-07	3.34e-07	7.80905	23	hsa-miR-451a; hsa-miR-200a-3p; hsa-miR-218-5p; hsa-miR-223-3p; hsa-miR-223-5p; hsa-miR-197-3p; hsa-miR-122-5p; hsa-miR-504-5p; hsa-miR-143-3p; hsa-miR-1-3p; hsa-miR-328-3p; hsa-miR-148b-3p; hsa-miR-16-5p; hsa-let-7i-5p; hsa-miR-7-5p; hsa-miR-31-5p; hsa-miR-320b; hsa-miR-320a-3p; hsa-miR-320d; hsa-miR-320c; hsa-miR-887-3p; hsa-miR-184; hsa-miR-484
Diseases (MNDR)	carcinoma	over-represented	3.21e-06	8.57e-06	8.57e-06	10.028	23	hsa-miR-451a; hsa-miR-200a-3p; hsa-miR-218-5p; hsa-miR-223-3p; hsa-miR-197-3p; hsa-miR-122-5p; hsa-miR-504-5p; hsa-miR-143-3p; hsa-miR-1-3p; hsa-miR-328-3p; hsa-miR-148b-3p; hsa-miR-16-5p; hsa-miR-485-3p; hsa-let-7i-3p; hsa-miR-7-5p; hsa-miR-31-5p; hsa-miR-320b; hsa-miR-320a-3p; hsa-miR-320d; hsa-miR-320c; hsa-miR-887-3p; hsa-miR-184; hsa-miR-484
Diseases (MNDR)	Breast Neoplasms	over-represented	3.78e-06	9.97e-06	9.97e-06	10.1134	23	hsa-miR-451a; hsa-miR-200a-3p; hsa-miR-218-5p; hsa-miR-223-3p; hsa-miR-197-3p; hsa-miR-122-5p; hsa-miR-504-5p; hsa-miR-143-3p; hsa-miR-1-3p; hsa-miR-328-3p; hsa-miR-148b-3p; hsa-miR-16-5p; hsa-miR-485-3p; hsa-let-7i-5p; hsa-let-7i-3p; hsa-miR-7-5p; hsa-miR-31-5p; hsa-miR-320b; hsa-miR-320a-3p; hsa-miR-320d; hsa-miR-320c; hsa-miR-887-3p; hsa-miR-484
Diseases (MNDR)	esophageal cancer	over-represented	0.00052	0.000899	0.000899	13.2427	23	hsa-miR-451a; hsa-miR-200a-3p; hsa-miR-3648; hsa-miR-6803-3p; hsa-miR-218-5p; hsa-miR-223-3p; hsa-miR-6741-3p; hsa-miR-197-3p; hsa-miR-122-5p; hsa-miR-504-5p; hsa-miR-143-3p; hsa-miR-1-3p; hsa-miR-328-3p; hsa-miR-16-5p; hsa-miR-485-3p; hsa-let-7i-5p; hsa-miR-7-5p; hsa-miR-31-5p; hsa-miR-320b; hsa-miR-320a-3p; hsa-miR-887-3p; hsa-miR-184; hsa-miR-484
Expressed in tissue (Tissue Atlas)	arachnoid mater	over-represented	0.0123822	0.0289187	0.0289187	17.4935	23	hsa-miR-451a; hsa-miR-3648; hsa-miR-218-5p; hsa-miR-223-3p; hsa-miR-197-3p; hsa-miR-122-5p; hsa-miR-4755-3p; hsa-miR-143-3p; hsa-miR-1-3p; hsa-miR-328-3p; hsa-miR-148b-3p; hsa-miR-16-5p; hsa-miR-485-3p; hsa-let-7i-5p; hsa-miR-7-5p; hsa-miR-31-5p; hsa-miR-320b; hsa-miR-320a-3p; hsa-miR-320d; hsa-miR-320c; hsa-miR-887-3p; hsa-miR-184; hsa-miR-484
Expressed in tissue (Tissue Atlas)	colon	over-represented	0.0139929	0.0289187	0.0289187	17.6135	23	hsa-miR-451a; hsa-miR-200a-3p; hsa-miR-3648; hsa-miR-218-5p; hsa-miR-223-3p; hsa-miR-197-3p; hsa-miR-122-5p; hsa-miR-4755-3p; hsa-miR-143-3p; hsa-miR-1-3p; hsa-miR-328-3p; hsa-miR-148b-3p; hsa-miR-16-5p; hsa-let-7i-5p; hsa-miR-7-5p; hsa-miR-31-5p; hsa-miR-320b; hsa-miR-320a-3p; hsa-miR-320d; hsa-miR-320c; hsa-miR-887-3p; hsa-miR-184; hsa-miR-484
Expressed in tissue (Tissue Atlas)	lung	over-represented	0.0118835	0.0289187	0.0289187	17.4534	23	hsa-miR-451a; hsa-miR-200a-3p; hsa-miR-3648; hsa-miR-218-5p; hsa-miR-223-3p; hsa-miR-197-3p; hsa-miR-122-5p; hsa-miR-4755-3p; hsa-miR-143-3p; hsa-miR-1-3p; hsa-miR-328-3p; hsa-miR-148b-3p; hsa-miR-16-5p; hsa-miR-485-3p; hsa-let-7i-5p; hsa-miR-7-5p; hsa-miR-320b; hsa-miR-320a-3p; hsa-miR-320d; hsa-miR-320c; hsa-miR-887-3p; hsa-miR-184; hsa-miR-484
Expressed in tissue (Tissue Atlas)	nerve	over-represented	0.0096507	0.0289187	0.0289187	17.2533	23	hsa-miR-451a; hsa-miR-3648; hsa-miR-218-5p; hsa-miR-223-3p; hsa-miR-197-3p; hsa-miR-122-5p; hsa-miR-4755-3p; hsa-miR-143-3p; hsa-miR-1-3p; hsa-miR-328-3p; hsa-miR-148b-3p; hsa-miR-16-5p; hsa-miR-485-3p; hsa-let-7i-5p; hsa-let-7i-3p; hsa-miR-7-5p; hsa-miR-320b; hsa-miR-320a-3p; hsa-miR-320d; hsa-miR-320c; hsa-miR-887-3p; hsa-miR-184; hsa-miR-484
Expressed in tissue (Tissue Atlas)	pancreas	over-represented	0.0126385	0.0289187	0.0289187	17.5135	23	hsa-miR-451a; hsa-miR-200a-3p; hsa-miR-3648; hsa-miR-218-5p; hsa-miR-223-3p; hsa-miR-197-3p; hsa-miR-122-5p; hsa-miR-143-3p; hsa-miR-1-3p; hsa-miR-328-3p; hsa-miR-148b-3p; hsa-miR-16-5p; hsa-miR-485-3p; hsa-let-7i-5p; hsa-miR-7-5p; hsa-miR-31-5p; hsa-miR-320b; hsa-miR-320a-3p; hsa-miR-320d; hsa-miR-320c; hsa-miR-887-3p; hsa-miR-184; hsa-miR-484
Expressed in tissue (Tissue Atlas)	pleura	over-represented	0.0121306	0.0289187	0.0289187	17.4734	23	hsa-miR-451a; hsa-miR-200a-3p; hsa-miR-3648; hsa-miR-218-5p; hsa-miR-223-3p; hsa-miR-197-3p; hsa-miR-122-5p; hsa-miR-143-3p; hsa-miR-1-3p; hsa-miR-328-3p; hsa-miR-148b-3p; hsa-miR-16-5p; hsa-miR-485-3p; hsa-let-7i-5p; hsa-miR-7-5p; hsa-miR-31-5p; hsa-miR-320b; hsa-miR-320a-3p; hsa-miR-320d; hsa-miR-320c; hsa-miR-887-3p; hsa-miR-184; hsa-miR-484
Expressed in tissue (Tissue Atlas)	tunica albuginea	over-represented	0.0134363	0.0289187	0.0289187	17.5735	23	hsa-miR-451a; hsa-miR-200a-3p; hsa-miR-4511; hsa-miR-3648; hsa-miR-218-5p; hsa-miR-223-3p; hsa-miR-197-3p; hsa-miR-4755-3p; hsa-miR-143-3p; hsa-miR-1-3p; hsa-miR-328-3p; hsa-miR-148b-3p; hsa-miR-16-5p; hsa-miR-485-3p; hsa-let-7i-5p; hsa-miR-7-5p; hsa-miR-320b; hsa-miR-320a-3p; hsa-miR-320d; hsa-miR-320c; hsa-miR-887-3p; hsa-miR-184; hsa-miR-484
Expressed in tissue (Tissue Atlas)	kidney	over-represented	0.0164314	0.0318358	0.0318358	17.7737	23	hsa-miR-451a; hsa-miR-200a-3p; hsa-miR-3648; hsa-miR-218-5p; hsa-miR-223-3p; hsa-miR-197-3p; hsa-miR-122-5p; hsa-miR-4755-3p; hsa-miR-143-3p; hsa-miR-328-3p; hsa-miR-148b-3p; hsa-miR-16-5p; hsa-miR-485-3p; hsa-let-7i-5p; hsa-miR-7-5p; hsa-miR-31-5p; hsa-miR-320b; hsa-miR-320a-3p; hsa-miR-320d; hsa-miR-320c; hsa-miR-887-3p; hsa-miR-184; hsa-miR-484
Expressed in tissue (Tissue Atlas)	skin	over-represented	0.0247267	0.0450899	0.0450899	18.194	23	hsa-miR-451a; hsa-miR-200a-3p; hsa-miR-3648; hsa-miR-218-5p; hsa-miR-223-3p; hsa-miR-197-3p; hsa-miR-122-5p; hsa-miR-4755-3p; hsa-miR-143-3p; hsa-miR-1-3p; hsa-miR-328-3p; hsa-miR-148b-3p; hsa-miR-16-5p; hsa-miR-485-3p; hsa-let-7i-5p; hsa-miR-7-5p; hsa-miR-320b; hsa-miR-320a-3p; hsa-miR-320d; hsa-miR-320c; hsa-miR-887-3p; hsa-miR-184; hsa-miR-484
Pathways (KEGG)	Amyotrophic lateral sclerosis ALS	over-represented	0.000233	0.0050407	0.0050407	12.5123	23	hsa-miR-451a; hsa-miR-200a-3p; hsa-miR-218-5p; hsa-miR-223-3p; hsa-miR-223-5p; hsa-miR-6741-3p; hsa-miR-197-3p; hsa-miR-122-5p; hsa-miR-504-5p; hsa-miR-4755-3p; hsa-miR-143-3p; hsa-miR-1-3p; hsa-miR-328-3p; hsa-miR-4755-5p; hsa-miR-148b-3p; hsa-miR-16-5p; hsa-let-7i-5p; hsa-miR-7-5p; hsa-miR-31-5p; hsa-miR-320a-3p; hsa-miR-320c; hsa-miR-184; hsa-miR-484
Pathways (KEGG)	Adipocytokine signaling pathway	over-represented	0.0010265	0.0133032	0.0133032	13.6558	23	hsa-miR-451a; hsa-miR-200a-3p; hsa-miR-218-5p; hsa-miR-223-3p; hsa-miR-223-5p; hsa-miR-6741-3p; hsa-miR-197-3p; hsa-miR-122-5p; hsa-miR-4755-3p; hsa-miR-143-3p; hsa-miR-1-3p; hsa-miR-4755-5p; hsa-miR-148b-3p; hsa-miR-16-5p; hsa-miR-485-3p; hsa-let-7i-5p; hsa-miR-7-5p; hsa-miR-6866-3p; hsa-miR-320a-3p; hsa-miR-6881-3p; hsa-miR-887-3p; hsa-miR-184; hsa-miR-484
Pathways (KEGG)	VEGF signaling pathway	over-represented	0.0021546	0.0159208	0.0159208	14.2941	23	hsa-miR-451a; hsa-miR-200a-3p; hsa-miR-218-5p; hsa-miR-223-5p; hsa-miR-6741-3p; hsa-miR-197-3p; hsa-miR-122-5p; hsa-miR-504-5p; hsa-miR-4755-3p; hsa-miR-143-3p; hsa-miR-1-3p; hsa-miR-4755-5p; hsa-miR-148b-3p; hsa-miR-16-5p; hsa-let-7i-5p; hsa-miR-7-5p; hsa-miR-31-5p; hsa-miR-6866-3p; hsa-miR-320b; hsa-miR-320a-3p; hsa-miR-6881-3p; hsa-miR-184; hsa-miR-484
Pathways (KEGG)	Hypertrophic cardiomyopathy HCM	over-represented	0.0086941	0.0316504	0.0316504	15.6504	23	hsa-miR-451a; hsa-miR-200a-3p; hsa-miR-4511; hsa-miR-6803-3p; hsa-miR-218-5p; hsa-miR-223-3p; hsa-miR-223-5p; hsa-miR-197-3p; hsa-miR-122-5p; hsa-miR-504-5p; hsa-miR-4755-3p; hsa-miR-143-3p; hsa-miR-1-3p; hsa-miR-4755-5p; hsa-miR-148b-3p; hsa-miR-16-5p; hsa-let-7i-5p; hsa-let-7i-3p; hsa-miR-7-5p; hsa-miR-31-5p; hsa-miR-320a-3p; hsa-miR-6881-3p; hsa-miR-484
Pathways (KEGG)	Thyroid cancer	over-represented	0.012853	0.0403548	0.0403548	16.0759	23	hsa-miR-451a; hsa-miR-200a-3p; hsa-miR-3648; hsa-miR-6803-3p; hsa-miR-218-5p; hsa-miR-223-3p; hsa-miR-223-5p; hsa-miR-6741-3p; hsa-miR-197-3p; hsa-miR-122-5p; hsa-miR-504-5p; hsa-miR-143-3p; hsa-miR-1-3p; hsa-miR-4755-5p; hsa-miR-148b-3p; hsa-miR-16-5p; hsa-miR-485-3p; hsa-let-7i-5p; hsa-miR-7-5p; hsa-miR-320b; hsa-miR-320a-3p; hsa-miR-184; hsa-miR-484
Annotations derived over miRTarBase (Gene Ontology)	cytokine receptor activity GO0004896	over-represented	4.32e-05	0.0029746	0.0029746	10.484	22	hsa-miR-451a; hsa-miR-218-5p; hsa-miR-223-3p; hsa-miR-223-5p; hsa-miR-6741-3p; hsa-miR-197-3p; hsa-miR-122-5p; hsa-miR-504-5p; hsa-miR-4755-3p; hsa-miR-143-3p; hsa-miR-1-3p; hsa-miR-328-3p; hsa-miR-148b-3p; hsa-miR-16-5p; hsa-miR-485-3p; hsa-let-7i-5p; hsa-miR-7-5p; hsa-miR-31-5p; hsa-miR-6866-3p; hsa-miR-320a-3p; hsa-miR-184; hsa-miR-484
Annotations derived over miRTarBase (Gene Ontology)	phosphotyrosine residue binding GO0001784	over-represented	5.98e-05	0.0035744	0.0035744	10.6831	22	hsa-miR-200a-3p; hsa-miR-4511; hsa-miR-218-5p; hsa-miR-223-5p; hsa-miR-6741-3p; hsa-miR-197-3p; hsa-miR-122-5p; hsa-miR-504-5p; hsa-miR-4755-3p; hsa-miR-143-3p; hsa-miR-1-3p; hsa-miR-4755-5p; hsa-miR-148b-3p; hsa-miR-16-5p; hsa-let-7i-5p; hsa-miR-7-5p; hsa-miR-31-5p; hsa-miR-320b; hsa-miR-320a-3p; hsa-miR-320d; hsa-miR-320c; hsa-miR-484
Annotations derived over miRTarBase (Gene Ontology)	regulation of autophagy GO0010506	over-represented	0.000176	0.00637	0.00637	11.3864	22	hsa-miR-200a-3p; hsa-miR-4511; hsa-miR-218-5p; hsa-miR-223-3p; hsa-miR-223-5p; hsa-miR-6741-3p; hsa-miR-197-3p; hsa-miR-122-5p; hsa-miR-4755-3p; hsa-miR-1-3p; hsa-miR-4755-5p; hsa-miR-148b-3p; hsa-miR-16-5p; hsa-let-7i-5p; hsa-miR-7-5p; hsa-miR-31-5p; hsa-miR-320b; hsa-miR-320a-3p; hsa-miR-320d; hsa-miR-320c; hsa-miR-6881-3p; hsa-miR-484
Annotations derived over miRTarBase (Gene Ontology)	response to wounding GO0009611	over-represented	0.000198	0.0067474	0.0067474	11.466	22	hsa-miR-200a-3p; hsa-miR-218-5p; hsa-miR-223-3p; hsa-miR-223-5p; hsa-miR-6741-3p; hsa-miR-122-5p; hsa-miR-4755-3p; hsa-miR-143-3p; hsa-miR-1-3p; hsa-miR-148b-3p; hsa-miR-16-5p; hsa-miR-485-3p; hsa-let-7i-5p; hsa-miR-7-5p; hsa-miR-6866-3p; hsa-miR-320b; hsa-miR-320a-3p; hsa-miR-320d; hsa-miR-320c; hsa-miR-6881-3p; hsa-miR-184; hsa-miR-484
Annotations derived over miRTarBase (Gene Ontology)	kidney development GO0001822	over-represented	0.000563	0.0114332	0.0114332	12.2225	22	hsa-miR-451a; hsa-miR-200a-3p; hsa-miR-4511; hsa-miR-218-5p; hsa-miR-223-5p; hsa-miR-197-3p; hsa-miR-122-5p; hsa-miR-504-5p; hsa-miR-4755-3p; hsa-miR-1-3p; hsa-miR-4755-5p; hsa-miR-148b-3p; hsa-miR-16-5p; hsa-let-7i-5p; hsa-miR-7-5p; hsa-miR-31-5p; hsa-miR-320b; hsa-miR-320a-3p; hsa-miR-320d; hsa-miR-320c; hsa-miR-6881-3p; hsa-miR-484
Annotations derived over miRTarBase (Gene Ontology)	substantia nigra development GO0021762	over-represented	0.0029653	0.0293026	0.0293026	13.6027	22	hsa-miR-200a-3p; hsa-miR-218-5p; hsa-miR-223-5p; hsa-miR-6741-3p; hsa-miR-197-3p; hsa-miR-122-5p; hsa-miR-504-5p; hsa-miR-143-3p; hsa-miR-1-3p; hsa-miR-328-3p; hsa-miR-4755-5p; hsa-miR-16-5p; hsa-let-7i-5p; hsa-let-7i-3p; hsa-miR-7-5p; hsa-miR-31-5p; hsa-miR-320b; hsa-miR-320a-3p; hsa-miR-320d; hsa-miR-320c; hsa-miR-6881-3p; hsa-miR-484
Annotations derived over miRTarBase (Gene Ontology)	negative regulation of neuron apoptotic process GO0043524	over-represented	0.0032352	0.0306783	0.0306783	13.6823	22	hsa-miR-451a; hsa-miR-218-5p; hsa-miR-223-3p; hsa-miR-197-3p; hsa-miR-122-5p; hsa-miR-4755-3p; hsa-miR-143-3p; hsa-miR-1-3p; hsa-miR-4755-5p; hsa-miR-148b-3p; hsa-miR-16-5p; hsa-miR-485-3p; hsa-let-7i-5p; hsa-miR-7-5p; hsa-miR-31-5p; hsa-miR-320b; hsa-miR-320a-3p; hsa-miR-320d; hsa-miR-320c; hsa-miR-6881-3p; hsa-miR-184; hsa-miR-484
Annotations derived over miRTarBase (Gene Ontology)	single-stranded RNA binding GO0003727	over-represented	0.004297	0.0354159	0.0354159	13.9477	22	hsa-miR-200a-3p; hsa-miR-218-5p; hsa-miR-223-5p; hsa-miR-6741-3p; hsa-miR-197-3p; hsa-miR-122-5p; hsa-miR-504-5p; hsa-miR-1-3p; hsa-miR-328-3p; hsa-miR-4755-5p; hsa-miR-148b-3p; hsa-miR-16-5p; hsa-miR-485-3p; hsa-let-7i-5p; hsa-miR-7-5p; hsa-miR-4536-3p; hsa-miR-31-5p; hsa-miR-320a-3p; hsa-miR-320c; hsa-miR-6881-3p; hsa-miR-184; hsa-miR-484
Annotations derived over miRTarBase (Gene Ontology)	negative regulation of cysteine-type endopeptidase activity involved in apoptotic process GO0043154	over-represented	0.0067207	0.0455661	0.0455661	14.3856	22	hsa-miR-451a; hsa-miR-200a-3p; hsa-miR-218-5p; hsa-miR-223-5p; hsa-miR-122-5p; hsa-miR-504-5p; hsa-miR-143-3p; hsa-miR-1-3p; hsa-miR-328-3p; hsa-miR-148b-3p; hsa-miR-16-5p; hsa-let-7i-5p; hsa-miR-7-5p; hsa-miR-31-5p; hsa-miR-6866-3p; hsa-miR-320b; hsa-miR-320a-3p; hsa-miR-320d; hsa-miR-320c; hsa-miR-6881-3p; hsa-miR-184; hsa-miR-484
Annotations derived over miRTarBase (Gene Ontology)	calmodulin binding GO0005516	over-represented	0.0070829	0.0467561	0.0467561	14.4387	22	hsa-miR-451a; hsa-miR-218-5p; hsa-miR-223-3p; hsa-miR-223-5p; hsa-miR-6741-3p; hsa-miR-197-3p; hsa-miR-122-5p; hsa-miR-504-5p; hsa-miR-4755-3p; hsa-miR-143-3p; hsa-miR-1-3p; hsa-miR-4755-5p; hsa-miR-148b-3p; hsa-miR-16-5p; hsa-let-7i-5p; hsa-miR-7-5p; hsa-miR-31-5p; hsa-miR-6866-3p; hsa-miR-320a-3p; hsa-miR-6881-3p; hsa-miR-184; hsa-miR-484
Diseases (MNDR)	amyotrophic lateral sclerosis	over-represented	6.51e-11	4.48e-08	4.48e-08	5.29138	22	hsa-miR-451a; hsa-miR-200a-3p; hsa-miR-218-5p; hsa-miR-223-3p; hsa-miR-197-3p; hsa-miR-122-5p; hsa-miR-504-5p; hsa-miR-143-3p; hsa-miR-1-3p; hsa-miR-328-3p; hsa-miR-148b-3p; hsa-miR-16-5p; hsa-miR-485-3p; hsa-let-7i-5p; hsa-let-7i-3p; hsa-miR-7-5p; hsa-miR-31-5p; hsa-miR-320b; hsa-miR-320a-3p; hsa-miR-887-3p; hsa-miR-184; hsa-miR-484
Diseases (MNDR)	osteosarcoma	over-represented	1.51e-09	1.3e-07	1.3e-07	6.17328	22	hsa-miR-451a; hsa-miR-200a-3p; hsa-miR-218-5p; hsa-miR-223-3p; hsa-miR-223-5p; hsa-miR-197-3p; hsa-miR-122-5p; hsa-miR-143-3p; hsa-miR-1-3p; hsa-miR-328-3p; hsa-miR-148b-3p; hsa-miR-16-5p; hsa-miR-485-3p; hsa-let-7i-5p; hsa-let-7i-3p; hsa-miR-7-5p; hsa-miR-31-5p; hsa-miR-320b; hsa-miR-320a-3p; hsa-miR-887-3p; hsa-miR-184; hsa-miR-484
Diseases (MNDR)	renal clear cell carcinoma	over-represented	3.14e-09	1.66e-07	1.66e-07	6.40086	22	hsa-miR-451a; hsa-miR-200a-3p; hsa-miR-218-5p; hsa-miR-223-3p; hsa-miR-223-5p; hsa-miR-197-3p; hsa-miR-122-5p; hsa-miR-143-3p; hsa-miR-1-3p; hsa-miR-328-3p; hsa-miR-16-5p; hsa-miR-485-3p; hsa-let-7i-5p; hsa-let-7i-3p; hsa-miR-31-5p; hsa-miR-320b; hsa-miR-320a-3p; hsa-miR-320d; hsa-miR-320c; hsa-miR-887-3p; hsa-miR-184; hsa-miR-484
Diseases (MNDR)	progesterone-receptor negative breast cancer	over-represented	1.71e-06	4.81e-06	4.81e-06	8.86164	22	hsa-miR-451a; hsa-miR-200a-3p; hsa-miR-218-5p; hsa-miR-223-3p; hsa-miR-197-3p; hsa-miR-122-5p; hsa-miR-504-5p; hsa-miR-143-3p; hsa-miR-1-3p; hsa-miR-328-3p; hsa-miR-148b-3p; hsa-miR-16-5p; hsa-miR-485-3p; hsa-let-7i-5p; hsa-miR-7-5p; hsa-miR-31-5p; hsa-miR-320b; hsa-miR-320a-3p; hsa-miR-320d; hsa-miR-320c; hsa-miR-887-3p; hsa-miR-484
Diseases (MNDR)	lung cancer	over-represented	7.65e-06	1.75e-05	1.75e-05	9.61552	22	hsa-miR-451a; hsa-miR-200a-3p; hsa-miR-218-5p; hsa-miR-223-3p; hsa-miR-197-3p; hsa-miR-122-5p; hsa-miR-504-5p; hsa-miR-143-3p; hsa-miR-1-3p; hsa-miR-328-3p; hsa-miR-148b-3p; hsa-miR-16-5p; hsa-miR-485-3p; hsa-let-7i-5p; hsa-let-7i-3p; hsa-miR-7-5p; hsa-miR-31-5p; hsa-miR-320a-3p; hsa-miR-320d; hsa-miR-887-3p; hsa-miR-184; hsa-miR-484
Diseases (MNDR)	malignant glioma	over-represented	3.75e-05	7.44e-05	7.44e-05	10.5116	22	hsa-miR-451a; hsa-miR-200a-3p; hsa-miR-218-5p; hsa-miR-223-3p; hsa-miR-223-5p; hsa-miR-197-3p; hsa-miR-122-5p; hsa-miR-504-5p; hsa-miR-143-3p; hsa-miR-1-3p; hsa-miR-328-3p; hsa-miR-148b-3p; hsa-miR-16-5p; hsa-miR-485-3p; hsa-let-7i-5p; hsa-miR-7-5p; hsa-miR-31-5p; hsa-miR-320b; hsa-miR-320a-3p; hsa-miR-320c; hsa-miR-184; hsa-miR-484
Diseases (MNDR)	vascular disease	over-represented	0.000144	0.000268	0.000268	11.3651	22	hsa-miR-451a; hsa-miR-200a-3p; hsa-miR-218-5p; hsa-miR-223-3p; hsa-miR-223-5p; hsa-miR-197-3p; hsa-miR-122-5p; hsa-miR-504-5p; hsa-miR-143-3p; hsa-miR-1-3p; hsa-miR-328-3p; hsa-miR-4755-5p; hsa-miR-148b-3p; hsa-miR-16-5p; hsa-miR-485-3p; hsa-let-7i-3p; hsa-miR-7-5p; hsa-miR-31-5p; hsa-miR-320a-3p; hsa-miR-887-3p; hsa-miR-184; hsa-miR-484
Gene Ontology (miRWalk)	GO0005524 atp binding	over-represented	0.000236	0.0049741	0.0049741	13.8194	22	hsa-miR-451a; hsa-miR-200a-3p; hsa-miR-218-5p; hsa-miR-223-3p; hsa-miR-197-3p; hsa-miR-122-5p; hsa-miR-504-5p; hsa-miR-143-3p; hsa-miR-1-3p; hsa-miR-328-3p; hsa-miR-148b-3p; hsa-miR-16-5p; hsa-miR-485-3p; hsa-let-7i-5p; hsa-miR-7-5p; hsa-miR-31-5p; hsa-miR-320b; hsa-miR-320a-3p; hsa-miR-320c; hsa-miR-887-3p; hsa-miR-184; hsa-miR-484
Pathways (KEGG)	Inflammatory bowel disease IBD	over-represented	1.94e-06	0.000202	0.000202	8.8158	22	hsa-miR-451a; hsa-miR-200a-3p; hsa-miR-4511; hsa-miR-218-5p; hsa-miR-223-3p; hsa-miR-197-3p; hsa-miR-122-5p; hsa-miR-504-5p; hsa-miR-143-3p; hsa-miR-1-3p; hsa-miR-4755-5p; hsa-miR-148b-3p; hsa-miR-16-5p; hsa-miR-485-3p; hsa-let-7i-5p; hsa-miR-7-5p; hsa-miR-31-5p; hsa-miR-320b; hsa-miR-320a-3p; hsa-miR-320c; hsa-miR-887-3p; hsa-miR-484
Pathways (KEGG)	Type II diabetes mellitus	over-represented	6.45e-05	0.0029873	0.0029873	10.7305	22	hsa-miR-451a; hsa-miR-218-5p; hsa-miR-223-3p; hsa-miR-223-5p; hsa-miR-6741-3p; hsa-miR-197-3p; hsa-miR-122-5p; hsa-miR-4755-3p; hsa-miR-143-3p; hsa-miR-1-3p; hsa-miR-328-3p; hsa-miR-4755-5p; hsa-miR-148b-3p; hsa-miR-16-5p; hsa-let-7i-5p; hsa-miR-7-5p; hsa-miR-31-5p; hsa-miR-6866-3p; hsa-miR-320b; hsa-miR-320a-3p; hsa-miR-184; hsa-miR-484
Pathways (KEGG)	Rheumatoid arthritis	over-represented	8.66e-05	0.0032057	0.0032057	10.9167	22	hsa-miR-451a; hsa-miR-200a-3p; hsa-miR-4511; hsa-miR-218-5p; hsa-miR-223-3p; hsa-miR-197-3p; hsa-miR-122-5p; hsa-miR-504-5p; hsa-miR-4755-3p; hsa-miR-143-3p; hsa-miR-1-3p; hsa-miR-4755-5p; hsa-miR-148b-3p; hsa-miR-16-5p; hsa-let-7i-5p; hsa-miR-7-5p; hsa-miR-31-5p; hsa-miR-320a-3p; hsa-miR-6881-3p; hsa-miR-887-3p; hsa-miR-184; hsa-miR-484
Pathways (KEGG)	Legionellosis	over-represented	0.0017227	0.0152827	0.0152827	13.124	22	hsa-miR-451a; hsa-miR-218-5p; hsa-miR-223-3p; hsa-miR-223-5p; hsa-miR-6741-3p; hsa-miR-197-3p; hsa-miR-122-5p; hsa-miR-4755-3p; hsa-miR-143-3p; hsa-miR-1-3p; hsa-miR-328-3p; hsa-miR-148b-3p; hsa-miR-16-5p; hsa-let-7i-5p; hsa-miR-7-5p; hsa-miR-31-5p; hsa-miR-320b; hsa-miR-320a-3p; hsa-miR-320d; hsa-miR-320c; hsa-miR-887-3p; hsa-miR-484
Pathways (KEGG)	Leishmaniasis	over-represented	0.0016699	0.0152827	0.0152827	13.0974	22	hsa-miR-451a; hsa-miR-200a-3p; hsa-miR-4511; hsa-miR-218-5p; hsa-miR-223-3p; hsa-miR-6741-3p; hsa-miR-197-3p; hsa-miR-122-5p; hsa-miR-143-3p; hsa-miR-1-3p; hsa-miR-328-3p; hsa-miR-4755-5p; hsa-miR-148b-3p; hsa-miR-16-5p; hsa-let-7i-5p; hsa-miR-7-5p; hsa-miR-320b; hsa-miR-320a-3p; hsa-miR-6881-3p; hsa-miR-887-3p; hsa-miR-184; hsa-miR-484
Pathways (KEGG)	Inositol phosphate metabolism	over-represented	0.0028794	0.018293	0.018293	13.5761	22	hsa-miR-200a-3p; hsa-miR-218-5p; hsa-miR-223-5p; hsa-miR-6741-3p; hsa-miR-197-3p; hsa-miR-122-5p; hsa-miR-504-5p; hsa-miR-4755-3p; hsa-miR-143-3p; hsa-miR-1-3p; hsa-miR-328-3p; hsa-miR-4755-5p; hsa-miR-148b-3p; hsa-miR-16-5p; hsa-let-7i-5p; hsa-miR-7-5p; hsa-miR-6866-3p; hsa-miR-320b; hsa-miR-320a-3p; hsa-miR-6881-3p; hsa-miR-184; hsa-miR-484
Pathways (KEGG)	Amoebiasis	over-represented	0.0038419	0.0204061	0.0204061	13.842	22	hsa-miR-451a; hsa-miR-200a-3p; hsa-miR-4511; hsa-miR-218-5p; hsa-miR-223-3p; hsa-miR-223-5p; hsa-miR-197-3p; hsa-miR-122-5p; hsa-miR-4755-3p; hsa-miR-143-3p; hsa-miR-1-3p; hsa-miR-148b-3p; hsa-miR-16-5p; hsa-let-7i-5p; hsa-miR-7-5p; hsa-miR-31-5p; hsa-miR-320b; hsa-miR-320a-3p; hsa-miR-6881-3p; hsa-miR-887-3p; hsa-miR-184; hsa-miR-484
Pathways (KEGG)	Cardiac muscle contraction	over-represented	0.0050067	0.0237215	0.0237215	14.0946	22	hsa-miR-200a-3p; hsa-miR-4511; hsa-miR-6803-3p; hsa-miR-218-5p; hsa-miR-223-3p; hsa-miR-223-5p; hsa-miR-197-3p; hsa-miR-122-5p; hsa-miR-504-5p; hsa-miR-4755-3p; hsa-miR-143-3p; hsa-miR-1-3p; hsa-miR-4755-5p; hsa-miR-148b-3p; hsa-miR-16-5p; hsa-let-7i-5p; hsa-miR-7-5p; hsa-miR-31-5p; hsa-miR-320b; hsa-miR-320a-3p; hsa-miR-320c; hsa-miR-484
Pathways (KEGG)	Long-term potentiation	over-represented	0.011479	0.0387416	0.0387416	14.9456	22	hsa-miR-451a; hsa-miR-4511; hsa-miR-218-5p; hsa-miR-223-5p; hsa-miR-6741-3p; hsa-miR-197-3p; hsa-miR-122-5p; hsa-miR-4755-3p; hsa-miR-143-3p; hsa-miR-1-3p; hsa-miR-4755-5p; hsa-miR-148b-3p; hsa-miR-16-5p; hsa-miR-7-5p; hsa-miR-6866-3p; hsa-miR-320b; hsa-miR-320a-3p; hsa-miR-320d; hsa-miR-320c; hsa-miR-6881-3p; hsa-miR-184; hsa-miR-484
Pathways (KEGG)	Gastric acid secretion	over-represented	0.011763	0.0392908	0.0392908	14.9722	22	hsa-miR-4511; hsa-miR-218-5p; hsa-miR-223-3p; hsa-miR-223-5p; hsa-miR-197-3p; hsa-miR-122-5p; hsa-miR-4755-3p; hsa-miR-143-3p; hsa-miR-1-3p; hsa-miR-328-3p; hsa-miR-4755-5p; hsa-miR-148b-3p; hsa-miR-16-5p; hsa-let-7i-3p; hsa-miR-7-5p; hsa-miR-320b; hsa-miR-320a-3p; hsa-miR-320d; hsa-miR-320c; hsa-miR-6881-3p; hsa-miR-184; hsa-miR-484
Pathways (KEGG)	Lysosome	over-represented	0.0164126	0.0446864	0.0446864	15.3445	22	hsa-miR-218-5p; hsa-miR-223-5p; hsa-miR-197-3p; hsa-miR-122-5p; hsa-miR-504-5p; hsa-miR-4755-3p; hsa-miR-143-3p; hsa-miR-1-3p; hsa-miR-4755-5p; hsa-miR-148b-3p; hsa-miR-16-5p; hsa-miR-485-3p; hsa-let-7i-5p; hsa-miR-7-5p; hsa-miR-31-5p; hsa-miR-320b; hsa-miR-320a-3p; hsa-miR-320d; hsa-miR-320c; hsa-miR-6881-3p; hsa-miR-184; hsa-miR-484
Annotations derived over miRTarBase (Gene Ontology)	positive regulation of interleukin-6 production GO0032755	over-represented	3.35e-07	0.000237	0.000237	7.27244	21	hsa-miR-451a; hsa-miR-200a-3p; hsa-miR-218-5p; hsa-miR-223-3p; hsa-miR-6741-3p; hsa-miR-197-3p; hsa-miR-122-5p; hsa-miR-143-3p; hsa-miR-1-3p; hsa-miR-328-3p; hsa-miR-4755-5p; hsa-miR-148b-3p; hsa-miR-16-5p; hsa-let-7i-5p; hsa-miR-7-5p; hsa-miR-320b; hsa-miR-320a-3p; hsa-miR-320c; hsa-miR-6881-3p; hsa-miR-887-3p; hsa-miR-484
Annotations derived over miRTarBase (Gene Ontology)	negative chemotaxis GO0050919	over-represented	7.7e-07	0.000382	0.000382	7.61749	21	hsa-miR-200a-3p; hsa-miR-4511; hsa-miR-218-5p; hsa-miR-223-3p; hsa-miR-223-5p; hsa-miR-6741-3p; hsa-miR-197-3p; hsa-miR-122-5p; hsa-miR-504-5p; hsa-miR-4755-3p; hsa-miR-1-3p; hsa-miR-4755-5p; hsa-miR-16-5p; hsa-let-7i-5p; hsa-miR-7-5p; hsa-miR-31-5p; hsa-miR-320b; hsa-miR-320a-3p; hsa-miR-320d; hsa-miR-320c; hsa-miR-484
Annotations derived over miRTarBase (Gene Ontology)	adenylate cyclase-modulating G protein-coupled receptor signaling pathway GO0007188	over-represented	9.27e-07	0.000387	0.000387	7.69711	21	hsa-miR-200a-3p; hsa-miR-4511; hsa-miR-218-5p; hsa-miR-6741-3p; hsa-miR-197-3p; hsa-miR-122-5p; hsa-miR-504-5p; hsa-miR-4755-3p; hsa-miR-1-3p; hsa-miR-4755-5p; hsa-miR-148b-3p; hsa-miR-16-5p; hsa-let-7i-5p; hsa-miR-7-5p; hsa-miR-31-5p; hsa-miR-6866-3p; hsa-miR-320b; hsa-miR-320a-3p; hsa-miR-320d; hsa-miR-320c; hsa-miR-484
Annotations derived over miRTarBase (Gene Ontology)	positive regulation of epithelial cell proliferation GO0050679	over-represented	3.76e-05	0.0028639	0.0028639	9.54176	21	hsa-miR-451a; hsa-miR-200a-3p; hsa-miR-218-5p; hsa-miR-223-5p; hsa-miR-197-3p; hsa-miR-122-5p; hsa-miR-504-5p; hsa-miR-143-3p; hsa-miR-1-3p; hsa-miR-328-3p; hsa-miR-4755-5p; hsa-miR-148b-3p; hsa-miR-16-5p; hsa-miR-485-3p; hsa-let-7i-5p; hsa-miR-7-5p; hsa-miR-320b; hsa-miR-320a-3p; hsa-miR-320c; hsa-miR-184; hsa-miR-484
Annotations derived over miRTarBase (Gene Ontology)	transmembrane receptor protein tyrosine kinase activity GO0004714	over-represented	0.000536	0.0114199	0.0114199	11.267	21	hsa-miR-451a; hsa-miR-200a-3p; hsa-miR-4511; hsa-miR-218-5p; hsa-miR-223-3p; hsa-miR-223-5p; hsa-miR-6741-3p; hsa-miR-197-3p; hsa-miR-122-5p; hsa-miR-4755-3p; hsa-miR-143-3p; hsa-miR-1-3p; hsa-miR-4755-5p; hsa-miR-16-5p; hsa-miR-485-3p; hsa-let-7i-5p; hsa-miR-7-5p; hsa-miR-31-5p; hsa-miR-320a-3p; hsa-miR-6881-3p; hsa-miR-484
Annotations derived over miRTarBase (Gene Ontology)	positive regulation of cysteine-type endopeptidase activity involved in apoptotic process GO0043280	over-represented	0.00094	0.0154333	0.0154333	11.6916	21	hsa-miR-451a; hsa-miR-200a-3p; hsa-miR-6803-3p; hsa-miR-218-5p; hsa-miR-223-3p; hsa-miR-223-5p; hsa-miR-6741-3p; hsa-miR-197-3p; hsa-miR-122-5p; hsa-miR-4755-3p; hsa-miR-143-3p; hsa-miR-328-3p; hsa-miR-148b-3p; hsa-miR-16-5p; hsa-let-7i-5p; hsa-miR-7-5p; hsa-miR-320b; hsa-miR-320a-3p; hsa-miR-6881-3p; hsa-miR-184; hsa-miR-484
Annotations derived over miRTarBase (Gene Ontology)	RISC complex GO0016442	over-represented	0.0011695	0.0171919	0.0171919	11.8642	21	hsa-miR-200a-3p; hsa-miR-218-5p; hsa-miR-223-5p; hsa-miR-197-3p; hsa-miR-122-5p; hsa-miR-504-5p; hsa-miR-4755-3p; hsa-miR-143-3p; hsa-miR-1-3p; hsa-miR-328-3p; hsa-miR-4755-5p; hsa-miR-148b-3p; hsa-miR-16-5p; hsa-miR-485-3p; hsa-let-7i-5p; hsa-miR-7-5p; hsa-miR-31-5p; hsa-miR-320a-3p; hsa-miR-320c; hsa-miR-184; hsa-miR-484
Annotations derived over miRTarBase (Gene Ontology)	response to cytokine GO0034097	over-represented	0.0013346	0.0186471	0.0186471	11.9703	21	hsa-miR-451a; hsa-miR-200a-3p; hsa-miR-218-5p; hsa-miR-223-3p; hsa-miR-223-5p; hsa-miR-6741-3p; hsa-miR-122-5p; hsa-miR-504-5p; hsa-miR-4755-3p; hsa-miR-143-3p; hsa-miR-1-3p; hsa-miR-16-5p; hsa-let-7i-5p; hsa-miR-7-5p; hsa-miR-6866-3p; hsa-miR-320b; hsa-miR-320a-3p; hsa-miR-320d; hsa-miR-320c; hsa-miR-184; hsa-miR-484
Annotations derived over miRTarBase (Gene Ontology)	Rho protein signal transduction GO0007266	over-represented	0.003488	0.0315372	0.0315372	12.7931	21	hsa-miR-200a-3p; hsa-miR-218-5p; hsa-miR-223-3p; hsa-miR-6741-3p; hsa-miR-122-5p; hsa-miR-504-5p; hsa-miR-4755-3p; hsa-miR-143-3p; hsa-miR-1-3p; hsa-miR-328-3p; hsa-miR-4755-5p; hsa-miR-148b-3p; hsa-miR-16-5p; hsa-let-7i-5p; hsa-miR-7-5p; hsa-miR-31-5p; hsa-miR-320b; hsa-miR-320a-3p; hsa-miR-320c; hsa-miR-184; hsa-miR-484
Annotations derived over miRTarBase (Gene Ontology)	positive regulation of phosphatidylinositol 3-kinase signaling GO0014068	over-represented	0.0044558	0.0358818	0.0358818	13.0187	21	hsa-miR-451a; hsa-miR-200a-3p; hsa-miR-4511; hsa-miR-218-5p; hsa-miR-223-3p; hsa-miR-223-5p; hsa-miR-6741-3p; hsa-miR-197-3p; hsa-miR-122-5p; hsa-miR-4755-3p; hsa-miR-143-3p; hsa-miR-1-3p; hsa-miR-148b-3p; hsa-miR-16-5p; hsa-miR-485-3p; hsa-let-7i-5p; hsa-miR-7-5p; hsa-miR-31-5p; hsa-miR-320a-3p; hsa-miR-184; hsa-miR-484
Annotations derived over miRTarBase (Gene Ontology)	Cul3-RING ubiquitin ligase complex GO0031463	over-represented	0.005496	0.0404225	0.0404225	13.2178	21	hsa-miR-200a-3p; hsa-miR-218-5p; hsa-miR-223-5p; hsa-miR-6741-3p; hsa-miR-197-3p; hsa-miR-122-5p; hsa-miR-4755-3p; hsa-miR-1-3p; hsa-miR-4755-5p; hsa-miR-148b-3p; hsa-miR-16-5p; hsa-let-7i-5p; hsa-let-7i-3p; hsa-miR-7-5p; hsa-miR-31-5p; hsa-miR-6866-3p; hsa-miR-320b; hsa-miR-320a-3p; hsa-miR-320d; hsa-miR-320c; hsa-miR-484
Annotations derived over miRTarBase (Gene Ontology)	heparin binding GO0008201	over-represented	0.006301	0.043585	0.043585	13.3505	21	hsa-miR-4511; hsa-miR-218-5p; hsa-miR-223-5p; hsa-miR-6741-3p; hsa-miR-122-5p; hsa-miR-504-5p; hsa-miR-4755-3p; hsa-miR-143-3p; hsa-miR-1-3p; hsa-miR-328-3p; hsa-miR-4755-5p; hsa-miR-148b-3p; hsa-miR-16-5p; hsa-let-7i-5p; hsa-miR-7-5p; hsa-miR-320b; hsa-miR-320a-3p; hsa-miR-320d; hsa-miR-320c; hsa-miR-6881-3p; hsa-miR-484
Annotations derived over miRTarBase (Gene Ontology)	negative regulation of protein ubiquitination GO0031397	over-represented	0.006301	0.043585	0.043585	13.3505	21	hsa-miR-451a; hsa-miR-200a-3p; hsa-miR-218-5p; hsa-miR-223-3p; hsa-miR-223-5p; hsa-miR-197-3p; hsa-miR-122-5p; hsa-miR-504-5p; hsa-miR-143-3p; hsa-miR-1-3p; hsa-miR-328-3p; hsa-miR-4755-5p; hsa-miR-16-5p; hsa-miR-7-5p; hsa-miR-31-5p; hsa-miR-6866-3p; hsa-miR-320b; hsa-miR-320a-3p; hsa-miR-6881-3p; hsa-miR-184; hsa-miR-484
Annotations derived over miRTarBase (Gene Ontology)	oxidoreductase activity GO0016491	over-represented	0.0064737	0.0444792	0.0444792	13.377	21	hsa-miR-200a-3p; hsa-miR-4511; hsa-miR-218-5p; hsa-miR-223-5p; hsa-miR-6741-3p; hsa-miR-197-3p; hsa-miR-122-5p; hsa-miR-4755-3p; hsa-miR-143-3p; hsa-miR-1-3p; hsa-miR-328-3p; hsa-miR-148b-3p; hsa-miR-16-5p; hsa-let-7i-5p; hsa-miR-7-5p; hsa-miR-320b; hsa-miR-320a-3p; hsa-miR-320d; hsa-miR-320c; hsa-miR-6881-3p; hsa-miR-484
Annotations derived over miRTarBase (Gene Ontology)	xenobiotic metabolic process GO0006805	over-represented	0.0065615	0.0448541	0.0448541	13.3903	21	hsa-miR-200a-3p; hsa-miR-4511; hsa-miR-218-5p; hsa-miR-6741-3p; hsa-miR-197-3p; hsa-miR-122-5p; hsa-miR-504-5p; hsa-miR-143-3p; hsa-miR-1-3p; hsa-miR-148b-3p; hsa-miR-16-5p; hsa-miR-485-3p; hsa-let-7i-5p; hsa-miR-7-5p; hsa-miR-6866-3p; hsa-miR-320b; hsa-miR-320a-3p; hsa-miR-320d; hsa-miR-320c; hsa-miR-6881-3p; hsa-miR-484
Annotations derived over miRTarBase (Gene Ontology)	negative regulation of protein kinase activity GO0006469	over-represented	0.0074981	0.0483645	0.0483645	13.523	21	hsa-miR-451a; hsa-miR-200a-3p; hsa-miR-4511; hsa-miR-6803-3p; hsa-miR-218-5p; hsa-miR-223-5p; hsa-miR-197-3p; hsa-miR-122-5p; hsa-miR-4755-3p; hsa-miR-143-3p; hsa-miR-1-3p; hsa-miR-16-5p; hsa-miR-485-3p; hsa-let-7i-5p; hsa-miR-7-5p; hsa-miR-31-5p; hsa-miR-6866-3p; hsa-miR-320a-3p; hsa-miR-6881-3p; hsa-miR-184; hsa-miR-484
Annotations derived over miRTarBase (Gene Ontology)	endocytosis GO0006897	over-represented	0.0078006	0.0499157	0.0499157	13.5628	21	hsa-miR-451a; hsa-miR-218-5p; hsa-miR-223-3p; hsa-miR-223-5p; hsa-miR-6741-3p; hsa-miR-197-3p; hsa-miR-122-5p; hsa-miR-4755-3p; hsa-miR-143-3p; hsa-miR-1-3p; hsa-miR-328-3p; hsa-miR-148b-3p; hsa-miR-16-5p; hsa-let-7i-5p; hsa-miR-7-5p; hsa-miR-31-5p; hsa-miR-6866-3p; hsa-miR-320a-3p; hsa-miR-6881-3p; hsa-miR-184; hsa-miR-484
Diseases (MNDR)	Alzheimers disease	over-represented	6.95e-08	7.14e-07	7.14e-07	6.75647	21	hsa-miR-451a; hsa-miR-200a-3p; hsa-miR-218-5p; hsa-miR-223-3p; hsa-miR-197-3p; hsa-miR-122-5p; hsa-miR-143-3p; hsa-miR-1-3p; hsa-miR-328-3p; hsa-miR-148b-3p; hsa-miR-16-5p; hsa-miR-485-3p; hsa-let-7i-5p; hsa-miR-7-5p; hsa-miR-31-5p; hsa-miR-320b; hsa-miR-320a-3p; hsa-miR-320d; hsa-miR-320c; hsa-miR-887-3p; hsa-miR-184
Diseases (MNDR)	nephroblastoma	over-represented	1.55e-05	3.26e-05	3.26e-05	9.14612	21	hsa-miR-451a; hsa-miR-200a-3p; hsa-miR-3648; hsa-miR-218-5p; hsa-miR-223-3p; hsa-miR-223-5p; hsa-miR-197-3p; hsa-miR-504-5p; hsa-miR-143-3p; hsa-miR-328-3p; hsa-miR-16-5p; hsa-miR-485-3p; hsa-let-7i-5p; hsa-let-7i-3p; hsa-miR-31-5p; hsa-miR-320b; hsa-miR-320a-3p; hsa-miR-320d; hsa-miR-320c; hsa-miR-184; hsa-miR-484
Diseases (MNDR)	progesterone-receptor positive breast cancer	over-represented	2.74e-05	5.55e-05	5.55e-05	9.45905	21	hsa-miR-451a; hsa-miR-200a-3p; hsa-miR-218-5p; hsa-miR-223-3p; hsa-miR-122-5p; hsa-miR-504-5p; hsa-miR-143-3p; hsa-miR-1-3p; hsa-miR-328-3p; hsa-miR-148b-3p; hsa-miR-16-5p; hsa-miR-485-3p; hsa-let-7i-3p; hsa-miR-7-5p; hsa-miR-31-5p; hsa-miR-320b; hsa-miR-320a-3p; hsa-miR-320d; hsa-miR-320c; hsa-miR-887-3p; hsa-miR-484
Gene Ontology (miRWalk)	GO0006351 transcription dna dependent	over-represented	0.000531	0.0073888	0.0073888	13.0835	21	hsa-miR-451a; hsa-miR-200a-3p; hsa-miR-218-5p; hsa-miR-223-3p; hsa-miR-197-3p; hsa-miR-122-5p; hsa-miR-504-5p; hsa-miR-143-3p; hsa-miR-1-3p; hsa-miR-328-3p; hsa-miR-148b-3p; hsa-miR-16-5p; hsa-miR-485-3p; hsa-let-7i-5p; hsa-miR-7-5p; hsa-miR-31-5p; hsa-miR-320b; hsa-miR-320a-3p; hsa-miR-320c; hsa-miR-184; hsa-miR-484
Gene Ontology (miRWalk)	GO0003677 dna binding	over-represented	0.000631	0.0075788	0.0075788	13.2061	21	hsa-miR-451a; hsa-miR-200a-3p; hsa-miR-218-5p; hsa-miR-223-3p; hsa-miR-197-3p; hsa-miR-122-5p; hsa-miR-504-5p; hsa-miR-143-3p; hsa-miR-1-3p; hsa-miR-328-3p; hsa-miR-148b-3p; hsa-miR-16-5p; hsa-miR-485-3p; hsa-let-7i-5p; hsa-miR-7-5p; hsa-miR-31-5p; hsa-miR-320b; hsa-miR-320a-3p; hsa-miR-320c; hsa-miR-184; hsa-miR-484
Gene Ontology (miRWalk)	GO0005730 nucleolus	over-represented	0.0015192	0.0117222	0.0117222	13.8603	21	hsa-miR-451a; hsa-miR-200a-3p; hsa-miR-218-5p; hsa-miR-223-3p; hsa-miR-197-3p; hsa-miR-122-5p; hsa-miR-504-5p; hsa-miR-143-3p; hsa-miR-1-3p; hsa-miR-328-3p; hsa-miR-148b-3p; hsa-miR-16-5p; hsa-let-7i-5p; hsa-miR-7-5p; hsa-miR-31-5p; hsa-miR-320b; hsa-miR-320a-3p; hsa-miR-320d; hsa-miR-320c; hsa-miR-184; hsa-miR-484
Gene Ontology (miRWalk)	GO0005886 plasma membrane	over-represented	0.0050822	0.0233266	0.0233266	14.8416	21	hsa-miR-451a; hsa-miR-200a-3p; hsa-miR-218-5p; hsa-miR-223-3p; hsa-miR-197-3p; hsa-miR-122-5p; hsa-miR-504-5p; hsa-miR-143-3p; hsa-miR-1-3p; hsa-miR-328-3p; hsa-miR-148b-3p; hsa-miR-16-5p; hsa-let-7i-5p; hsa-miR-7-5p; hsa-miR-31-5p; hsa-miR-320b; hsa-miR-320a-3p; hsa-miR-320d; hsa-miR-320c; hsa-miR-184; hsa-miR-484
Localization (RNALocate)	Microvesicle	over-represented	2.1e-07	2.31e-06	2.31e-06	7.7915	21	hsa-miR-451a; hsa-miR-200a-3p; hsa-miR-218-5p; hsa-miR-223-3p; hsa-miR-197-3p; hsa-miR-122-5p; hsa-miR-143-3p; hsa-miR-1-3p; hsa-miR-328-3p; hsa-miR-148b-3p; hsa-miR-16-5p; hsa-let-7i-5p; hsa-let-7i-3p; hsa-miR-7-5p; hsa-miR-31-5p; hsa-miR-320b; hsa-miR-320a-3p; hsa-miR-320d; hsa-miR-320c; hsa-miR-184; hsa-miR-484
Pathways (KEGG)	Vibrio cholerae infection	over-represented	0.0020814	0.0159208	0.0159208	12.3395	21	hsa-miR-200a-3p; hsa-miR-218-5p; hsa-miR-223-3p; hsa-miR-197-3p; hsa-miR-122-5p; hsa-miR-504-5p; hsa-miR-4755-3p; hsa-miR-143-3p; hsa-miR-1-3p; hsa-miR-16-5p; hsa-let-7i-5p; hsa-let-7i-3p; hsa-miR-7-5p; hsa-miR-31-5p; hsa-miR-6866-3p; hsa-miR-320b; hsa-miR-320a-3p; hsa-miR-320d; hsa-miR-320c; hsa-miR-6881-3p; hsa-miR-484
Pathways (KEGG)	Glycolysis Gluconeogenesis	over-represented	0.0036377	0.0203079	0.0203079	12.8314	21	hsa-miR-200a-3p; hsa-miR-218-5p; hsa-miR-223-5p; hsa-miR-6741-3p; hsa-miR-197-3p; hsa-miR-122-5p; hsa-miR-143-3p; hsa-miR-1-3p; hsa-miR-328-3p; hsa-miR-148b-3p; hsa-miR-16-5p; hsa-miR-485-3p; hsa-let-7i-5p; hsa-miR-7-5p; hsa-miR-4536-3p; hsa-miR-320b; hsa-miR-320a-3p; hsa-miR-320c; hsa-miR-6881-3p; hsa-miR-184; hsa-miR-484
Pathways (KEGG)	Arrhythmogenic right ventricular cardiomyopathy ARVC	over-represented	0.0047761	0.0237215	0.0237215	13.0841	21	hsa-miR-200a-3p; hsa-miR-4511; hsa-miR-6803-3p; hsa-miR-218-5p; hsa-miR-223-3p; hsa-miR-223-5p; hsa-miR-197-3p; hsa-miR-4755-3p; hsa-miR-143-3p; hsa-miR-1-3p; hsa-miR-4755-5p; hsa-miR-148b-3p; hsa-miR-16-5p; hsa-miR-485-3p; hsa-let-7i-5p; hsa-let-7i-3p; hsa-miR-7-5p; hsa-miR-31-5p; hsa-miR-320a-3p; hsa-miR-6881-3p; hsa-miR-484
Pathways (KEGG)	Pancreatic secretion	over-represented	0.0050518	0.0237215	0.0237215	13.1373	21	hsa-miR-4511; hsa-miR-218-5p; hsa-miR-223-3p; hsa-miR-223-5p; hsa-miR-6741-3p; hsa-miR-197-3p; hsa-miR-122-5p; hsa-miR-504-5p; hsa-miR-4755-3p; hsa-miR-1-3p; hsa-miR-4755-5p; hsa-miR-148b-3p; hsa-miR-16-5p; hsa-miR-7-5p; hsa-miR-31-5p; hsa-miR-320b; hsa-miR-320a-3p; hsa-miR-320c; hsa-miR-6881-3p; hsa-miR-184; hsa-miR-484
Annotations derived over miRTarBase (Gene Ontology)	ATPase activity, coupled to transmembrane movement of substances GO0042626	over-represented	2.8e-06	0.000752	0.000752	7.43169	20	hsa-miR-451a; hsa-miR-4511; hsa-miR-218-5p; hsa-miR-223-3p; hsa-miR-6741-3p; hsa-miR-197-3p; hsa-miR-122-5p; hsa-miR-1-3p; hsa-miR-328-3p; hsa-miR-4755-5p; hsa-miR-148b-3p; hsa-miR-16-5p; hsa-miR-7-5p; hsa-miR-31-5p; hsa-miR-320b; hsa-miR-320a-3p; hsa-miR-320d; hsa-miR-320c; hsa-miR-6881-3p; hsa-miR-484
Annotations derived over miRTarBase (Gene Ontology)	negative regulation of extrinsic apoptotic signaling pathway in absence of ligand GO2001240	over-represented	7.43e-06	0.0013028	0.0013028	7.8829	20	hsa-miR-451a; hsa-miR-200a-3p; hsa-miR-218-5p; hsa-miR-223-5p; hsa-miR-197-3p; hsa-miR-122-5p; hsa-miR-143-3p; hsa-miR-1-3p; hsa-miR-328-3p; hsa-miR-148b-3p; hsa-miR-16-5p; hsa-miR-7-5p; hsa-miR-6866-3p; hsa-miR-320b; hsa-miR-320a-3p; hsa-miR-320d; hsa-miR-320c; hsa-miR-887-3p; hsa-miR-184; hsa-miR-484
Annotations derived over miRTarBase (Gene Ontology)	positive regulation of tumor necrosis factor production GO0032760	over-represented	1.03e-05	0.0013989	0.0013989	8.04215	20	hsa-miR-451a; hsa-miR-200a-3p; hsa-miR-218-5p; hsa-miR-223-3p; hsa-miR-6741-3p; hsa-miR-122-5p; hsa-miR-4755-3p; hsa-miR-143-3p; hsa-miR-1-3p; hsa-miR-328-3p; hsa-miR-148b-3p; hsa-miR-16-5p; hsa-let-7i-5p; hsa-miR-7-5p; hsa-miR-31-5p; hsa-miR-320b; hsa-miR-320a-3p; hsa-miR-320c; hsa-miR-6881-3p; hsa-miR-484
Annotations derived over miRTarBase (Gene Ontology)	regulation of translation GO0006417	over-represented	1.49e-05	0.0017519	0.0017519	8.22795	20	hsa-miR-451a; hsa-miR-218-5p; hsa-miR-223-3p; hsa-miR-197-3p; hsa-miR-122-5p; hsa-miR-504-5p; hsa-miR-4755-3p; hsa-miR-143-3p; hsa-miR-1-3p; hsa-miR-328-3p; hsa-miR-16-5p; hsa-let-7i-5p; hsa-miR-7-5p; hsa-miR-31-5p; hsa-miR-320b; hsa-miR-320a-3p; hsa-miR-320d; hsa-miR-320c; hsa-miR-6881-3p; hsa-miR-484
Annotations derived over miRTarBase (Gene Ontology)	negative regulation of Notch signaling pathway GO0045746	over-represented	4.35e-05	0.0029746	0.0029746	8.79859	20	hsa-miR-451a; hsa-miR-200a-3p; hsa-miR-218-5p; hsa-miR-223-3p; hsa-miR-223-5p; hsa-miR-197-3p; hsa-miR-122-5p; hsa-miR-4755-3p; hsa-miR-143-3p; hsa-miR-1-3p; hsa-miR-328-3p; hsa-miR-148b-3p; hsa-miR-16-5p; hsa-miR-7-5p; hsa-miR-31-5p; hsa-miR-6866-3p; hsa-miR-320b; hsa-miR-320a-3p; hsa-miR-184; hsa-miR-484
Annotations derived over miRTarBase (Gene Ontology)	ATP-dependent chromatin remodeling GO0043044	over-represented	0.000126	0.0054715	0.0054715	9.42233	20	hsa-miR-4511; hsa-miR-218-5p; hsa-miR-197-3p; hsa-miR-122-5p; hsa-miR-4755-3p; hsa-miR-143-3p; hsa-miR-1-3p; hsa-miR-328-3p; hsa-miR-4755-5p; hsa-miR-148b-3p; hsa-miR-16-5p; hsa-miR-485-3p; hsa-let-7i-5p; hsa-let-7i-3p; hsa-miR-7-5p; hsa-miR-320b; hsa-miR-320a-3p; hsa-miR-320d; hsa-miR-320c; hsa-miR-484
Annotations derived over miRTarBase (Gene Ontology)	endoribonuclease activity GO0004521	over-represented	0.000193	0.0067047	0.0067047	9.68774	20	hsa-miR-200a-3p; hsa-miR-218-5p; hsa-miR-223-5p; hsa-miR-197-3p; hsa-miR-122-5p; hsa-miR-504-5p; hsa-miR-4755-3p; hsa-miR-1-3p; hsa-miR-328-3p; hsa-miR-4755-5p; hsa-miR-148b-3p; hsa-miR-16-5p; hsa-miR-485-3p; hsa-let-7i-5p; hsa-miR-7-5p; hsa-miR-31-5p; hsa-miR-320a-3p; hsa-miR-320c; hsa-miR-184; hsa-miR-484
Annotations derived over miRTarBase (Gene Ontology)	G protein-coupled receptor binding GO0001664	over-represented	0.000313	0.0086114	0.0086114	10.0062	20	hsa-miR-200a-3p; hsa-miR-4511; hsa-miR-218-5p; hsa-miR-223-5p; hsa-miR-197-3p; hsa-miR-4755-3p; hsa-miR-143-3p; hsa-miR-1-3p; hsa-miR-328-3p; hsa-miR-148b-3p; hsa-miR-16-5p; hsa-let-7i-5p; hsa-miR-7-5p; hsa-miR-31-5p; hsa-miR-320b; hsa-miR-320a-3p; hsa-miR-320d; hsa-miR-320c; hsa-miR-6881-3p; hsa-miR-484
Annotations derived over miRTarBase (Gene Ontology)	intermediate filament cytoskeleton GO0045111	over-represented	0.000313	0.0086114	0.0086114	10.0062	20	hsa-miR-223-5p; hsa-miR-6741-3p; hsa-miR-197-3p; hsa-miR-122-5p; hsa-miR-504-5p; hsa-miR-4755-3p; hsa-miR-143-3p; hsa-miR-1-3p; hsa-miR-148b-3p; hsa-miR-16-5p; hsa-miR-485-3p; hsa-let-7i-5p; hsa-miR-7-5p; hsa-miR-31-5p; hsa-miR-320b; hsa-miR-320a-3p; hsa-miR-320d; hsa-miR-320c; hsa-miR-6881-3p; hsa-miR-484
Annotations derived over miRTarBase (Gene Ontology)	B cell differentiation GO0030183	over-represented	0.000332	0.0088691	0.0088691	10.0461	20	hsa-miR-200a-3p; hsa-miR-218-5p; hsa-miR-223-3p; hsa-miR-223-5p; hsa-miR-122-5p; hsa-miR-504-5p; hsa-miR-4755-3p; hsa-miR-143-3p; hsa-miR-1-3p; hsa-miR-328-3p; hsa-miR-148b-3p; hsa-miR-16-5p; hsa-let-7i-5p; hsa-miR-7-5p; hsa-miR-31-5p; hsa-miR-320b; hsa-miR-320a-3p; hsa-miR-320d; hsa-miR-320c; hsa-miR-484
Annotations derived over miRTarBase (Gene Ontology)	RNA polymerase II repressing transcription factor binding GO0001103	over-represented	0.000359	0.0092251	0.0092251	10.0991	20	hsa-miR-200a-3p; hsa-miR-4511; hsa-miR-218-5p; hsa-miR-223-3p; hsa-miR-197-3p; hsa-miR-4755-3p; hsa-miR-143-3p; hsa-miR-1-3p; hsa-miR-328-3p; hsa-miR-4755-5p; hsa-miR-148b-3p; hsa-miR-16-5p; hsa-miR-485-3p; hsa-miR-7-5p; hsa-miR-31-5p; hsa-miR-320b; hsa-miR-320a-3p; hsa-miR-320d; hsa-miR-320c; hsa-miR-484
Annotations derived over miRTarBase (Gene Ontology)	semaphorin-plexin signaling pathway GO0071526	over-represented	0.000479	0.0110727	0.0110727	10.2982	20	hsa-miR-218-5p; hsa-miR-223-3p; hsa-miR-6741-3p; hsa-miR-197-3p; hsa-miR-122-5p; hsa-miR-504-5p; hsa-miR-4755-3p; hsa-miR-1-3p; hsa-miR-4755-5p; hsa-miR-16-5p; hsa-let-7i-5p; hsa-miR-7-5p; hsa-miR-31-5p; hsa-miR-320b; hsa-miR-320a-3p; hsa-miR-320d; hsa-miR-320c; hsa-miR-6881-3p; hsa-miR-184; hsa-miR-484
Annotations derived over miRTarBase (Gene Ontology)	spindle microtubule GO0005876	over-represented	0.000556	0.0114199	0.0114199	10.4044	20	hsa-miR-218-5p; hsa-miR-223-3p; hsa-miR-122-5p; hsa-miR-504-5p; hsa-miR-4755-3p; hsa-miR-143-3p; hsa-miR-1-3p; hsa-miR-328-3p; hsa-miR-4755-5p; hsa-miR-16-5p; hsa-let-7i-5p; hsa-miR-7-5p; hsa-miR-31-5p; hsa-miR-6866-3p; hsa-miR-320b; hsa-miR-320a-3p; hsa-miR-320d; hsa-miR-320c; hsa-miR-6881-3p; hsa-miR-484
Annotations derived over miRTarBase (Gene Ontology)	peptidase activity GO0008233	over-represented	0.000621	0.0121839	0.0121839	10.484	20	hsa-miR-200a-3p; hsa-miR-218-5p; hsa-miR-223-5p; hsa-miR-6741-3p; hsa-miR-197-3p; hsa-miR-122-5p; hsa-miR-143-3p; hsa-miR-1-3p; hsa-miR-328-3p; hsa-miR-148b-3p; hsa-miR-16-5p; hsa-miR-7-5p; hsa-miR-4536-3p; hsa-miR-31-5p; hsa-miR-320b; hsa-miR-320a-3p; hsa-miR-320d; hsa-miR-320c; hsa-miR-184; hsa-miR-484
Annotations derived over miRTarBase (Gene Ontology)	mitotic cytokinesis GO0000281	over-represented	0.000875	0.0149139	0.0149139	10.7361	20	hsa-miR-200a-3p; hsa-miR-218-5p; hsa-miR-223-3p; hsa-miR-197-3p; hsa-miR-122-5p; hsa-miR-4755-3p; hsa-miR-1-3p; hsa-miR-4755-5p; hsa-miR-148b-3p; hsa-miR-16-5p; hsa-let-7i-5p; hsa-miR-7-5p; hsa-miR-31-5p; hsa-miR-6866-3p; hsa-miR-320b; hsa-miR-320a-3p; hsa-miR-320d; hsa-miR-320c; hsa-miR-6881-3p; hsa-miR-484
Annotations derived over miRTarBase (Gene Ontology)	phosphorylation GO0016310	over-represented	0.0010433	0.0161135	0.0161135	10.8689	20	hsa-miR-451a; hsa-miR-200a-3p; hsa-miR-4511; hsa-miR-218-5p; hsa-miR-223-3p; hsa-miR-223-5p; hsa-miR-6741-3p; hsa-miR-197-3p; hsa-miR-122-5p; hsa-miR-143-3p; hsa-miR-1-3p; hsa-miR-148b-3p; hsa-miR-16-5p; hsa-miR-485-3p; hsa-miR-7-5p; hsa-miR-6866-3p; hsa-miR-320b; hsa-miR-320a-3p; hsa-miR-184; hsa-miR-484
Annotations derived over miRTarBase (Gene Ontology)	cellular response to amyloid-beta GO1904646	over-represented	0.0012819	0.0182174	0.0182174	11.0281	20	hsa-miR-200a-3p; hsa-miR-4511; hsa-miR-6803-3p; hsa-miR-218-5p; hsa-miR-223-3p; hsa-miR-223-5p; hsa-miR-122-5p; hsa-miR-4755-3p; hsa-miR-143-3p; hsa-miR-1-3p; hsa-miR-328-3p; hsa-miR-4755-5p; hsa-miR-148b-3p; hsa-miR-16-5p; hsa-let-7i-5p; hsa-miR-7-5p; hsa-miR-6866-3p; hsa-miR-320a-3p; hsa-miR-6881-3p; hsa-miR-484
Annotations derived over miRTarBase (Gene Ontology)	epidermal growth factor receptor signaling pathway GO0007173	over-represented	0.0017304	0.0218236	0.0218236	11.267	20	hsa-miR-451a; hsa-miR-200a-3p; hsa-miR-218-5p; hsa-miR-223-5p; hsa-miR-122-5p; hsa-miR-504-5p; hsa-miR-4755-3p; hsa-miR-143-3p; hsa-miR-1-3p; hsa-miR-328-3p; hsa-miR-148b-3p; hsa-miR-16-5p; hsa-miR-485-3p; hsa-let-7i-5p; hsa-miR-7-5p; hsa-miR-31-5p; hsa-miR-6866-3p; hsa-miR-320a-3p; hsa-miR-184; hsa-miR-484
Annotations derived over miRTarBase (Gene Ontology)	growth factor activity GO0008083	over-represented	0.0022397	0.0252572	0.0252572	11.4793	20	hsa-miR-451a; hsa-miR-200a-3p; hsa-miR-218-5p; hsa-miR-223-3p; hsa-miR-223-5p; hsa-miR-122-5p; hsa-miR-504-5p; hsa-miR-143-3p; hsa-miR-1-3p; hsa-miR-148b-3p; hsa-miR-16-5p; hsa-let-7i-5p; hsa-miR-7-5p; hsa-miR-31-5p; hsa-miR-320b; hsa-miR-320a-3p; hsa-miR-320d; hsa-miR-320c; hsa-miR-184; hsa-miR-484
Annotations derived over miRTarBase (Gene Ontology)	positive regulation of autophagy GO0010508	over-represented	0.0035041	0.0316326	0.0316326	11.8642	20	hsa-miR-200a-3p; hsa-miR-218-5p; hsa-miR-223-3p; hsa-miR-223-5p; hsa-miR-6741-3p; hsa-miR-197-3p; hsa-miR-122-5p; hsa-miR-4755-3p; hsa-miR-1-3p; hsa-miR-328-3p; hsa-miR-148b-3p; hsa-miR-16-5p; hsa-miR-7-5p; hsa-miR-31-5p; hsa-miR-320b; hsa-miR-320a-3p; hsa-miR-320d; hsa-miR-320c; hsa-miR-6881-3p; hsa-miR-484
Annotations derived over miRTarBase (Gene Ontology)	RNA processing GO0006396	over-represented	0.0036106	0.0319796	0.0319796	11.8907	20	hsa-miR-200a-3p; hsa-miR-218-5p; hsa-miR-6741-3p; hsa-miR-197-3p; hsa-miR-1-3p; hsa-miR-328-3p; hsa-miR-4755-5p; hsa-miR-148b-3p; hsa-miR-16-5p; hsa-miR-485-3p; hsa-let-7i-3p; hsa-miR-7-5p; hsa-miR-4536-3p; hsa-miR-6866-3p; hsa-miR-320b; hsa-miR-320a-3p; hsa-miR-320d; hsa-miR-320c; hsa-miR-6881-3p; hsa-miR-484
Annotations derived over miRTarBase (Gene Ontology)	integrin-mediated signaling pathway GO0007229	over-represented	0.0037757	0.0328564	0.0328564	11.9305	20	hsa-miR-451a; hsa-miR-200a-3p; hsa-miR-4511; hsa-miR-3648; hsa-miR-218-5p; hsa-miR-223-3p; hsa-miR-197-3p; hsa-miR-122-5p; hsa-miR-143-3p; hsa-miR-1-3p; hsa-miR-148b-3p; hsa-miR-16-5p; hsa-miR-485-3p; hsa-miR-7-5p; hsa-miR-31-5p; hsa-miR-320b; hsa-miR-320a-3p; hsa-miR-320d; hsa-miR-320c; hsa-miR-484
Annotations derived over miRTarBase (Gene Ontology)	RNA polymerase II complex binding GO0000993	over-represented	0.0045033	0.0358818	0.0358818	12.0898	20	hsa-miR-218-5p; hsa-miR-223-5p; hsa-miR-197-3p; hsa-miR-122-5p; hsa-miR-504-5p; hsa-miR-143-3p; hsa-miR-1-3p; hsa-miR-328-3p; hsa-miR-4755-5p; hsa-miR-148b-3p; hsa-miR-16-5p; hsa-let-7i-5p; hsa-miR-7-5p; hsa-miR-4536-3p; hsa-miR-31-5p; hsa-miR-320a-3p; hsa-miR-320c; hsa-miR-6881-3p; hsa-miR-184; hsa-miR-484
Annotations derived over miRTarBase (Gene Ontology)	RNA polymerase II transcription factor binding GO0001085	over-represented	0.0046356	0.0360945	0.0360945	12.1163	20	hsa-miR-200a-3p; hsa-miR-218-5p; hsa-miR-223-3p; hsa-miR-223-5p; hsa-miR-197-3p; hsa-miR-504-5p; hsa-miR-143-3p; hsa-miR-1-3p; hsa-miR-328-3p; hsa-miR-4755-5p; hsa-miR-16-5p; hsa-miR-7-5p; hsa-miR-31-5p; hsa-miR-320b; hsa-miR-320a-3p; hsa-miR-320d; hsa-miR-320c; hsa-miR-6881-3p; hsa-miR-184; hsa-miR-484
Annotations derived over miRTarBase (Gene Ontology)	inositol phosphate metabolic process GO0043647	over-represented	0.0048405	0.0371521	0.0371521	12.1561	20	hsa-miR-200a-3p; hsa-miR-218-5p; hsa-miR-223-5p; hsa-miR-197-3p; hsa-miR-122-5p; hsa-miR-504-5p; hsa-miR-4755-3p; hsa-miR-143-3p; hsa-miR-1-3p; hsa-miR-328-3p; hsa-miR-4755-5p; hsa-miR-16-5p; hsa-let-7i-5p; hsa-miR-7-5p; hsa-miR-31-5p; hsa-miR-6866-3p; hsa-miR-320a-3p; hsa-miR-6881-3p; hsa-miR-184; hsa-miR-484
Annotations derived over miRTarBase (Gene Ontology)	viral process GO0016032	over-represented	0.0053491	0.0398622	0.0398622	12.249	20	hsa-miR-200a-3p; hsa-miR-218-5p; hsa-miR-223-3p; hsa-miR-6741-3p; hsa-miR-197-3p; hsa-miR-122-5p; hsa-miR-504-5p; hsa-miR-4755-3p; hsa-miR-1-3p; hsa-miR-328-3p; hsa-miR-4755-5p; hsa-miR-16-5p; hsa-let-7i-5p; hsa-miR-7-5p; hsa-miR-4536-3p; hsa-miR-31-5p; hsa-miR-320a-3p; hsa-miR-6881-3p; hsa-miR-184; hsa-miR-484
Annotations derived over miRTarBase (Gene Ontology)	azurophil granule membrane GO0035577	over-represented	0.0074581	0.0481342	0.0481342	12.5675	20	hsa-miR-451a; hsa-miR-4511; hsa-miR-218-5p; hsa-miR-197-3p; hsa-miR-122-5p; hsa-miR-504-5p; hsa-miR-4755-3p; hsa-miR-143-3p; hsa-miR-1-3p; hsa-miR-148b-3p; hsa-miR-16-5p; hsa-let-7i-5p; hsa-miR-7-5p; hsa-miR-31-5p; hsa-miR-320b; hsa-miR-320a-3p; hsa-miR-320d; hsa-miR-320c; hsa-miR-6881-3p; hsa-miR-484
Annotations derived over miRTarBase (Gene Ontology)	guanyl-nucleotide exchange factor activity GO0005085	over-represented	0.0075596	0.0486776	0.0486776	12.5808	20	hsa-miR-4511; hsa-miR-218-5p; hsa-miR-223-5p; hsa-miR-6741-3p; hsa-miR-197-3p; hsa-miR-122-5p; hsa-miR-143-3p; hsa-miR-1-3p; hsa-miR-328-3p; hsa-miR-4755-5p; hsa-miR-16-5p; hsa-miR-485-3p; hsa-miR-7-5p; hsa-miR-31-5p; hsa-miR-320b; hsa-miR-320a-3p; hsa-miR-320d; hsa-miR-320c; hsa-miR-6881-3p; hsa-miR-484
Annotations derived over miRTarBase (Gene Ontology)	positive regulation of NIKNF-kappaB signaling GO1901224	over-represented	0.0077661	0.0497796	0.0497796	12.6073	20	hsa-miR-200a-3p; hsa-miR-218-5p; hsa-miR-6741-3p; hsa-miR-197-3p; hsa-miR-122-5p; hsa-miR-504-5p; hsa-miR-143-3p; hsa-miR-1-3p; hsa-miR-328-3p; hsa-miR-148b-3p; hsa-miR-16-5p; hsa-let-7i-5p; hsa-miR-7-5p; hsa-miR-31-5p; hsa-miR-320b; hsa-miR-320a-3p; hsa-miR-320c; hsa-miR-6881-3p; hsa-miR-887-3p; hsa-miR-484
Diseases (MNDR)	Carcinoma, Ductal, Breast	over-represented	7.78e-08	7.65e-07	7.65e-07	6.10216	20	hsa-miR-451a; hsa-miR-200a-3p; hsa-miR-218-5p; hsa-miR-223-3p; hsa-miR-197-3p; hsa-miR-143-3p; hsa-miR-1-3p; hsa-miR-328-3p; hsa-miR-148b-3p; hsa-miR-16-5p; hsa-miR-485-3p; hsa-let-7i-5p; hsa-let-7i-3p; hsa-miR-7-5p; hsa-miR-320b; hsa-miR-320a-3p; hsa-miR-320d; hsa-miR-887-3p; hsa-miR-184; hsa-miR-484
Diseases (MNDR)	melanoma	over-represented	1.15e-05	2.49e-05	2.49e-05	8.17888	20	hsa-miR-451a; hsa-miR-200a-3p; hsa-miR-218-5p; hsa-miR-223-3p; hsa-miR-197-3p; hsa-miR-122-5p; hsa-miR-504-5p; hsa-miR-143-3p; hsa-miR-1-3p; hsa-miR-328-3p; hsa-miR-148b-3p; hsa-miR-16-5p; hsa-miR-485-3p; hsa-let-7i-5p; hsa-miR-7-5p; hsa-miR-31-5p; hsa-miR-320a-3p; hsa-miR-887-3p; hsa-miR-184; hsa-miR-484
Diseases (MNDR)	Her2-receptor positive breast cancer	over-represented	1.8e-05	3.74e-05	3.74e-05	8.40647	20	hsa-miR-451a; hsa-miR-200a-3p; hsa-miR-218-5p; hsa-miR-197-3p; hsa-miR-122-5p; hsa-miR-504-5p; hsa-miR-143-3p; hsa-miR-1-3p; hsa-miR-328-3p; hsa-miR-16-5p; hsa-miR-485-3p; hsa-let-7i-5p; hsa-let-7i-3p; hsa-miR-7-5p; hsa-miR-31-5p; hsa-miR-320b; hsa-miR-320a-3p; hsa-miR-320d; hsa-miR-320c; hsa-miR-887-3p
Diseases (MNDR)	nasopharynx carcinoma	over-represented	3.69e-05	7.34e-05	7.34e-05	8.79052	20	hsa-miR-451a; hsa-miR-200a-3p; hsa-miR-218-5p; hsa-miR-223-3p; hsa-miR-197-3p; hsa-miR-122-5p; hsa-miR-504-5p; hsa-miR-143-3p; hsa-miR-1-3p; hsa-miR-148b-3p; hsa-miR-16-5p; hsa-let-7i-5p; hsa-let-7i-3p; hsa-miR-7-5p; hsa-miR-31-5p; hsa-miR-320b; hsa-miR-320a-3p; hsa-miR-887-3p; hsa-miR-184; hsa-miR-484
Diseases (MNDR)	brain disease	over-represented	0.00021	0.000382	0.000382	9.82888	20	hsa-miR-451a; hsa-miR-200a-3p; hsa-miR-218-5p; hsa-miR-223-3p; hsa-miR-197-3p; hsa-miR-122-5p; hsa-miR-504-5p; hsa-miR-143-3p; hsa-miR-1-3p; hsa-miR-328-3p; hsa-miR-148b-3p; hsa-miR-16-5p; hsa-miR-485-3p; hsa-let-7i-3p; hsa-miR-7-5p; hsa-miR-31-5p; hsa-miR-320a-3p; hsa-miR-887-3p; hsa-miR-184; hsa-miR-484
Diseases (MNDR)	neurodegenerative disease	over-represented	0.000442	0.000776	0.000776	10.3267	20	hsa-miR-451a; hsa-miR-200a-3p; hsa-miR-218-5p; hsa-miR-223-3p; hsa-miR-197-3p; hsa-miR-122-5p; hsa-miR-504-5p; hsa-miR-143-3p; hsa-miR-1-3p; hsa-miR-328-3p; hsa-miR-148b-3p; hsa-miR-16-5p; hsa-miR-485-3p; hsa-let-7i-3p; hsa-miR-7-5p; hsa-miR-31-5p; hsa-miR-320a-3p; hsa-miR-887-3p; hsa-miR-184; hsa-miR-484
Gene Ontology (miRWalk)	GO0043565 sequence specific dna binding	over-represented	5.27e-05	0.0030293	0.0030294	10.4259	20	hsa-miR-451a; hsa-miR-200a-3p; hsa-miR-218-5p; hsa-miR-223-3p; hsa-miR-197-3p; hsa-miR-122-5p; hsa-miR-504-5p; hsa-miR-143-3p; hsa-miR-1-3p; hsa-miR-328-3p; hsa-miR-148b-3p; hsa-miR-16-5p; hsa-miR-485-3p; hsa-miR-7-5p; hsa-miR-31-5p; hsa-miR-320b; hsa-miR-320a-3p; hsa-miR-320c; hsa-miR-184; hsa-miR-484
Gene Ontology (miRWalk)	GO0045893 positive regulation of transcription dna dependent	over-represented	0.000243	0.0049836	0.0049836	11.3663	20	hsa-miR-451a; hsa-miR-200a-3p; hsa-miR-218-5p; hsa-miR-223-3p; hsa-miR-197-3p; hsa-miR-122-5p; hsa-miR-504-5p; hsa-miR-143-3p; hsa-miR-1-3p; hsa-miR-328-3p; hsa-miR-148b-3p; hsa-miR-16-5p; hsa-miR-485-3p; hsa-miR-7-5p; hsa-miR-31-5p; hsa-miR-320b; hsa-miR-320a-3p; hsa-miR-320c; hsa-miR-184; hsa-miR-484
Gene Ontology (miRWalk)	GO0003700 sequence specific dna binding transcription factor activity	over-represented	0.000312	0.0056926	0.0056926	11.5298	20	hsa-miR-451a; hsa-miR-200a-3p; hsa-miR-218-5p; hsa-miR-223-3p; hsa-miR-197-3p; hsa-miR-122-5p; hsa-miR-504-5p; hsa-miR-1-3p; hsa-miR-328-3p; hsa-miR-148b-3p; hsa-miR-16-5p; hsa-miR-485-3p; hsa-let-7i-5p; hsa-miR-7-5p; hsa-miR-31-5p; hsa-miR-320b; hsa-miR-320a-3p; hsa-miR-320c; hsa-miR-184; hsa-miR-484
Gene Ontology (miRWalk)	GO0006915 apoptotic process	over-represented	0.000332	0.0057652	0.0057652	11.5707	20	hsa-miR-451a; hsa-miR-200a-3p; hsa-miR-218-5p; hsa-miR-223-3p; hsa-miR-197-3p; hsa-miR-122-5p; hsa-miR-504-5p; hsa-miR-143-3p; hsa-miR-1-3p; hsa-miR-328-3p; hsa-miR-148b-3p; hsa-miR-16-5p; hsa-let-7i-5p; hsa-miR-7-5p; hsa-miR-31-5p; hsa-miR-320b; hsa-miR-320a-3p; hsa-miR-320c; hsa-miR-184; hsa-miR-484
Gene Ontology (miRWalk)	GO0044281 small molecule metabolic process	over-represented	0.000677	0.0079925	0.0079925	12.0613	20	hsa-miR-451a; hsa-miR-200a-3p; hsa-miR-218-5p; hsa-miR-223-3p; hsa-miR-197-3p; hsa-miR-122-5p; hsa-miR-504-5p; hsa-miR-143-3p; hsa-miR-1-3p; hsa-miR-328-3p; hsa-miR-148b-3p; hsa-miR-16-5p; hsa-let-7i-5p; hsa-miR-7-5p; hsa-miR-31-5p; hsa-miR-320b; hsa-miR-320a-3p; hsa-miR-320c; hsa-miR-184; hsa-miR-484
Gene Ontology (miRWalk)	GO0045944 positive regulation of transcription from rna polymerase ii promoter	over-represented	0.000759	0.0084783	0.0084783	12.1431	20	hsa-miR-451a; hsa-miR-200a-3p; hsa-miR-218-5p; hsa-miR-223-3p; hsa-miR-197-3p; hsa-miR-122-5p; hsa-miR-504-5p; hsa-miR-143-3p; hsa-miR-1-3p; hsa-miR-328-3p; hsa-miR-148b-3p; hsa-miR-16-5p; hsa-let-7i-5p; hsa-miR-7-5p; hsa-miR-31-5p; hsa-miR-320b; hsa-miR-320a-3p; hsa-miR-320c; hsa-miR-184; hsa-miR-484
Gene Ontology (miRWalk)	GO0016021 integral to membrane	over-represented	0.0011885	0.0104002	0.0104002	12.4702	20	hsa-miR-451a; hsa-miR-200a-3p; hsa-miR-3648; hsa-miR-218-5p; hsa-miR-197-3p; hsa-miR-122-5p; hsa-miR-504-5p; hsa-miR-143-3p; hsa-miR-1-3p; hsa-miR-328-3p; hsa-miR-148b-3p; hsa-miR-16-5p; hsa-let-7i-5p; hsa-miR-7-5p; hsa-miR-31-5p; hsa-miR-320b; hsa-miR-320a-3p; hsa-miR-320d; hsa-miR-320c; hsa-miR-484
Pathways (KEGG)	African trypanosomiasis	over-represented	1.41e-08	4.56e-06	4.56e-06	5.47829	20	hsa-miR-451a; hsa-miR-200a-3p; hsa-miR-4511; hsa-miR-218-5p; hsa-miR-223-3p; hsa-miR-223-5p; hsa-miR-6741-3p; hsa-miR-197-3p; hsa-miR-122-5p; hsa-miR-504-5p; hsa-miR-143-3p; hsa-miR-1-3p; hsa-miR-16-5p; hsa-miR-485-3p; hsa-miR-31-5p; hsa-miR-320a-3p; hsa-miR-6881-3p; hsa-miR-887-3p; hsa-miR-184; hsa-miR-484
Pathways (KEGG)	ABC transporters	over-represented	2.49e-06	0.000202	0.000202	7.37974	20	hsa-miR-451a; hsa-miR-4511; hsa-miR-218-5p; hsa-miR-223-3p; hsa-miR-6741-3p; hsa-miR-197-3p; hsa-miR-122-5p; hsa-miR-1-3p; hsa-miR-328-3p; hsa-miR-4755-5p; hsa-miR-148b-3p; hsa-miR-16-5p; hsa-miR-7-5p; hsa-miR-31-5p; hsa-miR-320b; hsa-miR-320a-3p; hsa-miR-320d; hsa-miR-320c; hsa-miR-6881-3p; hsa-miR-484
Pathways (KEGG)	Cytosolic DNA-sensing pathway	over-represented	0.000105	0.0033871	0.0033871	9.30778	20	hsa-miR-451a; hsa-miR-200a-3p; hsa-miR-218-5p; hsa-miR-223-3p; hsa-miR-6741-3p; hsa-miR-197-3p; hsa-miR-122-5p; hsa-miR-504-5p; hsa-miR-4755-3p; hsa-miR-143-3p; hsa-miR-1-3p; hsa-miR-328-3p; hsa-miR-16-5p; hsa-let-7i-5p; hsa-miR-7-5p; hsa-miR-6866-3p; hsa-miR-320a-3p; hsa-miR-6881-3p; hsa-miR-887-3p; hsa-miR-484
Pathways (KEGG)	GnRH secretion	over-represented	0.0086251	0.0316504	0.0316504	12.7118	20	hsa-miR-451a; hsa-miR-4511; hsa-miR-6803-3p; hsa-miR-218-5p; hsa-miR-223-5p; hsa-miR-6741-3p; hsa-miR-197-3p; hsa-miR-122-5p; hsa-miR-4755-3p; hsa-miR-143-3p; hsa-miR-1-3p; hsa-miR-4755-5p; hsa-miR-148b-3p; hsa-miR-16-5p; hsa-miR-7-5p; hsa-miR-6866-3p; hsa-miR-320b; hsa-miR-320a-3p; hsa-miR-6881-3p; hsa-miR-184
Pathways (miRWalk)	hsa04722 Neurotrophin signaling pathway	over-represented	1.95e-06	0.000365	0.000365	9.35534	20	hsa-miR-451a; hsa-miR-200a-3p; hsa-miR-218-5p; hsa-miR-223-3p; hsa-miR-197-3p; hsa-miR-122-5p; hsa-miR-504-5p; hsa-miR-143-3p; hsa-miR-1-3p; hsa-miR-328-3p; hsa-miR-148b-3p; hsa-miR-16-5p; hsa-miR-485-3p; hsa-miR-7-5p; hsa-miR-31-5p; hsa-miR-320b; hsa-miR-320a-3p; hsa-miR-320c; hsa-miR-184; hsa-miR-484
Pathways (miRWalk)	hsa05200 Pathways in cancer	over-represented	0.001219	0.0049366	0.0049366	13.1573	20	hsa-miR-451a; hsa-miR-200a-3p; hsa-miR-218-5p; hsa-miR-223-3p; hsa-miR-197-3p; hsa-miR-122-5p; hsa-miR-504-5p; hsa-miR-143-3p; hsa-miR-1-3p; hsa-miR-328-3p; hsa-miR-148b-3p; hsa-miR-16-5p; hsa-let-7i-5p; hsa-miR-7-5p; hsa-miR-31-5p; hsa-miR-320b; hsa-miR-320a-3p; hsa-miR-320c; hsa-miR-184; hsa-miR-484
Annotations derived over miRTarBase (Gene Ontology)	lipopolysaccharide binding GO0001530	over-represented	2.34e-08	5.24e-05	5.24e-05	5.01639	19	hsa-miR-200a-3p; hsa-miR-218-5p; hsa-miR-223-3p; hsa-miR-6741-3p; hsa-miR-197-3p; hsa-miR-122-5p; hsa-miR-4755-3p; hsa-miR-143-3p; hsa-miR-1-3p; hsa-miR-328-3p; hsa-miR-148b-3p; hsa-miR-16-5p; hsa-let-7i-5p; hsa-miR-7-5p; hsa-miR-31-5p; hsa-miR-320b; hsa-miR-320a-3p; hsa-miR-6881-3p; hsa-miR-887-3p
Annotations derived over miRTarBase (Gene Ontology)	response to toxic substance GO0009636	over-represented	2.62e-06	0.00072	0.00072	6.67525	19	hsa-miR-451a; hsa-miR-200a-3p; hsa-miR-218-5p; hsa-miR-223-3p; hsa-miR-223-5p; hsa-miR-6741-3p; hsa-miR-197-3p; hsa-miR-122-5p; hsa-miR-4755-3p; hsa-miR-143-3p; hsa-miR-1-3p; hsa-miR-148b-3p; hsa-miR-16-5p; hsa-let-7i-5p; hsa-miR-7-5p; hsa-miR-320a-3p; hsa-miR-6881-3p; hsa-miR-184; hsa-miR-484
Annotations derived over miRTarBase (Gene Ontology)	positive regulation of protein secretion GO0050714	over-represented	9.26e-06	0.001351	0.001351	7.23263	19	hsa-miR-200a-3p; hsa-miR-218-5p; hsa-miR-223-5p; hsa-miR-197-3p; hsa-miR-122-5p; hsa-miR-4755-3p; hsa-miR-1-3p; hsa-miR-328-3p; hsa-miR-4755-5p; hsa-miR-148b-3p; hsa-miR-16-5p; hsa-let-7i-5p; hsa-miR-7-5p; hsa-miR-6866-3p; hsa-miR-320b; hsa-miR-320a-3p; hsa-miR-6881-3p; hsa-miR-184; hsa-miR-484
Annotations derived over miRTarBase (Gene Ontology)	protein kinase B signaling GO0043491	over-represented	1.49e-05	0.0017519	0.0017519	7.45824	19	hsa-miR-451a; hsa-miR-200a-3p; hsa-miR-223-3p; hsa-miR-223-5p; hsa-miR-197-3p; hsa-miR-122-5p; hsa-miR-4755-3p; hsa-miR-143-3p; hsa-miR-1-3p; hsa-miR-148b-3p; hsa-miR-16-5p; hsa-miR-485-3p; hsa-let-7i-5p; hsa-miR-7-5p; hsa-miR-6866-3p; hsa-miR-320a-3p; hsa-miR-6881-3p; hsa-miR-887-3p; hsa-miR-184
Annotations derived over miRTarBase (Gene Ontology)	positive regulation of inflammatory response GO0050729	over-represented	2.35e-05	0.002254	0.002254	7.68384	19	hsa-miR-200a-3p; hsa-miR-218-5p; hsa-miR-223-3p; hsa-miR-197-3p; hsa-miR-143-3p; hsa-miR-1-3p; hsa-miR-4755-5p; hsa-miR-148b-3p; hsa-miR-16-5p; hsa-miR-485-3p; hsa-let-7i-5p; hsa-miR-7-5p; hsa-miR-320b; hsa-miR-320a-3p; hsa-miR-320d; hsa-miR-320c; hsa-miR-6881-3p; hsa-miR-887-3p; hsa-miR-484
Annotations derived over miRTarBase (Gene Ontology)	mitochondrial nucleoid GO0042645	over-represented	3.47e-05	0.0027141	0.0027141	7.8829	19	hsa-miR-200a-3p; hsa-miR-4511; hsa-miR-218-5p; hsa-miR-223-5p; hsa-miR-6741-3p; hsa-miR-197-3p; hsa-miR-122-5p; hsa-miR-4755-3p; hsa-miR-143-3p; hsa-miR-1-3p; hsa-miR-16-5p; hsa-let-7i-5p; hsa-miR-7-5p; hsa-miR-31-5p; hsa-miR-320b; hsa-miR-320a-3p; hsa-miR-320c; hsa-miR-6881-3p; hsa-miR-484
Annotations derived over miRTarBase (Gene Ontology)	response to heat GO0009408	over-represented	4.14e-05	0.0029475	0.0029475	7.9758	19	hsa-miR-451a; hsa-miR-218-5p; hsa-miR-223-5p; hsa-miR-197-3p; hsa-miR-143-3p; hsa-miR-1-3p; hsa-miR-4755-5p; hsa-miR-148b-3p; hsa-miR-16-5p; hsa-let-7i-5p; hsa-miR-31-5p; hsa-miR-6866-3p; hsa-miR-320b; hsa-miR-320a-3p; hsa-miR-320d; hsa-miR-320c; hsa-miR-6881-3p; hsa-miR-184; hsa-miR-484
Annotations derived over miRTarBase (Gene Ontology)	insulin receptor binding GO0005158	over-represented	7.42e-05	0.0040409	0.0040409	8.2943	19	hsa-miR-200a-3p; hsa-miR-4511; hsa-miR-218-5p; hsa-miR-223-3p; hsa-miR-223-5p; hsa-miR-197-3p; hsa-miR-122-5p; hsa-miR-504-5p; hsa-miR-4755-3p; hsa-miR-143-3p; hsa-miR-1-3p; hsa-miR-16-5p; hsa-let-7i-5p; hsa-miR-7-5p; hsa-miR-320b; hsa-miR-320a-3p; hsa-miR-320d; hsa-miR-320c; hsa-miR-484
Annotations derived over miRTarBase (Gene Ontology)	positive regulation of vascular endothelial cell proliferation GO1905564	over-represented	9.16e-05	0.004551	0.004551	8.41374	19	hsa-miR-200a-3p; hsa-miR-218-5p; hsa-miR-223-3p; hsa-miR-223-5p; hsa-miR-6741-3p; hsa-miR-122-5p; hsa-miR-1-3p; hsa-miR-328-3p; hsa-miR-4755-5p; hsa-miR-148b-3p; hsa-miR-16-5p; hsa-miR-7-5p; hsa-miR-31-5p; hsa-miR-6866-3p; hsa-miR-320b; hsa-miR-320a-3p; hsa-miR-320d; hsa-miR-320c; hsa-miR-6881-3p
Annotations derived over miRTarBase (Gene Ontology)	positive regulation of epithelial cell migration GO0010634	over-represented	0.000233	0.0072836	0.0072836	8.97112	19	hsa-miR-200a-3p; hsa-miR-6803-3p; hsa-miR-218-5p; hsa-miR-223-5p; hsa-miR-504-5p; hsa-miR-4755-3p; hsa-miR-143-3p; hsa-miR-1-3p; hsa-miR-148b-3p; hsa-miR-16-5p; hsa-miR-485-3p; hsa-let-7i-5p; hsa-miR-7-5p; hsa-miR-31-5p; hsa-miR-6866-3p; hsa-miR-320b; hsa-miR-320a-3p; hsa-miR-320d; hsa-miR-320c
Annotations derived over miRTarBase (Gene Ontology)	positive regulation of cell adhesion GO0045785	over-represented	0.000324	0.0088296	0.0088296	9.18345	19	hsa-miR-4511; hsa-miR-218-5p; hsa-miR-223-3p; hsa-miR-197-3p; hsa-miR-504-5p; hsa-miR-4755-3p; hsa-miR-143-3p; hsa-miR-1-3p; hsa-miR-328-3p; hsa-miR-4755-5p; hsa-miR-16-5p; hsa-let-7i-5p; hsa-miR-7-5p; hsa-miR-31-5p; hsa-miR-320b; hsa-miR-320a-3p; hsa-miR-320d; hsa-miR-320c; hsa-miR-484
Annotations derived over miRTarBase (Gene Ontology)	learning or memory GO0007611	over-represented	0.000359	0.0092251	0.0092251	9.2498	19	hsa-miR-451a; hsa-miR-200a-3p; hsa-miR-218-5p; hsa-miR-223-3p; hsa-miR-223-5p; hsa-miR-6741-3p; hsa-miR-197-3p; hsa-miR-122-5p; hsa-miR-143-3p; hsa-miR-1-3p; hsa-miR-328-3p; hsa-miR-148b-3p; hsa-miR-16-5p; hsa-let-7i-5p; hsa-miR-7-5p; hsa-miR-31-5p; hsa-miR-320a-3p; hsa-miR-6881-3p; hsa-miR-484
Annotations derived over miRTarBase (Gene Ontology)	cellular response to calcium ion GO0071277	over-represented	0.000422	0.0103438	0.0103438	9.35597	19	hsa-miR-451a; hsa-miR-200a-3p; hsa-miR-218-5p; hsa-miR-223-3p; hsa-miR-197-3p; hsa-miR-122-5p; hsa-miR-143-3p; hsa-miR-1-3p; hsa-miR-4755-5p; hsa-miR-148b-3p; hsa-miR-16-5p; hsa-let-7i-5p; hsa-miR-7-5p; hsa-miR-31-5p; hsa-miR-320b; hsa-miR-320a-3p; hsa-miR-320d; hsa-miR-320c; hsa-miR-484
Annotations derived over miRTarBase (Gene Ontology)	actin filament bundle assembly GO0051017	over-represented	0.000439	0.0104261	0.0104261	9.38251	19	hsa-miR-218-5p; hsa-miR-223-3p; hsa-miR-223-5p; hsa-miR-197-3p; hsa-miR-122-5p; hsa-miR-504-5p; hsa-miR-143-3p; hsa-miR-1-3p; hsa-miR-328-3p; hsa-miR-4755-5p; hsa-miR-148b-3p; hsa-miR-16-5p; hsa-miR-31-5p; hsa-miR-320b; hsa-miR-320a-3p; hsa-miR-320d; hsa-miR-320c; hsa-miR-184; hsa-miR-484
Annotations derived over miRTarBase (Gene Ontology)	platelet aggregation GO0070527	over-represented	0.000504	0.0110733	0.0110733	9.47541	19	hsa-miR-200a-3p; hsa-miR-218-5p; hsa-miR-223-3p; hsa-miR-197-3p; hsa-miR-122-5p; hsa-miR-4755-3p; hsa-miR-143-3p; hsa-miR-1-3p; hsa-miR-148b-3p; hsa-miR-16-5p; hsa-let-7i-5p; hsa-let-7i-3p; hsa-miR-7-5p; hsa-miR-31-5p; hsa-miR-6866-3p; hsa-miR-320b; hsa-miR-320a-3p; hsa-miR-6881-3p; hsa-miR-484
Annotations derived over miRTarBase (Gene Ontology)	promoter-specific chromatin binding GO1990841	over-represented	0.000711	0.0130723	0.0130723	9.71429	19	hsa-miR-200a-3p; hsa-miR-218-5p; hsa-miR-223-3p; hsa-miR-223-5p; hsa-miR-197-3p; hsa-miR-122-5p; hsa-miR-504-5p; hsa-miR-4755-3p; hsa-miR-1-3p; hsa-miR-4755-5p; hsa-miR-148b-3p; hsa-miR-16-5p; hsa-miR-7-5p; hsa-miR-4536-3p; hsa-miR-31-5p; hsa-miR-320b; hsa-miR-320a-3p; hsa-miR-320c; hsa-miR-484
Annotations derived over miRTarBase (Gene Ontology)	core promoter binding GO0001047	over-represented	0.000724	0.0131894	0.0131894	9.72756	19	hsa-miR-451a; hsa-miR-218-5p; hsa-miR-223-5p; hsa-miR-197-3p; hsa-miR-122-5p; hsa-miR-504-5p; hsa-miR-1-3p; hsa-miR-328-3p; hsa-miR-4755-5p; hsa-miR-148b-3p; hsa-miR-16-5p; hsa-let-7i-5p; hsa-miR-7-5p; hsa-miR-31-5p; hsa-miR-320b; hsa-miR-320a-3p; hsa-miR-320c; hsa-miR-184; hsa-miR-484
Annotations derived over miRTarBase (Gene Ontology)	negative regulation of telomere maintenance via telomerase GO0032211	over-represented	0.000872	0.0149139	0.0149139	9.86027	19	hsa-miR-4511; hsa-miR-218-5p; hsa-miR-223-5p; hsa-miR-6741-3p; hsa-miR-197-3p; hsa-miR-122-5p; hsa-miR-504-5p; hsa-miR-1-3p; hsa-miR-4755-5p; hsa-miR-148b-3p; hsa-miR-16-5p; hsa-miR-485-3p; hsa-miR-7-5p; hsa-miR-4536-3p; hsa-miR-31-5p; hsa-miR-320a-3p; hsa-miR-6881-3p; hsa-miR-184; hsa-miR-484
Annotations derived over miRTarBase (Gene Ontology)	protein-DNA complex GO0032993	over-represented	0.000938	0.0154333	0.0154333	9.91335	19	hsa-miR-200a-3p; hsa-miR-218-5p; hsa-miR-223-3p; hsa-miR-197-3p; hsa-miR-122-5p; hsa-miR-143-3p; hsa-miR-1-3p; hsa-miR-4755-5p; hsa-miR-148b-3p; hsa-miR-16-5p; hsa-miR-485-3p; hsa-let-7i-5p; hsa-miR-7-5p; hsa-miR-31-5p; hsa-miR-320b; hsa-miR-320a-3p; hsa-miR-320d; hsa-miR-320c; hsa-miR-484
Annotations derived over miRTarBase (Gene Ontology)	regulation of cholesterol biosynthetic process GO0045540	over-represented	0.0010642	0.0162592	0.0162592	10.0062	19	hsa-miR-4511; hsa-miR-218-5p; hsa-miR-223-3p; hsa-miR-197-3p; hsa-miR-143-3p; hsa-miR-1-3p; hsa-miR-328-3p; hsa-miR-4755-5p; hsa-miR-148b-3p; hsa-miR-16-5p; hsa-miR-485-3p; hsa-miR-7-5p; hsa-miR-31-5p; hsa-miR-320b; hsa-miR-320a-3p; hsa-miR-320d; hsa-miR-320c; hsa-miR-6881-3p; hsa-miR-484
Annotations derived over miRTarBase (Gene Ontology)	nucleosomal DNA binding GO0031492	over-represented	0.0011229	0.0168457	0.0168457	10.0461	19	hsa-miR-200a-3p; hsa-miR-4511; hsa-miR-218-5p; hsa-miR-223-5p; hsa-miR-197-3p; hsa-miR-122-5p; hsa-miR-4755-3p; hsa-miR-143-3p; hsa-miR-1-3p; hsa-miR-328-3p; hsa-miR-148b-3p; hsa-miR-16-5p; hsa-miR-485-3p; hsa-let-7i-5p; hsa-let-7i-3p; hsa-miR-7-5p; hsa-miR-320a-3p; hsa-miR-320c; hsa-miR-484
Annotations derived over miRTarBase (Gene Ontology)	production of miRNAs involved in gene silencing by miRNA GO0035196	over-represented	0.0018538	0.022509	0.022509	10.4309	19	hsa-miR-200a-3p; hsa-miR-218-5p; hsa-miR-223-5p; hsa-miR-197-3p; hsa-miR-122-5p; hsa-miR-504-5p; hsa-miR-143-3p; hsa-miR-1-3p; hsa-miR-328-3p; hsa-miR-4755-5p; hsa-miR-148b-3p; hsa-miR-16-5p; hsa-miR-485-3p; hsa-let-7i-5p; hsa-miR-31-5p; hsa-miR-320a-3p; hsa-miR-320c; hsa-miR-184; hsa-miR-484
Annotations derived over miRTarBase (Gene Ontology)	epithelial to mesenchymal transition GO0001837	over-represented	0.0018851	0.0227083	0.0227083	10.4442	19	hsa-miR-200a-3p; hsa-miR-218-5p; hsa-miR-6741-3p; hsa-miR-122-5p; hsa-miR-504-5p; hsa-miR-4755-3p; hsa-miR-1-3p; hsa-miR-4755-5p; hsa-miR-148b-3p; hsa-miR-16-5p; hsa-let-7i-5p; hsa-miR-7-5p; hsa-miR-31-5p; hsa-miR-320b; hsa-miR-320a-3p; hsa-miR-320d; hsa-miR-320c; hsa-miR-6881-3p; hsa-miR-484
Annotations derived over miRTarBase (Gene Ontology)	nuclear receptor activity GO0004879	over-represented	0.0023748	0.0260598	0.0260598	10.63	19	hsa-miR-200a-3p; hsa-miR-218-5p; hsa-miR-223-3p; hsa-miR-223-5p; hsa-miR-197-3p; hsa-miR-122-5p; hsa-miR-4755-3p; hsa-miR-1-3p; hsa-miR-4755-5p; hsa-miR-148b-3p; hsa-miR-16-5p; hsa-let-7i-5p; hsa-miR-31-5p; hsa-miR-320b; hsa-miR-320a-3p; hsa-miR-320d; hsa-miR-320c; hsa-miR-6881-3p; hsa-miR-484
Annotations derived over miRTarBase (Gene Ontology)	regulation of cell motility GO2000145	over-represented	0.0026165	0.0270839	0.0270839	10.7096	19	hsa-miR-200a-3p; hsa-miR-4511; hsa-miR-218-5p; hsa-miR-223-5p; hsa-miR-122-5p; hsa-miR-504-5p; hsa-miR-4755-3p; hsa-miR-143-3p; hsa-miR-1-3p; hsa-miR-328-3p; hsa-miR-4755-5p; hsa-miR-148b-3p; hsa-miR-16-5p; hsa-miR-7-5p; hsa-miR-31-5p; hsa-miR-320a-3p; hsa-miR-320c; hsa-miR-6881-3p; hsa-miR-484
Annotations derived over miRTarBase (Gene Ontology)	response to oxidative stress GO0006979	over-represented	0.0026588	0.0274021	0.0274021	10.7229	19	hsa-miR-451a; hsa-miR-200a-3p; hsa-miR-4511; hsa-miR-218-5p; hsa-miR-223-5p; hsa-miR-122-5p; hsa-miR-504-5p; hsa-miR-4755-3p; hsa-miR-143-3p; hsa-miR-1-3p; hsa-miR-4755-5p; hsa-miR-148b-3p; hsa-miR-16-5p; hsa-miR-7-5p; hsa-miR-31-5p; hsa-miR-6866-3p; hsa-miR-320a-3p; hsa-miR-184; hsa-miR-484
Annotations derived over miRTarBase (Gene Ontology)	intrinsic apoptotic signaling pathway in response to DNA damage GO0008630	over-represented	0.0029253	0.0290084	0.0290084	10.8025	19	hsa-miR-451a; hsa-miR-200a-3p; hsa-miR-4511; hsa-miR-218-5p; hsa-miR-223-3p; hsa-miR-122-5p; hsa-miR-504-5p; hsa-miR-143-3p; hsa-miR-1-3p; hsa-miR-148b-3p; hsa-miR-16-5p; hsa-miR-7-5p; hsa-miR-31-5p; hsa-miR-320b; hsa-miR-320a-3p; hsa-miR-320d; hsa-miR-320c; hsa-miR-184; hsa-miR-484
Annotations derived over miRTarBase (Gene Ontology)	phosphatase binding GO0019902	over-represented	0.0031648	0.0302654	0.0302654	10.8689	19	hsa-miR-451a; hsa-miR-200a-3p; hsa-miR-218-5p; hsa-miR-6741-3p; hsa-miR-197-3p; hsa-miR-122-5p; hsa-miR-504-5p; hsa-miR-4755-3p; hsa-miR-143-3p; hsa-miR-1-3p; hsa-miR-4755-5p; hsa-miR-16-5p; hsa-let-7i-5p; hsa-miR-31-5p; hsa-miR-320b; hsa-miR-320a-3p; hsa-miR-6881-3p; hsa-miR-184; hsa-miR-484
Annotations derived over miRTarBase (Gene Ontology)	phosphatidylinositol 3-kinase signaling GO0014065	over-represented	0.0032652	0.0309116	0.0309116	10.8954	19	hsa-miR-451a; hsa-miR-4511; hsa-miR-218-5p; hsa-miR-223-3p; hsa-miR-223-5p; hsa-miR-197-3p; hsa-miR-122-5p; hsa-miR-4755-3p; hsa-miR-143-3p; hsa-miR-1-3p; hsa-miR-148b-3p; hsa-miR-16-5p; hsa-let-7i-5p; hsa-miR-7-5p; hsa-miR-6866-3p; hsa-miR-320a-3p; hsa-miR-6881-3p; hsa-miR-184; hsa-miR-484
Annotations derived over miRTarBase (Gene Ontology)	cytoplasmic vesicle membrane GO0030659	over-represented	0.0038101	0.0330938	0.0330938	11.0281	19	hsa-miR-218-5p; hsa-miR-223-3p; hsa-miR-223-5p; hsa-miR-6741-3p; hsa-miR-197-3p; hsa-miR-122-5p; hsa-miR-504-5p; hsa-miR-4755-3p; hsa-miR-143-3p; hsa-miR-1-3p; hsa-miR-4755-5p; hsa-miR-16-5p; hsa-let-7i-5p; hsa-miR-7-5p; hsa-miR-31-5p; hsa-miR-6866-3p; hsa-miR-320b; hsa-miR-320a-3p; hsa-miR-484
Annotations derived over miRTarBase (Gene Ontology)	calcium ion transmembrane transport GO0070588	over-represented	0.003928	0.0335665	0.0335665	11.0546	19	hsa-miR-451a; hsa-miR-218-5p; hsa-miR-223-3p; hsa-miR-223-5p; hsa-miR-6741-3p; hsa-miR-197-3p; hsa-miR-122-5p; hsa-miR-504-5p; hsa-miR-4755-3p; hsa-miR-143-3p; hsa-miR-1-3p; hsa-miR-4755-5p; hsa-miR-16-5p; hsa-miR-7-5p; hsa-miR-31-5p; hsa-miR-6866-3p; hsa-miR-320b; hsa-miR-320a-3p; hsa-miR-484
Annotations derived over miRTarBase (Gene Ontology)	Notch signaling pathway GO0007219	over-represented	0.0041733	0.0347265	0.0347265	11.1077	19	hsa-miR-451a; hsa-miR-218-5p; hsa-miR-6741-3p; hsa-miR-197-3p; hsa-miR-122-5p; hsa-miR-1-3p; hsa-miR-4755-5p; hsa-miR-148b-3p; hsa-miR-16-5p; hsa-miR-485-3p; hsa-let-7i-5p; hsa-miR-7-5p; hsa-miR-31-5p; hsa-miR-320b; hsa-miR-320a-3p; hsa-miR-320d; hsa-miR-320c; hsa-miR-184; hsa-miR-484
Annotations derived over miRTarBase (Gene Ontology)	anatomical structure development GO0048856	over-represented	0.0042367	0.0350467	0.0350467	11.121	19	hsa-miR-451a; hsa-miR-4511; hsa-miR-218-5p; hsa-miR-223-3p; hsa-miR-223-5p; hsa-miR-197-3p; hsa-miR-122-5p; hsa-miR-504-5p; hsa-miR-4755-3p; hsa-miR-143-3p; hsa-miR-4755-5p; hsa-miR-148b-3p; hsa-miR-16-5p; hsa-let-7i-5p; hsa-miR-7-5p; hsa-miR-6866-3p; hsa-miR-320a-3p; hsa-miR-6881-3p; hsa-miR-484
Annotations derived over miRTarBase (Gene Ontology)	phosphatidylserine binding GO0001786	over-represented	0.0044985	0.0358818	0.0358818	11.1741	19	hsa-miR-200a-3p; hsa-miR-218-5p; hsa-miR-223-3p; hsa-miR-6741-3p; hsa-miR-197-3p; hsa-miR-122-5p; hsa-miR-504-5p; hsa-miR-143-3p; hsa-miR-1-3p; hsa-miR-328-3p; hsa-miR-4755-5p; hsa-miR-148b-3p; hsa-miR-16-5p; hsa-let-7i-5p; hsa-miR-7-5p; hsa-miR-320a-3p; hsa-miR-320c; hsa-miR-6881-3p; hsa-miR-484
Annotations derived over miRTarBase (Gene Ontology)	negative regulation of gene expression, epigenetic GO0045814	over-represented	0.0046345	0.0360945	0.0360945	11.2006	19	hsa-miR-200a-3p; hsa-miR-218-5p; hsa-miR-223-3p; hsa-miR-223-5p; hsa-miR-197-3p; hsa-miR-4755-3p; hsa-miR-143-3p; hsa-miR-1-3p; hsa-miR-328-3p; hsa-miR-4755-5p; hsa-miR-148b-3p; hsa-miR-16-5p; hsa-miR-485-3p; hsa-miR-7-5p; hsa-miR-31-5p; hsa-miR-320b; hsa-miR-320a-3p; hsa-miR-320c; hsa-miR-484
Annotations derived over miRTarBase (Gene Ontology)	canonical glycolysis GO0061621	over-represented	0.0049172	0.0375622	0.0375622	11.2537	19	hsa-miR-200a-3p; hsa-miR-3648; hsa-miR-218-5p; hsa-miR-6741-3p; hsa-miR-197-3p; hsa-miR-122-5p; hsa-miR-143-3p; hsa-miR-1-3p; hsa-miR-328-3p; hsa-miR-148b-3p; hsa-miR-16-5p; hsa-let-7i-5p; hsa-miR-7-5p; hsa-miR-4536-3p; hsa-miR-320b; hsa-miR-320a-3p; hsa-miR-6881-3p; hsa-miR-184; hsa-miR-484
Annotations derived over miRTarBase (Gene Ontology)	positive regulation of nuclear-transcribed mRNA polyA tail shortening GO0060213	over-represented	0.005856	0.0418342	0.0418342	11.413	19	hsa-miR-4511; hsa-miR-218-5p; hsa-miR-223-5p; hsa-miR-197-3p; hsa-miR-122-5p; hsa-miR-504-5p; hsa-miR-4755-3p; hsa-miR-4755-5p; hsa-miR-148b-3p; hsa-miR-16-5p; hsa-miR-7-5p; hsa-miR-31-5p; hsa-miR-320b; hsa-miR-320a-3p; hsa-miR-320d; hsa-miR-320c; hsa-miR-6881-3p; hsa-miR-184; hsa-miR-484
Annotations derived over miRTarBase (Gene Ontology)	positive regulation of neuron projection development GO0010976	over-represented	0.0060265	0.0426546	0.0426546	11.4395	19	hsa-miR-451a; hsa-miR-218-5p; hsa-miR-223-3p; hsa-miR-197-3p; hsa-miR-122-5p; hsa-miR-4755-3p; hsa-miR-1-3p; hsa-miR-4755-5p; hsa-miR-16-5p; hsa-miR-485-3p; hsa-let-7i-5p; hsa-miR-7-5p; hsa-miR-31-5p; hsa-miR-320b; hsa-miR-320a-3p; hsa-miR-320d; hsa-miR-320c; hsa-miR-6881-3p; hsa-miR-484
Annotations derived over miRTarBase (Gene Ontology)	amino acid transmembrane transporter activity GO0015171	over-represented	0.0072415	0.0472224	0.0472224	11.612	19	hsa-miR-218-5p; hsa-miR-223-3p; hsa-miR-6741-3p; hsa-miR-122-5p; hsa-miR-4755-3p; hsa-miR-328-3p; hsa-miR-4755-5p; hsa-miR-148b-3p; hsa-miR-16-5p; hsa-let-7i-5p; hsa-miR-7-5p; hsa-miR-6866-3p; hsa-miR-320b; hsa-miR-320a-3p; hsa-miR-320d; hsa-miR-320c; hsa-miR-6881-3p; hsa-miR-184; hsa-miR-484
Annotations derived over miRTarBase (Gene Ontology)	positive regulation of osteoblast differentiation GO0045669	over-represented	0.0075497	0.0486416	0.0486416	11.6518	19	hsa-miR-451a; hsa-miR-200a-3p; hsa-miR-218-5p; hsa-miR-223-3p; hsa-miR-223-5p; hsa-miR-6741-3p; hsa-miR-197-3p; hsa-miR-122-5p; hsa-miR-504-5p; hsa-miR-1-3p; hsa-miR-328-3p; hsa-miR-4755-5p; hsa-miR-148b-3p; hsa-miR-16-5p; hsa-let-7i-5p; hsa-miR-7-5p; hsa-miR-320a-3p; hsa-miR-6881-3p; hsa-miR-484
Diseases (MNDR)	Huntingtons disease	over-represented	2.31e-10	7.95e-08	7.95e-08	3.89741	19	hsa-miR-451a; hsa-miR-200a-3p; hsa-miR-218-5p; hsa-miR-223-3p; hsa-miR-197-3p; hsa-miR-122-5p; hsa-miR-143-3p; hsa-miR-1-3p; hsa-miR-328-3p; hsa-miR-148b-3p; hsa-miR-16-5p; hsa-miR-485-3p; hsa-miR-7-5p; hsa-miR-31-5p; hsa-miR-320b; hsa-miR-320a-3p; hsa-miR-887-3p; hsa-miR-184; hsa-miR-484
Diseases (MNDR)	bladder urothelial carcinoma	over-represented	2.89e-07	1.4e-06	1.4e-06	5.88879	19	hsa-miR-451a; hsa-miR-200a-3p; hsa-miR-218-5p; hsa-miR-223-3p; hsa-miR-223-5p; hsa-miR-504-5p; hsa-miR-143-3p; hsa-miR-1-3p; hsa-miR-328-3p; hsa-miR-148b-3p; hsa-miR-16-5p; hsa-miR-485-3p; hsa-let-7i-5p; hsa-miR-31-5p; hsa-miR-320a-3p; hsa-miR-320c; hsa-miR-887-3p; hsa-miR-184; hsa-miR-484
Diseases (MNDR)	oral squamous cell carcinoma	over-represented	4.81e-07	1.66e-06	1.66e-06	6.07371	19	hsa-miR-200a-3p; hsa-miR-218-5p; hsa-miR-223-3p; hsa-miR-197-3p; hsa-miR-122-5p; hsa-miR-143-3p; hsa-miR-1-3p; hsa-miR-328-3p; hsa-miR-148b-3p; hsa-miR-16-5p; hsa-let-7i-5p; hsa-let-7i-3p; hsa-miR-7-5p; hsa-miR-31-5p; hsa-miR-320b; hsa-miR-320c; hsa-miR-887-3p; hsa-miR-184; hsa-miR-484
Diseases (MNDR)	thyroid carcinoma	over-represented	9.46e-07	2.84e-06	2.84e-06	6.32974	19	hsa-miR-451a; hsa-miR-218-5p; hsa-miR-223-3p; hsa-miR-223-5p; hsa-miR-197-3p; hsa-miR-143-3p; hsa-miR-1-3p; hsa-miR-328-3p; hsa-miR-148b-3p; hsa-miR-16-5p; hsa-miR-485-3p; hsa-let-7i-5p; hsa-let-7i-3p; hsa-miR-7-5p; hsa-miR-31-5p; hsa-miR-320b; hsa-miR-320a-3p; hsa-miR-320d; hsa-miR-184
Diseases (MNDR)	cholangiocarcinoma	over-represented	0.0014794	0.0024705	0.0024704	10.3267	19	hsa-miR-451a; hsa-miR-200a-3p; hsa-miR-218-5p; hsa-miR-223-3p; hsa-miR-197-3p; hsa-miR-122-5p; hsa-miR-143-3p; hsa-miR-1-3p; hsa-miR-328-3p; hsa-miR-148b-3p; hsa-miR-16-5p; hsa-miR-485-3p; hsa-let-7i-5p; hsa-let-7i-3p; hsa-miR-7-5p; hsa-miR-31-5p; hsa-miR-320b; hsa-miR-320a-3p; hsa-miR-887-3p
Diseases (MNDR)	Liver Neoplasms	over-represented	0.0016519	0.0027452	0.0027452	10.4121	19	hsa-miR-451a; hsa-miR-200a-3p; hsa-miR-6803-3p; hsa-miR-218-5p; hsa-miR-223-3p; hsa-miR-6741-3p; hsa-miR-197-3p; hsa-miR-122-5p; hsa-miR-143-3p; hsa-miR-1-3p; hsa-miR-328-3p; hsa-miR-148b-3p; hsa-miR-16-5p; hsa-let-7i-5p; hsa-miR-31-5p; hsa-miR-320b; hsa-miR-887-3p; hsa-miR-184; hsa-miR-484
Gene Ontology (miRWalk)	GO0048471 perinuclear region of cytoplasm	over-represented	4.83e-05	0.0030293	0.0030294	9.32198	19	hsa-miR-451a; hsa-miR-200a-3p; hsa-miR-218-5p; hsa-miR-223-3p; hsa-miR-197-3p; hsa-miR-122-5p; hsa-miR-504-5p; hsa-miR-143-3p; hsa-miR-1-3p; hsa-miR-328-3p; hsa-miR-148b-3p; hsa-miR-16-5p; hsa-let-7i-5p; hsa-miR-7-5p; hsa-miR-31-5p; hsa-miR-320b; hsa-miR-320a-3p; hsa-miR-320c; hsa-miR-484
Gene Ontology (miRWalk)	GO0042803 protein homodimerization activity	over-represented	8.61e-05	0.0034379	0.0034379	9.64906	19	hsa-miR-451a; hsa-miR-200a-3p; hsa-miR-218-5p; hsa-miR-223-3p; hsa-miR-197-3p; hsa-miR-122-5p; hsa-miR-504-5p; hsa-miR-143-3p; hsa-miR-1-3p; hsa-miR-328-3p; hsa-miR-148b-3p; hsa-miR-16-5p; hsa-miR-7-5p; hsa-miR-31-5p; hsa-miR-320b; hsa-miR-320a-3p; hsa-miR-320c; hsa-miR-887-3p; hsa-miR-484
Gene Ontology (miRWalk)	GO0005794 golgi apparatus	over-represented	0.00016	0.0043477	0.0043477	10.017	19	hsa-miR-451a; hsa-miR-200a-3p; hsa-miR-218-5p; hsa-miR-223-3p; hsa-miR-197-3p; hsa-miR-122-5p; hsa-miR-143-3p; hsa-miR-1-3p; hsa-miR-328-3p; hsa-miR-148b-3p; hsa-miR-16-5p; hsa-let-7i-5p; hsa-miR-7-5p; hsa-miR-31-5p; hsa-miR-320b; hsa-miR-320a-3p; hsa-miR-320c; hsa-miR-184; hsa-miR-484
Gene Ontology (miRWalk)	GO0007165 signal transduction	over-represented	0.000814	0.0088295	0.0088295	11.0801	19	hsa-miR-451a; hsa-miR-200a-3p; hsa-miR-218-5p; hsa-miR-223-3p; hsa-miR-197-3p; hsa-miR-122-5p; hsa-miR-504-5p; hsa-miR-143-3p; hsa-miR-1-3p; hsa-miR-328-3p; hsa-miR-148b-3p; hsa-miR-16-5p; hsa-let-7i-5p; hsa-miR-7-5p; hsa-miR-31-5p; hsa-miR-320b; hsa-miR-320a-3p; hsa-miR-184; hsa-miR-484
Gene Ontology (miRWalk)	GO0006355 regulation of transcription dna dependent	over-represented	0.0013579	0.0111245	0.0111245	11.448	19	hsa-miR-200a-3p; hsa-miR-218-5p; hsa-miR-223-3p; hsa-miR-197-3p; hsa-miR-122-5p; hsa-miR-504-5p; hsa-miR-143-3p; hsa-miR-1-3p; hsa-miR-328-3p; hsa-miR-148b-3p; hsa-miR-16-5p; hsa-miR-485-3p; hsa-miR-7-5p; hsa-miR-31-5p; hsa-miR-320b; hsa-miR-320a-3p; hsa-miR-320c; hsa-miR-184; hsa-miR-484
Gene Ontology (miRWalk)	GO0008270 zinc ion binding	over-represented	0.004288	0.0213319	0.0213319	12.3475	19	hsa-miR-451a; hsa-miR-200a-3p; hsa-miR-218-5p; hsa-miR-223-3p; hsa-miR-197-3p; hsa-miR-122-5p; hsa-miR-504-5p; hsa-miR-143-3p; hsa-miR-1-3p; hsa-miR-328-3p; hsa-miR-148b-3p; hsa-miR-16-5p; hsa-let-7i-5p; hsa-miR-7-5p; hsa-miR-31-5p; hsa-miR-320b; hsa-miR-320a-3p; hsa-miR-320c; hsa-miR-484
Gene Ontology (miRWalk)	GO0010467 gene expression	over-represented	0.0104193	0.0353508	0.0353508	13.1244	19	hsa-miR-451a; hsa-miR-200a-3p; hsa-miR-218-5p; hsa-miR-223-3p; hsa-miR-197-3p; hsa-miR-122-5p; hsa-miR-504-5p; hsa-miR-143-3p; hsa-miR-1-3p; hsa-miR-328-3p; hsa-miR-148b-3p; hsa-miR-16-5p; hsa-let-7i-5p; hsa-miR-7-5p; hsa-miR-31-5p; hsa-miR-320b; hsa-miR-320a-3p; hsa-miR-320c; hsa-miR-484
Localization (RNALocate)	Nucleus	over-represented	1.01e-05	3.69e-05	3.69e-05	7.81395	19	hsa-miR-200a-3p; hsa-miR-197-3p; hsa-miR-122-5p; hsa-miR-504-5p; hsa-miR-143-3p; hsa-miR-1-3p; hsa-miR-328-3p; hsa-miR-148b-3p; hsa-miR-16-5p; hsa-let-7i-5p; hsa-let-7i-3p; hsa-miR-7-5p; hsa-miR-31-5p; hsa-miR-320b; hsa-miR-320a-3p; hsa-miR-320d; hsa-miR-320c; hsa-miR-184; hsa-miR-484
Pathways (KEGG)	Aldosterone-regulated sodium reabsorption	over-represented	0.0034	0.0203079	0.0203079	10.93	19	hsa-miR-451a; hsa-miR-218-5p; hsa-miR-223-5p; hsa-miR-6741-3p; hsa-miR-197-3p; hsa-miR-122-5p; hsa-miR-4755-3p; hsa-miR-143-3p; hsa-miR-1-3p; hsa-miR-148b-3p; hsa-miR-16-5p; hsa-let-7i-5p; hsa-miR-7-5p; hsa-miR-31-5p; hsa-miR-320b; hsa-miR-320a-3p; hsa-miR-6881-3p; hsa-miR-184; hsa-miR-484
Pathways (KEGG)	Sphingolipid metabolism	over-represented	0.0039652	0.0207213	0.0207213	11.063	19	hsa-miR-4511; hsa-miR-218-5p; hsa-miR-223-5p; hsa-miR-6741-3p; hsa-miR-197-3p; hsa-miR-122-5p; hsa-miR-4755-3p; hsa-miR-143-3p; hsa-miR-1-3p; hsa-miR-328-3p; hsa-miR-4755-5p; hsa-miR-148b-3p; hsa-miR-16-5p; hsa-let-7i-5p; hsa-miR-7-5p; hsa-miR-31-5p; hsa-miR-6881-3p; hsa-miR-184; hsa-miR-484
Pathways (KEGG)	Viral protein interaction with cytokine and cytokine receptor	over-represented	0.0049645	0.0237215	0.0237215	11.2624	19	hsa-miR-451a; hsa-miR-200a-3p; hsa-miR-4511; hsa-miR-223-3p; hsa-miR-223-5p; hsa-miR-6741-3p; hsa-miR-197-3p; hsa-miR-122-5p; hsa-miR-504-5p; hsa-miR-143-3p; hsa-miR-1-3p; hsa-miR-148b-3p; hsa-miR-16-5p; hsa-let-7i-5p; hsa-miR-7-5p; hsa-miR-31-5p; hsa-miR-6866-3p; hsa-miR-184; hsa-miR-484
Pathways (miRWalk)	P00057 Wnt signaling pathway	over-represented	1.32e-05	0.000538	0.000538	9.14175	19	hsa-miR-451a; hsa-miR-200a-3p; hsa-miR-218-5p; hsa-miR-223-3p; hsa-miR-197-3p; hsa-miR-122-5p; hsa-miR-504-5p; hsa-miR-1-3p; hsa-miR-328-3p; hsa-miR-148b-3p; hsa-miR-16-5p; hsa-let-7i-5p; hsa-miR-7-5p; hsa-miR-31-5p; hsa-miR-320b; hsa-miR-320a-3p; hsa-miR-320c; hsa-miR-184; hsa-miR-484
Pathways (miRWalk)	WP707 DNA damage response	over-represented	1.21e-05	0.000538	0.000538	9.09903	19	hsa-miR-451a; hsa-miR-200a-3p; hsa-miR-218-5p; hsa-miR-223-3p; hsa-miR-197-3p; hsa-miR-122-5p; hsa-miR-504-5p; hsa-miR-143-3p; hsa-miR-1-3p; hsa-miR-328-3p; hsa-miR-148b-3p; hsa-miR-16-5p; hsa-let-7i-5p; hsa-miR-7-5p; hsa-miR-31-5p; hsa-miR-320b; hsa-miR-320a-3p; hsa-miR-320c; hsa-miR-484
Pathways (miRWalk)	hsa04510 Focal adhesion	over-represented	0.000231	0.0021825	0.0021825	10.765	19	hsa-miR-451a; hsa-miR-200a-3p; hsa-miR-218-5p; hsa-miR-223-3p; hsa-miR-197-3p; hsa-miR-122-5p; hsa-miR-504-5p; hsa-miR-143-3p; hsa-miR-1-3p; hsa-miR-328-3p; hsa-miR-148b-3p; hsa-miR-16-5p; hsa-miR-7-5p; hsa-miR-31-5p; hsa-miR-320b; hsa-miR-320a-3p; hsa-miR-320c; hsa-miR-184; hsa-miR-484
Annotations derived over miRTarBase (Gene Ontology)	negative regulation of anoikis GO2000811	over-represented	6.56e-08	9.24e-05	9.24e-05	4.72443	18	hsa-miR-451a; hsa-miR-200a-3p; hsa-miR-218-5p; hsa-miR-223-3p; hsa-miR-122-5p; hsa-miR-143-3p; hsa-miR-1-3p; hsa-miR-4755-5p; hsa-miR-148b-3p; hsa-miR-16-5p; hsa-miR-7-5p; hsa-miR-31-5p; hsa-miR-320b; hsa-miR-320a-3p; hsa-miR-320d; hsa-miR-320c; hsa-miR-184; hsa-miR-484
Annotations derived over miRTarBase (Gene Ontology)	negative regulation of stress fiber assembly GO0051497	over-represented	1.1e-06	0.000444	0.000444	5.6534	18	hsa-miR-200a-3p; hsa-miR-218-5p; hsa-miR-223-3p; hsa-miR-223-5p; hsa-miR-6741-3p; hsa-miR-197-3p; hsa-miR-504-5p; hsa-miR-1-3p; hsa-miR-4755-5p; hsa-miR-148b-3p; hsa-miR-16-5p; hsa-miR-7-5p; hsa-miR-31-5p; hsa-miR-320b; hsa-miR-320a-3p; hsa-miR-320d; hsa-miR-320c; hsa-miR-484
Annotations derived over miRTarBase (Gene Ontology)	neural crest cell migration GO0001755	over-represented	1.38e-05	0.0016611	0.0016611	6.68852	18	hsa-miR-218-5p; hsa-miR-223-3p; hsa-miR-223-5p; hsa-miR-6741-3p; hsa-miR-197-3p; hsa-miR-504-5p; hsa-miR-4755-3p; hsa-miR-1-3p; hsa-miR-4755-5p; hsa-miR-148b-3p; hsa-miR-16-5p; hsa-let-7i-5p; hsa-miR-7-5p; hsa-miR-320b; hsa-miR-320a-3p; hsa-miR-320d; hsa-miR-320c; hsa-miR-484
Annotations derived over miRTarBase (Gene Ontology)	positive regulation of activated T cell proliferation GO0042104	over-represented	2.13e-05	0.0021592	0.0021592	6.88759	18	hsa-miR-200a-3p; hsa-miR-218-5p; hsa-miR-223-5p; hsa-miR-6741-3p; hsa-miR-197-3p; hsa-miR-4755-3p; hsa-miR-1-3p; hsa-miR-328-3p; hsa-miR-148b-3p; hsa-miR-16-5p; hsa-let-7i-5p; hsa-miR-7-5p; hsa-miR-320b; hsa-miR-320a-3p; hsa-miR-320d; hsa-miR-320c; hsa-miR-6881-3p; hsa-miR-484
Annotations derived over miRTarBase (Gene Ontology)	regulation of nitric-oxide synthase activity GO0050999	over-represented	7e-05	0.0039219	0.0039219	7.48478	18	hsa-miR-451a; hsa-miR-200a-3p; hsa-miR-218-5p; hsa-miR-223-3p; hsa-miR-223-5p; hsa-miR-197-3p; hsa-miR-122-5p; hsa-miR-143-3p; hsa-miR-1-3p; hsa-miR-148b-3p; hsa-miR-16-5p; hsa-let-7i-5p; hsa-miR-7-5p; hsa-miR-6866-3p; hsa-miR-320a-3p; hsa-miR-887-3p; hsa-miR-184; hsa-miR-484
Annotations derived over miRTarBase (Gene Ontology)	tRNA binding GO0000049	over-represented	0.000111	0.0053064	0.0053064	7.73692	18	hsa-miR-200a-3p; hsa-miR-6803-3p; hsa-miR-218-5p; hsa-miR-223-5p; hsa-miR-6741-3p; hsa-miR-197-3p; hsa-miR-504-5p; hsa-miR-4755-3p; hsa-miR-143-3p; hsa-miR-1-3p; hsa-miR-148b-3p; hsa-miR-16-5p; hsa-miR-7-5p; hsa-miR-320b; hsa-miR-320a-3p; hsa-miR-320d; hsa-miR-320c; hsa-miR-484
Annotations derived over miRTarBase (Gene Ontology)	phagocytosis GO0006909	over-represented	0.000117	0.005353	0.005353	7.76347	18	hsa-miR-218-5p; hsa-miR-223-3p; hsa-miR-223-5p; hsa-miR-6741-3p; hsa-miR-197-3p; hsa-miR-122-5p; hsa-miR-4755-3p; hsa-miR-143-3p; hsa-miR-1-3p; hsa-miR-4755-5p; hsa-miR-148b-3p; hsa-miR-16-5p; hsa-let-7i-5p; hsa-miR-7-5p; hsa-miR-320a-3p; hsa-miR-6881-3p; hsa-miR-184; hsa-miR-484
Annotations derived over miRTarBase (Gene Ontology)	extrinsic apoptotic signaling pathway GO0097191	over-represented	0.000125	0.0054588	0.0054588	7.80328	18	hsa-miR-451a; hsa-miR-200a-3p; hsa-miR-218-5p; hsa-miR-223-5p; hsa-miR-6741-3p; hsa-miR-197-3p; hsa-miR-122-5p; hsa-miR-504-5p; hsa-miR-143-3p; hsa-miR-1-3p; hsa-miR-148b-3p; hsa-miR-16-5p; hsa-miR-485-3p; hsa-let-7i-5p; hsa-miR-7-5p; hsa-miR-320a-3p; hsa-miR-6881-3p; hsa-miR-484
Annotations derived over miRTarBase (Gene Ontology)	defense response to bacterium GO0042742	over-represented	0.00019	0.0066864	0.0066864	8.04215	18	hsa-miR-200a-3p; hsa-miR-6741-3p; hsa-miR-197-3p; hsa-miR-122-5p; hsa-miR-4755-3p; hsa-miR-1-3p; hsa-miR-4755-5p; hsa-miR-148b-3p; hsa-miR-16-5p; hsa-let-7i-5p; hsa-miR-7-5p; hsa-miR-31-5p; hsa-miR-6866-3p; hsa-miR-320b; hsa-miR-320a-3p; hsa-miR-320c; hsa-miR-6881-3p; hsa-miR-484
Annotations derived over miRTarBase (Gene Ontology)	filamentous actin GO0031941	over-represented	0.000199	0.0067474	0.0067474	8.0687	18	hsa-miR-3648; hsa-miR-218-5p; hsa-miR-223-5p; hsa-miR-6741-3p; hsa-miR-197-3p; hsa-miR-122-5p; hsa-miR-504-5p; hsa-miR-4755-3p; hsa-miR-143-3p; hsa-miR-1-3p; hsa-miR-4755-5p; hsa-miR-148b-3p; hsa-miR-16-5p; hsa-let-7i-5p; hsa-miR-7-5p; hsa-miR-6866-3p; hsa-miR-320a-3p; hsa-miR-484
Annotations derived over miRTarBase (Gene Ontology)	potassium ion import across plasma membrane GO1990573	over-represented	0.000243	0.0075045	0.0075045	8.18813	18	hsa-miR-4511; hsa-miR-6803-3p; hsa-miR-218-5p; hsa-miR-223-3p; hsa-miR-223-5p; hsa-miR-6741-3p; hsa-miR-197-3p; hsa-miR-122-5p; hsa-miR-4755-3p; hsa-miR-143-3p; hsa-miR-1-3p; hsa-miR-328-3p; hsa-miR-148b-3p; hsa-miR-16-5p; hsa-let-7i-5p; hsa-miR-7-5p; hsa-miR-320a-3p; hsa-miR-484
Annotations derived over miRTarBase (Gene Ontology)	ephrin receptor binding GO0046875	over-represented	0.000265	0.0078485	0.0078485	8.24122	18	hsa-miR-200a-3p; hsa-miR-4511; hsa-miR-6803-3p; hsa-miR-218-5p; hsa-miR-6741-3p; hsa-miR-122-5p; hsa-miR-1-3p; hsa-miR-4755-5p; hsa-miR-148b-3p; hsa-miR-16-5p; hsa-let-7i-5p; hsa-miR-7-5p; hsa-miR-31-5p; hsa-miR-320b; hsa-miR-320a-3p; hsa-miR-320d; hsa-miR-320c; hsa-miR-484
Annotations derived over miRTarBase (Gene Ontology)	RISC-loading complex GO0070578	over-represented	0.000277	0.00801	0.00801	8.26776	18	hsa-miR-200a-3p; hsa-miR-218-5p; hsa-miR-223-5p; hsa-miR-197-3p; hsa-miR-122-5p; hsa-miR-504-5p; hsa-miR-1-3p; hsa-miR-328-3p; hsa-miR-4755-5p; hsa-miR-148b-3p; hsa-miR-16-5p; hsa-miR-485-3p; hsa-let-7i-5p; hsa-miR-31-5p; hsa-miR-320a-3p; hsa-miR-320c; hsa-miR-184; hsa-miR-484
Annotations derived over miRTarBase (Gene Ontology)	cellular response to drug GO0035690	over-represented	0.000277	0.00801	0.00801	8.26776	18	hsa-miR-451a; hsa-miR-200a-3p; hsa-miR-6803-3p; hsa-miR-218-5p; hsa-miR-223-3p; hsa-miR-223-5p; hsa-miR-122-5p; hsa-miR-504-5p; hsa-miR-4755-3p; hsa-miR-1-3p; hsa-miR-328-3p; hsa-miR-16-5p; hsa-let-7i-5p; hsa-miR-7-5p; hsa-miR-320b; hsa-miR-320a-3p; hsa-miR-887-3p; hsa-miR-184
Annotations derived over miRTarBase (Gene Ontology)	miRNA loading onto RISC involved in gene silencing by miRNA GO0035280	over-represented	0.000296	0.0083532	0.0083532	8.30757	18	hsa-miR-200a-3p; hsa-miR-218-5p; hsa-miR-223-5p; hsa-miR-197-3p; hsa-miR-122-5p; hsa-miR-504-5p; hsa-miR-1-3p; hsa-miR-328-3p; hsa-miR-4755-5p; hsa-miR-148b-3p; hsa-miR-16-5p; hsa-miR-485-3p; hsa-let-7i-5p; hsa-miR-31-5p; hsa-miR-320a-3p; hsa-miR-320c; hsa-miR-184; hsa-miR-484
Annotations derived over miRTarBase (Gene Ontology)	positive regulation of DNA binding GO0043388	over-represented	0.000489	0.0110733	0.0110733	8.62607	18	hsa-miR-451a; hsa-miR-200a-3p; hsa-miR-218-5p; hsa-miR-223-5p; hsa-miR-6741-3p; hsa-miR-4755-3p; hsa-miR-143-3p; hsa-miR-1-3p; hsa-miR-328-3p; hsa-miR-4755-5p; hsa-miR-148b-3p; hsa-miR-16-5p; hsa-let-7i-5p; hsa-miR-7-5p; hsa-miR-31-5p; hsa-miR-320a-3p; hsa-miR-6881-3p; hsa-miR-484
Annotations derived over miRTarBase (Gene Ontology)	positive regulation of erythrocyte differentiation GO0045648	over-represented	0.000541	0.0114199	0.0114199	8.69243	18	hsa-miR-200a-3p; hsa-miR-218-5p; hsa-miR-223-3p; hsa-miR-223-5p; hsa-miR-197-3p; hsa-miR-122-5p; hsa-miR-504-5p; hsa-miR-1-3p; hsa-miR-328-3p; hsa-miR-148b-3p; hsa-miR-16-5p; hsa-miR-7-5p; hsa-miR-31-5p; hsa-miR-320b; hsa-miR-320a-3p; hsa-miR-320d; hsa-miR-320c; hsa-miR-484
Annotations derived over miRTarBase (Gene Ontology)	positive regulation of release of cytochrome c from mitochondria GO0090200	over-represented	0.000552	0.0114199	0.0114199	8.7057	18	hsa-miR-451a; hsa-miR-200a-3p; hsa-miR-223-3p; hsa-miR-223-5p; hsa-miR-6741-3p; hsa-miR-197-3p; hsa-miR-122-5p; hsa-miR-504-5p; hsa-miR-4755-3p; hsa-miR-143-3p; hsa-miR-1-3p; hsa-miR-4755-5p; hsa-miR-148b-3p; hsa-miR-16-5p; hsa-let-7i-5p; hsa-miR-7-5p; hsa-miR-320a-3p; hsa-miR-484
Annotations derived over miRTarBase (Gene Ontology)	positive regulation of Notch signaling pathway GO0045747	over-represented	0.000674	0.0129127	0.0129127	8.83841	18	hsa-miR-200a-3p; hsa-miR-218-5p; hsa-miR-223-3p; hsa-miR-6741-3p; hsa-miR-197-3p; hsa-miR-122-5p; hsa-miR-4755-3p; hsa-miR-1-3p; hsa-miR-4755-5p; hsa-miR-148b-3p; hsa-miR-16-5p; hsa-miR-485-3p; hsa-miR-7-5p; hsa-miR-320b; hsa-miR-320a-3p; hsa-miR-320d; hsa-miR-320c; hsa-miR-484
Annotations derived over miRTarBase (Gene Ontology)	outflow tract morphogenesis GO0003151	over-represented	0.000687	0.0130723	0.0130723	8.85168	18	hsa-miR-218-5p; hsa-miR-223-3p; hsa-miR-223-5p; hsa-miR-6741-3p; hsa-miR-197-3p; hsa-miR-504-5p; hsa-miR-1-3p; hsa-miR-4755-5p; hsa-miR-148b-3p; hsa-miR-16-5p; hsa-let-7i-5p; hsa-miR-7-5p; hsa-miR-320b; hsa-miR-320a-3p; hsa-miR-320d; hsa-miR-320c; hsa-miR-6881-3p; hsa-miR-484
Annotations derived over miRTarBase (Gene Ontology)	phosphatase activity GO0016791	over-represented	0.000729	0.0131894	0.0131894	8.89149	18	hsa-miR-4511; hsa-miR-218-5p; hsa-miR-223-5p; hsa-miR-6741-3p; hsa-miR-122-5p; hsa-miR-1-3p; hsa-miR-328-3p; hsa-miR-4755-5p; hsa-miR-148b-3p; hsa-miR-16-5p; hsa-miR-7-5p; hsa-miR-31-5p; hsa-miR-6866-3p; hsa-miR-320b; hsa-miR-320a-3p; hsa-miR-320d; hsa-miR-320c; hsa-miR-184
Annotations derived over miRTarBase (Gene Ontology)	positive regulation of intrinsic apoptotic signaling pathway GO2001244	over-represented	0.000773	0.0137492	0.0137492	8.9313	18	hsa-miR-451a; hsa-miR-200a-3p; hsa-miR-218-5p; hsa-miR-223-3p; hsa-miR-223-5p; hsa-miR-197-3p; hsa-miR-122-5p; hsa-miR-504-5p; hsa-miR-4755-3p; hsa-miR-143-3p; hsa-miR-1-3p; hsa-miR-4755-5p; hsa-miR-148b-3p; hsa-miR-16-5p; hsa-let-7i-5p; hsa-miR-7-5p; hsa-miR-184; hsa-miR-484
Annotations derived over miRTarBase (Gene Ontology)	SH2 domain binding GO0042169	over-represented	0.0011279	0.0168457	0.0168457	9.19672	18	hsa-miR-200a-3p; hsa-miR-4511; hsa-miR-218-5p; hsa-miR-223-5p; hsa-miR-6741-3p; hsa-miR-197-3p; hsa-miR-4755-3p; hsa-miR-143-3p; hsa-miR-1-3p; hsa-miR-16-5p; hsa-miR-7-5p; hsa-miR-31-5p; hsa-miR-320b; hsa-miR-320a-3p; hsa-miR-320d; hsa-miR-320c; hsa-miR-184; hsa-miR-484
Annotations derived over miRTarBase (Gene Ontology)	beta-catenin-TCF complex assembly GO1904837	over-represented	0.0012365	0.01792	0.01792	9.26308	18	hsa-miR-451a; hsa-miR-200a-3p; hsa-miR-218-5p; hsa-miR-197-3p; hsa-miR-122-5p; hsa-miR-143-3p; hsa-miR-1-3p; hsa-miR-4755-5p; hsa-miR-148b-3p; hsa-miR-16-5p; hsa-miR-485-3p; hsa-let-7i-5p; hsa-miR-7-5p; hsa-miR-31-5p; hsa-miR-320b; hsa-miR-320a-3p; hsa-miR-184; hsa-miR-484
Annotations derived over miRTarBase (Gene Ontology)	mitochondrial membrane GO0031966	over-represented	0.0014817	0.0198782	0.0198782	9.39578	18	hsa-miR-218-5p; hsa-miR-223-5p; hsa-miR-6741-3p; hsa-miR-197-3p; hsa-miR-122-5p; hsa-miR-4755-3p; hsa-miR-143-3p; hsa-miR-1-3p; hsa-miR-328-3p; hsa-miR-148b-3p; hsa-miR-16-5p; hsa-let-7i-5p; hsa-miR-7-5p; hsa-miR-31-5p; hsa-miR-320b; hsa-miR-320a-3p; hsa-miR-320c; hsa-miR-484
Annotations derived over miRTarBase (Gene Ontology)	muscle organ development GO0007517	over-represented	0.001563	0.020729	0.020729	9.4356	18	hsa-miR-4511; hsa-miR-3648; hsa-miR-218-5p; hsa-miR-223-3p; hsa-miR-223-5p; hsa-miR-6741-3p; hsa-miR-197-3p; hsa-miR-122-5p; hsa-miR-504-5p; hsa-miR-1-3p; hsa-miR-148b-3p; hsa-miR-16-5p; hsa-let-7i-5p; hsa-miR-7-5p; hsa-miR-31-5p; hsa-miR-320a-3p; hsa-miR-6881-3p; hsa-miR-484
Annotations derived over miRTarBase (Gene Ontology)	cysteine-type endopeptidase activity GO0004197	over-represented	0.0017994	0.0221249	0.0221249	9.54176	18	hsa-miR-200a-3p; hsa-miR-218-5p; hsa-miR-223-5p; hsa-miR-6741-3p; hsa-miR-197-3p; hsa-miR-122-5p; hsa-miR-504-5p; hsa-miR-143-3p; hsa-miR-1-3p; hsa-miR-328-3p; hsa-miR-148b-3p; hsa-miR-16-5p; hsa-let-7i-5p; hsa-let-7i-3p; hsa-miR-7-5p; hsa-miR-4536-3p; hsa-miR-320a-3p; hsa-miR-484
Annotations derived over miRTarBase (Gene Ontology)	cytoplasmic microtubule GO0005881	over-represented	0.0018311	0.0223433	0.0223433	9.55504	18	hsa-miR-3648; hsa-miR-218-5p; hsa-miR-197-3p; hsa-miR-122-5p; hsa-miR-504-5p; hsa-miR-143-3p; hsa-miR-1-3p; hsa-miR-148b-3p; hsa-miR-16-5p; hsa-miR-7-5p; hsa-miR-6866-3p; hsa-miR-320b; hsa-miR-320a-3p; hsa-miR-320d; hsa-miR-320c; hsa-miR-6881-3p; hsa-miR-184; hsa-miR-484
Annotations derived over miRTarBase (Gene Ontology)	defense response GO0006952	over-represented	0.0018632	0.022509	0.022509	9.56831	18	hsa-miR-200a-3p; hsa-miR-218-5p; hsa-miR-223-3p; hsa-miR-223-5p; hsa-miR-197-3p; hsa-miR-122-5p; hsa-miR-1-3p; hsa-miR-4755-5p; hsa-miR-148b-3p; hsa-miR-16-5p; hsa-let-7i-5p; hsa-miR-7-5p; hsa-miR-31-5p; hsa-miR-6866-3p; hsa-miR-320b; hsa-miR-320a-3p; hsa-miR-320c; hsa-miR-484
Annotations derived over miRTarBase (Gene Ontology)	positive regulation of MAP kinase activity GO0043406	over-represented	0.0019625	0.0233903	0.0233903	9.60812	18	hsa-miR-200a-3p; hsa-miR-218-5p; hsa-miR-223-5p; hsa-miR-6741-3p; hsa-miR-122-5p; hsa-miR-504-5p; hsa-miR-143-3p; hsa-miR-1-3p; hsa-miR-328-3p; hsa-miR-148b-3p; hsa-miR-16-5p; hsa-let-7i-5p; hsa-miR-7-5p; hsa-miR-320b; hsa-miR-320a-3p; hsa-miR-320c; hsa-miR-184; hsa-miR-484
Annotations derived over miRTarBase (Gene Ontology)	protein phosphatase 2A binding GO0051721	over-represented	0.0019625	0.0233903	0.0233903	9.60812	18	hsa-miR-451a; hsa-miR-200a-3p; hsa-miR-4511; hsa-miR-218-5p; hsa-miR-223-3p; hsa-miR-6741-3p; hsa-miR-197-3p; hsa-miR-122-5p; hsa-miR-504-5p; hsa-miR-4755-3p; hsa-miR-1-3p; hsa-miR-16-5p; hsa-let-7i-5p; hsa-miR-7-5p; hsa-miR-320a-3p; hsa-miR-6881-3p; hsa-miR-184; hsa-miR-484
Annotations derived over miRTarBase (Gene Ontology)	endopeptidase activity GO0004175	over-represented	0.0020313	0.0237997	0.0237997	9.63466	18	hsa-miR-451a; hsa-miR-200a-3p; hsa-miR-218-5p; hsa-miR-223-5p; hsa-miR-6741-3p; hsa-miR-197-3p; hsa-miR-122-5p; hsa-miR-4755-3p; hsa-miR-143-3p; hsa-miR-1-3p; hsa-miR-328-3p; hsa-miR-148b-3p; hsa-miR-16-5p; hsa-let-7i-5p; hsa-miR-7-5p; hsa-miR-320a-3p; hsa-miR-184; hsa-miR-484
Annotations derived over miRTarBase (Gene Ontology)	regulation of inflammatory response GO0050727	over-represented	0.0020313	0.0237997	0.0237997	9.63466	18	hsa-miR-218-5p; hsa-miR-223-5p; hsa-miR-197-3p; hsa-miR-122-5p; hsa-miR-143-3p; hsa-miR-1-3p; hsa-miR-4755-5p; hsa-miR-148b-3p; hsa-miR-16-5p; hsa-miR-7-5p; hsa-miR-31-5p; hsa-miR-320b; hsa-miR-320a-3p; hsa-miR-320d; hsa-miR-320c; hsa-miR-6881-3p; hsa-miR-887-3p; hsa-miR-484
Annotations derived over miRTarBase (Gene Ontology)	pre-miRNA processing GO0031054	over-represented	0.0023276	0.0259583	0.0259583	9.74083	18	hsa-miR-200a-3p; hsa-miR-218-5p; hsa-miR-223-5p; hsa-miR-197-3p; hsa-miR-122-5p; hsa-miR-504-5p; hsa-miR-1-3p; hsa-miR-328-3p; hsa-miR-4755-5p; hsa-miR-148b-3p; hsa-miR-16-5p; hsa-miR-485-3p; hsa-let-7i-5p; hsa-miR-31-5p; hsa-miR-320a-3p; hsa-miR-320c; hsa-miR-184; hsa-miR-484
Annotations derived over miRTarBase (Gene Ontology)	adenylate cyclase-activating G protein-coupled receptor signaling pathway GO0007189	over-represented	0.002796	0.0281469	0.0281469	9.88681	18	hsa-miR-200a-3p; hsa-miR-4511; hsa-miR-218-5p; hsa-miR-197-3p; hsa-miR-122-5p; hsa-miR-504-5p; hsa-miR-1-3p; hsa-miR-328-3p; hsa-miR-4755-5p; hsa-miR-148b-3p; hsa-miR-16-5p; hsa-let-7i-5p; hsa-miR-7-5p; hsa-miR-31-5p; hsa-miR-320b; hsa-miR-320a-3p; hsa-miR-6881-3p; hsa-miR-484
Annotations derived over miRTarBase (Gene Ontology)	cellular response to glucose stimulus GO0071333	over-represented	0.0033437	0.0312662	0.0312662	10.0328	18	hsa-miR-200a-3p; hsa-miR-4511; hsa-miR-218-5p; hsa-miR-223-3p; hsa-miR-223-5p; hsa-miR-122-5p; hsa-miR-4755-3p; hsa-miR-143-3p; hsa-miR-1-3p; hsa-miR-148b-3p; hsa-miR-16-5p; hsa-let-7i-5p; hsa-let-7i-3p; hsa-miR-7-5p; hsa-miR-31-5p; hsa-miR-320a-3p; hsa-miR-320c; hsa-miR-484
Annotations derived over miRTarBase (Gene Ontology)	positive regulation of nuclear-transcribed mRNA catabolic process, deadenylation-dependent decay GO1900153	over-represented	0.0035083	0.0316381	0.0316381	10.0726	18	hsa-miR-4511; hsa-miR-218-5p; hsa-miR-223-5p; hsa-miR-197-3p; hsa-miR-504-5p; hsa-miR-4755-3p; hsa-miR-4755-5p; hsa-miR-148b-3p; hsa-miR-16-5p; hsa-miR-7-5p; hsa-miR-31-5p; hsa-miR-320b; hsa-miR-320a-3p; hsa-miR-320d; hsa-miR-320c; hsa-miR-6881-3p; hsa-miR-184; hsa-miR-484
Annotations derived over miRTarBase (Gene Ontology)	electron transfer activity GO0009055	over-represented	0.0036797	0.0324387	0.0324387	10.1124	18	hsa-miR-4511; hsa-miR-218-5p; hsa-miR-223-5p; hsa-miR-6741-3p; hsa-miR-197-3p; hsa-miR-4755-3p; hsa-miR-143-3p; hsa-miR-1-3p; hsa-miR-4755-5p; hsa-miR-148b-3p; hsa-miR-16-5p; hsa-let-7i-5p; hsa-miR-7-5p; hsa-miR-320b; hsa-miR-320a-3p; hsa-miR-320d; hsa-miR-320c; hsa-miR-484
Annotations derived over miRTarBase (Gene Ontology)	peptidyl-tyrosine phosphorylation GO0018108	over-represented	0.0037385	0.0327907	0.0327907	10.1257	18	hsa-miR-200a-3p; hsa-miR-4511; hsa-miR-218-5p; hsa-miR-223-5p; hsa-miR-6741-3p; hsa-miR-122-5p; hsa-miR-504-5p; hsa-miR-4755-3p; hsa-miR-143-3p; hsa-miR-1-3p; hsa-miR-4755-5p; hsa-miR-16-5p; hsa-let-7i-5p; hsa-miR-7-5p; hsa-miR-31-5p; hsa-miR-320a-3p; hsa-miR-184; hsa-miR-484
Annotations derived over miRTarBase (Gene Ontology)	protein localization GO0008104	over-represented	0.0043716	0.0358729	0.0358729	10.2584	18	hsa-miR-200a-3p; hsa-miR-218-5p; hsa-miR-223-3p; hsa-miR-197-3p; hsa-miR-122-5p; hsa-miR-504-5p; hsa-miR-1-3p; hsa-miR-148b-3p; hsa-miR-16-5p; hsa-miR-7-5p; hsa-miR-31-5p; hsa-miR-320b; hsa-miR-320a-3p; hsa-miR-320d; hsa-miR-320c; hsa-miR-6881-3p; hsa-miR-184; hsa-miR-484
Annotations derived over miRTarBase (Gene Ontology)	NIKNF-kappaB signaling GO0038061	over-represented	0.0045785	0.0358867	0.0358867	10.2982	18	hsa-miR-451a; hsa-miR-200a-3p; hsa-miR-218-5p; hsa-miR-223-3p; hsa-miR-6741-3p; hsa-miR-197-3p; hsa-miR-122-5p; hsa-miR-504-5p; hsa-miR-4755-3p; hsa-miR-143-3p; hsa-miR-1-3p; hsa-miR-148b-3p; hsa-miR-16-5p; hsa-miR-7-5p; hsa-miR-6866-3p; hsa-miR-320a-3p; hsa-miR-184; hsa-miR-484
Annotations derived over miRTarBase (Gene Ontology)	translation initiation factor activity GO0003743	over-represented	0.0046494	0.036142	0.036142	10.3115	18	hsa-miR-218-5p; hsa-miR-223-5p; hsa-miR-197-3p; hsa-miR-504-5p; hsa-miR-4755-3p; hsa-miR-1-3p; hsa-miR-4755-5p; hsa-miR-148b-3p; hsa-miR-16-5p; hsa-let-7i-5p; hsa-miR-7-5p; hsa-miR-320b; hsa-miR-320a-3p; hsa-miR-320d; hsa-miR-320c; hsa-miR-6881-3p; hsa-miR-184; hsa-miR-484
Annotations derived over miRTarBase (Gene Ontology)	scaffold protein binding GO0097110	over-represented	0.0048675	0.0373088	0.0373088	10.3513	18	hsa-miR-451a; hsa-miR-4511; hsa-miR-218-5p; hsa-miR-223-3p; hsa-miR-223-5p; hsa-miR-197-3p; hsa-miR-122-5p; hsa-miR-4755-3p; hsa-miR-143-3p; hsa-miR-1-3p; hsa-miR-328-3p; hsa-miR-4755-5p; hsa-miR-148b-3p; hsa-miR-16-5p; hsa-miR-7-5p; hsa-miR-31-5p; hsa-miR-320a-3p; hsa-miR-484
Annotations derived over miRTarBase (Gene Ontology)	positive regulation of telomere maintenance via telomerase GO0032212	over-represented	0.0049422	0.0376619	0.0376619	10.3646	18	hsa-miR-451a; hsa-miR-200a-3p; hsa-miR-218-5p; hsa-miR-223-3p; hsa-miR-223-5p; hsa-miR-6741-3p; hsa-miR-197-3p; hsa-miR-122-5p; hsa-miR-143-3p; hsa-miR-1-3p; hsa-miR-148b-3p; hsa-miR-16-5p; hsa-let-7i-5p; hsa-miR-7-5p; hsa-miR-31-5p; hsa-miR-320b; hsa-miR-320a-3p; hsa-miR-484
Annotations derived over miRTarBase (Gene Ontology)	autophagy GO0006914	over-represented	0.0050944	0.0384463	0.0384463	10.3911	18	hsa-miR-200a-3p; hsa-miR-218-5p; hsa-miR-223-3p; hsa-miR-6741-3p; hsa-miR-122-5p; hsa-miR-504-5p; hsa-miR-4755-3p; hsa-miR-143-3p; hsa-miR-1-3p; hsa-miR-16-5p; hsa-miR-7-5p; hsa-miR-31-5p; hsa-miR-320b; hsa-miR-320a-3p; hsa-miR-320d; hsa-miR-320c; hsa-miR-6881-3p; hsa-miR-484
Annotations derived over miRTarBase (Gene Ontology)	RNA polymerase II core promoter sequence-specific DNA binding GO0000979	over-represented	0.0058297	0.0417164	0.0417164	10.5105	18	hsa-miR-200a-3p; hsa-miR-218-5p; hsa-miR-223-3p; hsa-miR-223-5p; hsa-miR-197-3p; hsa-miR-122-5p; hsa-miR-4755-3p; hsa-miR-1-3p; hsa-miR-4755-5p; hsa-miR-148b-3p; hsa-miR-16-5p; hsa-miR-485-3p; hsa-miR-7-5p; hsa-miR-320b; hsa-miR-320a-3p; hsa-miR-320d; hsa-miR-320c; hsa-miR-484
Annotations derived over miRTarBase (Gene Ontology)	actin cytoskeleton reorganization GO0031532	over-represented	0.0060941	0.0429445	0.0429445	10.5504	18	hsa-miR-218-5p; hsa-miR-223-5p; hsa-miR-197-3p; hsa-miR-122-5p; hsa-miR-504-5p; hsa-miR-1-3p; hsa-miR-328-3p; hsa-miR-148b-3p; hsa-miR-16-5p; hsa-miR-485-3p; hsa-miR-7-5p; hsa-miR-31-5p; hsa-miR-320b; hsa-miR-320a-3p; hsa-miR-320c; hsa-miR-6881-3p; hsa-miR-184; hsa-miR-484
Diseases (MNDR)	B-cell lymphoma	over-represented	7.04e-10	1.21e-07	1.21e-07	3.62716	18	hsa-miR-451a; hsa-miR-200a-3p; hsa-miR-218-5p; hsa-miR-223-3p; hsa-miR-197-3p; hsa-miR-122-5p; hsa-miR-504-5p; hsa-miR-143-3p; hsa-miR-1-3p; hsa-miR-16-5p; hsa-let-7i-5p; hsa-miR-7-5p; hsa-miR-31-5p; hsa-miR-320b; hsa-miR-320a-3p; hsa-miR-320d; hsa-miR-320c; hsa-miR-184
Diseases (MNDR)	intracranial aneurysm	over-represented	5.71e-09	2.18e-07	2.18e-07	4.11078	18	hsa-miR-451a; hsa-miR-218-5p; hsa-miR-223-3p; hsa-miR-197-3p; hsa-miR-122-5p; hsa-miR-143-3p; hsa-miR-1-3p; hsa-miR-328-3p; hsa-miR-148b-3p; hsa-miR-16-5p; hsa-miR-7-5p; hsa-miR-31-5p; hsa-miR-320b; hsa-miR-320a-3p; hsa-miR-320d; hsa-miR-320c; hsa-miR-184; hsa-miR-484
Diseases (MNDR)	Prostatic Neoplasms	over-represented	9.31e-08	8.9e-07	8.9e-07	4.87888	18	hsa-miR-451a; hsa-miR-200a-3p; hsa-miR-218-5p; hsa-miR-223-3p; hsa-miR-197-3p; hsa-miR-122-5p; hsa-miR-143-3p; hsa-miR-1-3p; hsa-miR-328-3p; hsa-miR-148b-3p; hsa-miR-16-5p; hsa-miR-485-3p; hsa-let-7i-5p; hsa-miR-7-5p; hsa-miR-31-5p; hsa-miR-320a-3p; hsa-miR-184; hsa-miR-484
Diseases (MNDR)	head and neck squamous cell carcinoma	over-represented	6.33e-06	1.51e-05	1.51e-05	6.40086	18	hsa-miR-451a; hsa-miR-200a-3p; hsa-miR-218-5p; hsa-miR-223-5p; hsa-miR-197-3p; hsa-miR-122-5p; hsa-miR-143-3p; hsa-miR-1-3p; hsa-miR-148b-3p; hsa-miR-16-5p; hsa-miR-7-5p; hsa-miR-31-5p; hsa-miR-320b; hsa-miR-320a-3p; hsa-miR-320d; hsa-miR-887-3p; hsa-miR-184; hsa-miR-484
Diseases (MNDR)	papillary renal cell carcinoma	over-represented	7.72e-06	1.76e-05	1.76e-05	6.48621	18	hsa-miR-451a; hsa-miR-200a-3p; hsa-miR-218-5p; hsa-miR-223-3p; hsa-miR-223-5p; hsa-miR-197-3p; hsa-miR-143-3p; hsa-miR-1-3p; hsa-miR-328-3p; hsa-miR-148b-3p; hsa-miR-16-5p; hsa-miR-485-3p; hsa-let-7i-5p; hsa-miR-31-5p; hsa-miR-320b; hsa-miR-320c; hsa-miR-887-3p; hsa-miR-484
Diseases (MNDR)	lymphoma	over-represented	3.36e-05	6.7e-05	6.7e-05	7.16897	18	hsa-miR-451a; hsa-miR-200a-3p; hsa-miR-223-3p; hsa-miR-197-3p; hsa-miR-122-5p; hsa-miR-143-3p; hsa-miR-1-3p; hsa-miR-148b-3p; hsa-miR-16-5p; hsa-miR-485-3p; hsa-let-7i-5p; hsa-let-7i-3p; hsa-miR-7-5p; hsa-miR-31-5p; hsa-miR-320a-3p; hsa-miR-887-3p; hsa-miR-184; hsa-miR-484
Gene Ontology (miRWalk)	GO0008286 insulin receptor signaling pathway	over-represented	7.58e-06	0.0022282	0.0022282	7.44123	18	hsa-miR-451a; hsa-miR-200a-3p; hsa-miR-218-5p; hsa-miR-223-3p; hsa-miR-197-3p; hsa-miR-122-5p; hsa-miR-143-3p; hsa-miR-1-3p; hsa-miR-328-3p; hsa-miR-148b-3p; hsa-miR-16-5p; hsa-let-7i-5p; hsa-miR-7-5p; hsa-miR-31-5p; hsa-miR-320b; hsa-miR-320a-3p; hsa-miR-184; hsa-miR-484
Gene Ontology (miRWalk)	GO0016567 protein ubiquitination	over-represented	4.36e-06	0.0022282	0.0022282	7.19591	18	hsa-miR-451a; hsa-miR-200a-3p; hsa-miR-218-5p; hsa-miR-223-3p; hsa-miR-197-3p; hsa-miR-122-5p; hsa-miR-504-5p; hsa-miR-143-3p; hsa-miR-1-3p; hsa-miR-328-3p; hsa-miR-148b-3p; hsa-miR-16-5p; hsa-let-7i-5p; hsa-miR-7-5p; hsa-miR-31-5p; hsa-miR-320b; hsa-miR-320a-3p; hsa-miR-484
Gene Ontology (miRWalk)	GO0043065 positive regulation of apoptotic process	over-represented	6.49e-05	0.0030301	0.0030301	8.50426	18	hsa-miR-451a; hsa-miR-200a-3p; hsa-miR-218-5p; hsa-miR-223-3p; hsa-miR-197-3p; hsa-miR-122-5p; hsa-miR-504-5p; hsa-miR-143-3p; hsa-miR-1-3p; hsa-miR-328-3p; hsa-miR-148b-3p; hsa-miR-16-5p; hsa-let-7i-5p; hsa-miR-7-5p; hsa-miR-320b; hsa-miR-320a-3p; hsa-miR-320c; hsa-miR-484
Gene Ontology (miRWalk)	GO0030168 platelet activation	over-represented	7.55e-05	0.0032164	0.0032164	8.58603	18	hsa-miR-451a; hsa-miR-200a-3p; hsa-miR-218-5p; hsa-miR-223-3p; hsa-miR-197-3p; hsa-miR-122-5p; hsa-miR-504-5p; hsa-miR-143-3p; hsa-miR-1-3p; hsa-miR-328-3p; hsa-miR-148b-3p; hsa-miR-16-5p; hsa-miR-7-5p; hsa-miR-31-5p; hsa-miR-320b; hsa-miR-320a-3p; hsa-miR-320c; hsa-miR-484
Gene Ontology (miRWalk)	GO0005615 extracellular space	over-represented	0.000145	0.004155	0.004155	8.954	18	hsa-miR-451a; hsa-miR-200a-3p; hsa-miR-218-5p; hsa-miR-223-3p; hsa-miR-197-3p; hsa-miR-122-5p; hsa-miR-504-5p; hsa-miR-143-3p; hsa-miR-1-3p; hsa-miR-328-3p; hsa-miR-148b-3p; hsa-miR-16-5p; hsa-let-7i-5p; hsa-miR-7-5p; hsa-miR-31-5p; hsa-miR-320b; hsa-miR-320a-3p; hsa-miR-484
Gene Ontology (miRWalk)	GO0048011 nerve growth factor receptor signaling pathway	over-represented	0.000179	0.0045033	0.0045033	9.07666	18	hsa-miR-451a; hsa-miR-200a-3p; hsa-miR-218-5p; hsa-miR-223-3p; hsa-miR-197-3p; hsa-miR-122-5p; hsa-miR-504-5p; hsa-miR-143-3p; hsa-miR-1-3p; hsa-miR-328-3p; hsa-miR-148b-3p; hsa-miR-16-5p; hsa-miR-7-5p; hsa-miR-31-5p; hsa-miR-320b; hsa-miR-320a-3p; hsa-miR-320c; hsa-miR-484
Gene Ontology (miRWalk)	GO0005789 endoplasmic reticulum membrane	over-represented	0.000236	0.0049741	0.0049741	9.2402	18	hsa-miR-451a; hsa-miR-218-5p; hsa-miR-223-3p; hsa-miR-197-3p; hsa-miR-122-5p; hsa-miR-504-5p; hsa-miR-143-3p; hsa-miR-1-3p; hsa-miR-328-3p; hsa-miR-148b-3p; hsa-miR-16-5p; hsa-let-7i-5p; hsa-miR-7-5p; hsa-miR-31-5p; hsa-miR-320b; hsa-miR-320a-3p; hsa-miR-320c; hsa-miR-484
Gene Ontology (miRWalk)	GO0016070 rna metabolic process	over-represented	0.000374	0.0062209	0.0062209	9.52641	18	hsa-miR-451a; hsa-miR-200a-3p; hsa-miR-218-5p; hsa-miR-197-3p; hsa-miR-122-5p; hsa-miR-504-5p; hsa-miR-143-3p; hsa-miR-1-3p; hsa-miR-328-3p; hsa-miR-148b-3p; hsa-miR-16-5p; hsa-miR-7-5p; hsa-miR-31-5p; hsa-miR-320b; hsa-miR-320a-3p; hsa-miR-320d; hsa-miR-320c; hsa-miR-484
Gene Ontology (miRWalk)	GO0008134 transcription factor binding	over-represented	0.000841	0.0090105	0.0090105	10.0579	18	hsa-miR-451a; hsa-miR-200a-3p; hsa-miR-218-5p; hsa-miR-223-3p; hsa-miR-197-3p; hsa-miR-122-5p; hsa-miR-504-5p; hsa-miR-143-3p; hsa-miR-1-3p; hsa-miR-328-3p; hsa-miR-148b-3p; hsa-miR-16-5p; hsa-miR-7-5p; hsa-miR-31-5p; hsa-miR-320b; hsa-miR-320a-3p; hsa-miR-320d; hsa-miR-484
Gene Ontology (miRWalk)	GO0019048 virus host interaction	over-represented	0.000893	0.0092001	0.0092001	10.0988	18	hsa-miR-200a-3p; hsa-miR-218-5p; hsa-miR-223-3p; hsa-miR-197-3p; hsa-miR-122-5p; hsa-miR-504-5p; hsa-miR-143-3p; hsa-miR-1-3p; hsa-miR-328-3p; hsa-miR-148b-3p; hsa-miR-16-5p; hsa-let-7i-5p; hsa-miR-7-5p; hsa-miR-31-5p; hsa-miR-320b; hsa-miR-320a-3p; hsa-miR-320c; hsa-miR-484
Gene Ontology (miRWalk)	GO0005887 integral to plasma membrane	over-represented	0.000947	0.0093649	0.0093649	10.1397	18	hsa-miR-200a-3p; hsa-miR-218-5p; hsa-miR-223-3p; hsa-miR-197-3p; hsa-miR-122-5p; hsa-miR-504-5p; hsa-miR-1-3p; hsa-miR-328-3p; hsa-miR-148b-3p; hsa-miR-16-5p; hsa-miR-485-3p; hsa-let-7i-5p; hsa-miR-7-5p; hsa-miR-31-5p; hsa-miR-320b; hsa-miR-320a-3p; hsa-miR-320c; hsa-miR-484
Gene Ontology (miRWalk)	GO0016020 membrane	over-represented	0.0010657	0.0098252	0.0098251	10.2215	18	hsa-miR-451a; hsa-miR-200a-3p; hsa-miR-218-5p; hsa-miR-223-3p; hsa-miR-197-3p; hsa-miR-122-5p; hsa-miR-504-5p; hsa-miR-143-3p; hsa-miR-1-3p; hsa-miR-328-3p; hsa-miR-148b-3p; hsa-miR-16-5p; hsa-miR-7-5p; hsa-miR-31-5p; hsa-miR-320b; hsa-miR-320a-3p; hsa-miR-320c; hsa-miR-484
Gene Ontology (miRWalk)	GO0042493 response to drug	over-represented	0.0013427	0.0110444	0.0110444	10.385	18	hsa-miR-451a; hsa-miR-200a-3p; hsa-miR-218-5p; hsa-miR-197-3p; hsa-miR-122-5p; hsa-miR-504-5p; hsa-miR-143-3p; hsa-miR-1-3p; hsa-miR-328-3p; hsa-miR-148b-3p; hsa-miR-16-5p; hsa-let-7i-5p; hsa-miR-7-5p; hsa-miR-31-5p; hsa-miR-320b; hsa-miR-320a-3p; hsa-miR-184; hsa-miR-484
Gene Ontology (miRWalk)	GO0045892 negative regulation of transcription dna dependent	over-represented	0.0014213	0.0113931	0.0113931	10.4259	18	hsa-miR-200a-3p; hsa-miR-218-5p; hsa-miR-223-3p; hsa-miR-197-3p; hsa-miR-122-5p; hsa-miR-504-5p; hsa-miR-143-3p; hsa-miR-1-3p; hsa-miR-328-3p; hsa-miR-148b-3p; hsa-miR-16-5p; hsa-let-7i-5p; hsa-miR-7-5p; hsa-miR-31-5p; hsa-miR-320b; hsa-miR-320a-3p; hsa-miR-320d; hsa-miR-484
Gene Ontology (miRWalk)	GO0007596 blood coagulation	over-represented	0.0019856	0.0139053	0.0139053	10.6712	18	hsa-miR-451a; hsa-miR-200a-3p; hsa-miR-218-5p; hsa-miR-223-3p; hsa-miR-197-3p; hsa-miR-122-5p; hsa-miR-504-5p; hsa-miR-143-3p; hsa-miR-1-3p; hsa-miR-328-3p; hsa-miR-148b-3p; hsa-miR-16-5p; hsa-miR-7-5p; hsa-miR-31-5p; hsa-miR-320b; hsa-miR-320a-3p; hsa-miR-320c; hsa-miR-484
Gene Ontology (miRWalk)	GO0008285 negative regulation of cell proliferation	over-represented	0.0033781	0.0186932	0.0186932	11.0801	18	hsa-miR-200a-3p; hsa-miR-218-5p; hsa-miR-223-3p; hsa-miR-197-3p; hsa-miR-122-5p; hsa-miR-504-5p; hsa-miR-143-3p; hsa-miR-1-3p; hsa-miR-328-3p; hsa-miR-148b-3p; hsa-miR-16-5p; hsa-miR-7-5p; hsa-miR-31-5p; hsa-miR-320b; hsa-miR-320a-3p; hsa-miR-320c; hsa-miR-184; hsa-miR-484
Gene Ontology (miRWalk)	GO0000122 negative regulation of transcription from rna polymerase ii promoter	over-represented	0.00708	0.028256	0.028256	11.6934	18	hsa-miR-451a; hsa-miR-200a-3p; hsa-miR-218-5p; hsa-miR-223-3p; hsa-miR-197-3p; hsa-miR-122-5p; hsa-miR-504-5p; hsa-miR-143-3p; hsa-miR-1-3p; hsa-miR-328-3p; hsa-miR-148b-3p; hsa-miR-16-5p; hsa-miR-7-5p; hsa-miR-31-5p; hsa-miR-320b; hsa-miR-320a-3p; hsa-miR-320c; hsa-miR-484
Gene Ontology (miRWalk)	GO0043066 negative regulation of apoptotic process	over-represented	0.0077758	0.0300684	0.0300684	11.7751	18	hsa-miR-451a; hsa-miR-200a-3p; hsa-miR-218-5p; hsa-miR-223-3p; hsa-miR-197-3p; hsa-miR-122-5p; hsa-miR-504-5p; hsa-miR-143-3p; hsa-miR-1-3p; hsa-miR-328-3p; hsa-miR-148b-3p; hsa-miR-16-5p; hsa-miR-7-5p; hsa-miR-31-5p; hsa-miR-320b; hsa-miR-320a-3p; hsa-miR-320c; hsa-miR-484
Gene Ontology (miRWalk)	GO0005739 mitochondrion	over-represented	0.0089309	0.0324683	0.0324683	11.8978	18	hsa-miR-451a; hsa-miR-200a-3p; hsa-miR-218-5p; hsa-miR-197-3p; hsa-miR-122-5p; hsa-miR-504-5p; hsa-miR-143-3p; hsa-miR-1-3p; hsa-miR-328-3p; hsa-miR-148b-3p; hsa-miR-16-5p; hsa-miR-7-5p; hsa-miR-31-5p; hsa-miR-320b; hsa-miR-320a-3p; hsa-miR-320c; hsa-miR-887-3p; hsa-miR-484
Pathways (KEGG)	Carbohydrate digestion and absorption	over-represented	0.000152	0.0040965	0.0040965	7.91162	18	hsa-miR-451a; hsa-miR-218-5p; hsa-miR-223-5p; hsa-miR-6741-3p; hsa-miR-197-3p; hsa-miR-122-5p; hsa-miR-4755-3p; hsa-miR-143-3p; hsa-miR-1-3p; hsa-miR-148b-3p; hsa-miR-16-5p; hsa-miR-485-3p; hsa-miR-7-5p; hsa-miR-6866-3p; hsa-miR-320a-3p; hsa-miR-6881-3p; hsa-miR-184; hsa-miR-484
Pathways (KEGG)	Endocrine and other factor-regulated calcium reabsorption	over-represented	0.0035918	0.0203079	0.0203079	10.0923	18	hsa-miR-4511; hsa-miR-218-5p; hsa-miR-223-5p; hsa-miR-197-3p; hsa-miR-122-5p; hsa-miR-4755-3p; hsa-miR-1-3p; hsa-miR-148b-3p; hsa-miR-16-5p; hsa-miR-485-3p; hsa-miR-7-5p; hsa-miR-31-5p; hsa-miR-6866-3p; hsa-miR-320b; hsa-miR-320a-3p; hsa-miR-6881-3p; hsa-miR-184; hsa-miR-484
Pathways (KEGG)	Ferroptosis	over-represented	0.0061433	0.0265391	0.0265391	10.5577	18	hsa-miR-200a-3p; hsa-miR-4511; hsa-miR-218-5p; hsa-miR-223-3p; hsa-miR-223-5p; hsa-miR-6741-3p; hsa-miR-122-5p; hsa-miR-504-5p; hsa-miR-1-3p; hsa-miR-328-3p; hsa-miR-148b-3p; hsa-miR-16-5p; hsa-miR-485-3p; hsa-let-7i-5p; hsa-miR-7-5p; hsa-miR-320a-3p; hsa-miR-320c; hsa-miR-484
Pathways (miRWalk)	P00006 Apoptosis signaling pathway	over-represented	1.67e-05	0.000582	0.000582	8.20194	18	hsa-miR-451a; hsa-miR-218-5p; hsa-miR-223-3p; hsa-miR-197-3p; hsa-miR-122-5p; hsa-miR-504-5p; hsa-miR-143-3p; hsa-miR-1-3p; hsa-miR-328-3p; hsa-miR-148b-3p; hsa-miR-16-5p; hsa-miR-7-5p; hsa-miR-31-5p; hsa-miR-320b; hsa-miR-320a-3p; hsa-miR-320c; hsa-miR-184; hsa-miR-484
Pathways (miRWalk)	P00005 Angiogenesis	over-represented	4.56e-05	0.000961	0.000961	8.71456	18	hsa-miR-451a; hsa-miR-200a-3p; hsa-miR-218-5p; hsa-miR-223-3p; hsa-miR-197-3p; hsa-miR-122-5p; hsa-miR-504-5p; hsa-miR-143-3p; hsa-miR-1-3p; hsa-miR-148b-3p; hsa-miR-16-5p; hsa-let-7i-5p; hsa-miR-7-5p; hsa-miR-31-5p; hsa-miR-320b; hsa-miR-320a-3p; hsa-miR-320c; hsa-miR-484
Pathways (miRWalk)	WP366 TGF beta Signaling Pathway1	over-represented	6.78e-05	0.0010938	0.0010938	8.92816	18	hsa-miR-451a; hsa-miR-200a-3p; hsa-miR-218-5p; hsa-miR-223-3p; hsa-miR-197-3p; hsa-miR-122-5p; hsa-miR-504-5p; hsa-miR-143-3p; hsa-miR-1-3p; hsa-miR-328-3p; hsa-miR-148b-3p; hsa-miR-16-5p; hsa-miR-7-5p; hsa-miR-31-5p; hsa-miR-320b; hsa-miR-320a-3p; hsa-miR-320c; hsa-miR-484
Pathways (miRWalk)	hsa04010 MAPK signaling pathway	over-represented	0.000256	0.0022215	0.0022215	9.69709	18	hsa-miR-451a; hsa-miR-200a-3p; hsa-miR-218-5p; hsa-miR-223-3p; hsa-miR-197-3p; hsa-miR-122-5p; hsa-miR-504-5p; hsa-miR-143-3p; hsa-miR-1-3p; hsa-miR-328-3p; hsa-miR-148b-3p; hsa-miR-16-5p; hsa-miR-7-5p; hsa-miR-31-5p; hsa-miR-320b; hsa-miR-320a-3p; hsa-miR-184; hsa-miR-484
Pathways (miRWalk)	WP710 DNA damage response only ATM dependent	over-represented	0.00036	0.0024602	0.0024602	9.91068	18	hsa-miR-451a; hsa-miR-200a-3p; hsa-miR-218-5p; hsa-miR-223-3p; hsa-miR-197-3p; hsa-miR-122-5p; hsa-miR-504-5p; hsa-miR-143-3p; hsa-miR-1-3p; hsa-miR-328-3p; hsa-miR-148b-3p; hsa-miR-16-5p; hsa-miR-7-5p; hsa-miR-31-5p; hsa-miR-320b; hsa-miR-320a-3p; hsa-miR-320c; hsa-miR-484
Pathways (miRWalk)	hsa01100 Metabolic pathways	over-represented	0.0016443	0.0062985	0.0062985	10.9359	18	hsa-miR-218-5p; hsa-miR-197-3p; hsa-miR-122-5p; hsa-miR-504-5p; hsa-miR-143-3p; hsa-miR-1-3p; hsa-miR-328-3p; hsa-miR-148b-3p; hsa-miR-16-5p; hsa-let-7i-5p; hsa-miR-7-5p; hsa-miR-31-5p; hsa-miR-320b; hsa-miR-320a-3p; hsa-miR-320c; hsa-miR-887-3p; hsa-miR-184; hsa-miR-484
Annotations derived over miRTarBase (Gene Ontology)	response to glucose GO0009749	over-represented	1.88e-06	0.000572	0.000572	5.20219	17	hsa-miR-218-5p; hsa-miR-197-3p; hsa-miR-143-3p; hsa-miR-1-3p; hsa-miR-4755-5p; hsa-miR-148b-3p; hsa-miR-16-5p; hsa-miR-485-3p; hsa-let-7i-5p; hsa-miR-7-5p; hsa-miR-320b; hsa-miR-320a-3p; hsa-miR-320d; hsa-miR-320c; hsa-miR-6881-3p; hsa-miR-184; hsa-miR-484
Annotations derived over miRTarBase (Gene Ontology)	chemorepellent activity GO0045499	over-represented	3.46e-06	0.000831	0.000831	5.42779	17	hsa-miR-200a-3p; hsa-miR-218-5p; hsa-miR-223-3p; hsa-miR-6741-3p; hsa-miR-197-3p; hsa-miR-504-5p; hsa-miR-4755-3p; hsa-miR-1-3p; hsa-miR-4755-5p; hsa-miR-16-5p; hsa-let-7i-5p; hsa-miR-7-5p; hsa-miR-320b; hsa-miR-320a-3p; hsa-miR-320d; hsa-miR-320c; hsa-miR-484
Annotations derived over miRTarBase (Gene Ontology)	positive regulation of interleukin-8 production GO0032757	over-represented	4.57e-06	0.0010106	0.0010106	5.53396	17	hsa-miR-218-5p; hsa-miR-223-5p; hsa-miR-6741-3p; hsa-miR-197-3p; hsa-miR-122-5p; hsa-miR-4755-3p; hsa-miR-143-3p; hsa-miR-1-3p; hsa-miR-328-3p; hsa-miR-16-5p; hsa-let-7i-5p; hsa-miR-7-5p; hsa-miR-320b; hsa-miR-320a-3p; hsa-miR-320c; hsa-miR-887-3p; hsa-miR-484
Annotations derived over miRTarBase (Gene Ontology)	actin monomer binding GO0003785	over-represented	1.66e-05	0.0018542	0.0018542	6.06479	17	hsa-miR-4511; hsa-miR-218-5p; hsa-miR-223-3p; hsa-miR-223-5p; hsa-miR-197-3p; hsa-miR-122-5p; hsa-miR-4755-3p; hsa-miR-1-3p; hsa-miR-4755-5p; hsa-miR-16-5p; hsa-miR-7-5p; hsa-miR-31-5p; hsa-miR-320b; hsa-miR-320a-3p; hsa-miR-320d; hsa-miR-320c; hsa-miR-484
Annotations derived over miRTarBase (Gene Ontology)	defense response to Gram-negative bacterium GO0050829	over-represented	8.68e-05	0.004478	0.004478	6.84778	17	hsa-miR-451a; hsa-miR-218-5p; hsa-miR-223-3p; hsa-miR-223-5p; hsa-miR-6741-3p; hsa-miR-122-5p; hsa-miR-4755-3p; hsa-miR-143-3p; hsa-miR-1-3p; hsa-miR-4755-5p; hsa-miR-148b-3p; hsa-miR-16-5p; hsa-let-7i-5p; hsa-miR-7-5p; hsa-miR-31-5p; hsa-miR-320b; hsa-miR-320a-3p
Annotations derived over miRTarBase (Gene Ontology)	trans-Golgi network transport vesicle GO0030140	over-represented	9.14e-05	0.004551	0.004551	6.87432	17	hsa-miR-451a; hsa-miR-200a-3p; hsa-miR-218-5p; hsa-miR-223-5p; hsa-miR-197-3p; hsa-miR-122-5p; hsa-miR-504-5p; hsa-miR-1-3p; hsa-miR-4755-5p; hsa-miR-148b-3p; hsa-miR-16-5p; hsa-miR-485-3p; hsa-let-7i-5p; hsa-miR-7-5p; hsa-miR-320a-3p; hsa-miR-6881-3p; hsa-miR-484
Annotations derived over miRTarBase (Gene Ontology)	tRNA aminoacylation for protein translation GO0006418	over-represented	0.000121	0.0054429	0.0054429	7.0203	17	hsa-miR-218-5p; hsa-miR-223-5p; hsa-miR-197-3p; hsa-miR-122-5p; hsa-miR-504-5p; hsa-miR-4755-3p; hsa-miR-143-3p; hsa-miR-1-3p; hsa-miR-16-5p; hsa-let-7i-5p; hsa-miR-7-5p; hsa-miR-6866-3p; hsa-miR-320b; hsa-miR-320a-3p; hsa-miR-320d; hsa-miR-320c; hsa-miR-484
Annotations derived over miRTarBase (Gene Ontology)	gene silencing by miRNA GO0035195	over-represented	0.000124	0.0054588	0.0054588	7.03357	17	hsa-miR-4511; hsa-miR-218-5p; hsa-miR-197-3p; hsa-miR-122-5p; hsa-miR-504-5p; hsa-miR-4755-3p; hsa-miR-1-3p; hsa-miR-148b-3p; hsa-miR-16-5p; hsa-miR-7-5p; hsa-miR-31-5p; hsa-miR-320b; hsa-miR-320a-3p; hsa-miR-320d; hsa-miR-320c; hsa-miR-6881-3p; hsa-miR-484
Annotations derived over miRTarBase (Gene Ontology)	mRNA cleavage involved in gene silencing by miRNA GO0035279	over-represented	0.000226	0.0072301	0.0072301	7.36534	17	hsa-miR-218-5p; hsa-miR-223-5p; hsa-miR-197-3p; hsa-miR-122-5p; hsa-miR-504-5p; hsa-miR-1-3p; hsa-miR-328-3p; hsa-miR-4755-5p; hsa-miR-148b-3p; hsa-miR-16-5p; hsa-miR-485-3p; hsa-let-7i-5p; hsa-miR-31-5p; hsa-miR-320a-3p; hsa-miR-320c; hsa-miR-184; hsa-miR-484
Annotations derived over miRTarBase (Gene Ontology)	mRNA cleavage involved in gene silencing by siRNA GO0090625	over-represented	0.000226	0.0072301	0.0072301	7.36534	17	hsa-miR-218-5p; hsa-miR-223-5p; hsa-miR-197-3p; hsa-miR-122-5p; hsa-miR-504-5p; hsa-miR-1-3p; hsa-miR-328-3p; hsa-miR-4755-5p; hsa-miR-148b-3p; hsa-miR-16-5p; hsa-miR-485-3p; hsa-let-7i-5p; hsa-miR-31-5p; hsa-miR-320a-3p; hsa-miR-320c; hsa-miR-184; hsa-miR-484
Annotations derived over miRTarBase (Gene Ontology)	cellular response to cadmium ion GO0071276	over-represented	0.000333	0.0088699	0.0088699	7.59094	17	hsa-miR-451a; hsa-miR-200a-3p; hsa-miR-218-5p; hsa-miR-223-3p; hsa-miR-6741-3p; hsa-miR-197-3p; hsa-miR-122-5p; hsa-miR-143-3p; hsa-miR-1-3p; hsa-miR-148b-3p; hsa-miR-16-5p; hsa-let-7i-5p; hsa-miR-7-5p; hsa-miR-6866-3p; hsa-miR-320b; hsa-miR-320a-3p; hsa-miR-184
Annotations derived over miRTarBase (Gene Ontology)	negative regulation of fat cell differentiation GO0045599	over-represented	0.000549	0.0114199	0.0114199	7.89617	17	hsa-miR-451a; hsa-miR-200a-3p; hsa-miR-218-5p; hsa-miR-223-3p; hsa-miR-223-5p; hsa-miR-122-5p; hsa-miR-504-5p; hsa-miR-143-3p; hsa-miR-1-3p; hsa-miR-148b-3p; hsa-miR-16-5p; hsa-miR-485-3p; hsa-miR-7-5p; hsa-miR-31-5p; hsa-miR-6881-3p; hsa-miR-184; hsa-miR-484
Annotations derived over miRTarBase (Gene Ontology)	chemoattractant activity GO0042056	over-represented	0.000989	0.0157265	0.0157265	8.28103	17	hsa-miR-451a; hsa-miR-200a-3p; hsa-miR-218-5p; hsa-miR-223-3p; hsa-miR-223-5p; hsa-miR-6741-3p; hsa-miR-122-5p; hsa-miR-504-5p; hsa-miR-143-3p; hsa-miR-1-3p; hsa-miR-328-3p; hsa-miR-148b-3p; hsa-miR-16-5p; hsa-let-7i-5p; hsa-miR-320a-3p; hsa-miR-6881-3p; hsa-miR-184
Annotations derived over miRTarBase (Gene Ontology)	positive regulation of smooth muscle cell proliferation GO0048661	over-represented	0.001224	0.0177847	0.0177847	8.42701	17	hsa-miR-451a; hsa-miR-218-5p; hsa-miR-223-3p; hsa-miR-223-5p; hsa-miR-6741-3p; hsa-miR-197-3p; hsa-miR-122-5p; hsa-miR-143-3p; hsa-miR-1-3p; hsa-miR-4755-5p; hsa-miR-148b-3p; hsa-miR-16-5p; hsa-let-7i-5p; hsa-miR-6866-3p; hsa-miR-320a-3p; hsa-miR-320c; hsa-miR-184
Annotations derived over miRTarBase (Gene Ontology)	synaptic vesicle endocytosis GO0048488	over-represented	0.0015628	0.020729	0.020729	8.59953	17	hsa-miR-218-5p; hsa-miR-223-5p; hsa-miR-197-3p; hsa-miR-122-5p; hsa-miR-4755-3p; hsa-miR-1-3p; hsa-miR-148b-3p; hsa-miR-16-5p; hsa-let-7i-5p; hsa-let-7i-3p; hsa-miR-7-5p; hsa-miR-320b; hsa-miR-320a-3p; hsa-miR-320d; hsa-miR-320c; hsa-miR-6881-3p; hsa-miR-484
Annotations derived over miRTarBase (Gene Ontology)	cytosolic small ribosomal subunit GO0022627	over-represented	0.0016517	0.021367	0.021367	8.63934	17	hsa-miR-218-5p; hsa-miR-6741-3p; hsa-miR-122-5p; hsa-miR-143-3p; hsa-miR-1-3p; hsa-miR-328-3p; hsa-miR-148b-3p; hsa-miR-16-5p; hsa-miR-485-3p; hsa-miR-7-5p; hsa-miR-31-5p; hsa-miR-320b; hsa-miR-320a-3p; hsa-miR-320d; hsa-miR-320c; hsa-miR-6881-3p; hsa-miR-484
Annotations derived over miRTarBase (Gene Ontology)	negative regulation of extrinsic apoptotic signaling pathway via death domain receptors GO1902042	over-represented	0.0017134	0.0216328	0.0216328	8.66589	17	hsa-miR-200a-3p; hsa-miR-218-5p; hsa-miR-197-3p; hsa-miR-122-5p; hsa-miR-504-5p; hsa-miR-4755-3p; hsa-miR-143-3p; hsa-miR-1-3p; hsa-miR-328-3p; hsa-miR-148b-3p; hsa-miR-16-5p; hsa-miR-485-3p; hsa-miR-7-5p; hsa-miR-6866-3p; hsa-miR-320a-3p; hsa-miR-184; hsa-miR-484
Annotations derived over miRTarBase (Gene Ontology)	positive regulation of cyclin-dependent protein serinethreonine kinase activity GO0045737	over-represented	0.001777	0.0220387	0.0220387	8.69243	17	hsa-miR-451a; hsa-miR-200a-3p; hsa-miR-3648; hsa-miR-218-5p; hsa-miR-223-5p; hsa-miR-122-5p; hsa-miR-504-5p; hsa-miR-143-3p; hsa-miR-1-3p; hsa-miR-148b-3p; hsa-miR-16-5p; hsa-let-7i-5p; hsa-miR-7-5p; hsa-miR-6866-3p; hsa-miR-320a-3p; hsa-miR-184; hsa-miR-484
Annotations derived over miRTarBase (Gene Ontology)	DNA recombination GO0006310	over-represented	0.0023231	0.0259341	0.0259341	8.89149	17	hsa-miR-200a-3p; hsa-miR-218-5p; hsa-miR-223-5p; hsa-miR-6741-3p; hsa-miR-197-3p; hsa-miR-122-5p; hsa-miR-1-3p; hsa-miR-328-3p; hsa-miR-4755-5p; hsa-miR-148b-3p; hsa-miR-16-5p; hsa-miR-485-3p; hsa-miR-7-5p; hsa-miR-31-5p; hsa-miR-320a-3p; hsa-miR-6881-3p; hsa-miR-484
Annotations derived over miRTarBase (Gene Ontology)	toll-like receptor signaling pathway GO0002224	over-represented	0.0023642	0.0260598	0.0260598	8.90476	17	hsa-miR-200a-3p; hsa-miR-218-5p; hsa-miR-223-3p; hsa-miR-6741-3p; hsa-miR-197-3p; hsa-miR-4755-3p; hsa-miR-143-3p; hsa-miR-1-3p; hsa-miR-328-3p; hsa-miR-148b-3p; hsa-miR-16-5p; hsa-let-7i-5p; hsa-miR-7-5p; hsa-miR-6866-3p; hsa-miR-320a-3p; hsa-miR-6881-3p; hsa-miR-484
Annotations derived over miRTarBase (Gene Ontology)	intrinsic apoptotic signaling pathway in response to DNA damage by p53 class mediator GO0042771	over-represented	0.0024912	0.0263921	0.0263921	8.94457	17	hsa-miR-200a-3p; hsa-miR-218-5p; hsa-miR-223-3p; hsa-miR-6741-3p; hsa-miR-197-3p; hsa-miR-122-5p; hsa-miR-504-5p; hsa-miR-4755-3p; hsa-miR-1-3p; hsa-miR-16-5p; hsa-miR-31-5p; hsa-miR-320b; hsa-miR-320a-3p; hsa-miR-320d; hsa-miR-320c; hsa-miR-6881-3p; hsa-miR-484
Annotations derived over miRTarBase (Gene Ontology)	spindle GO0005819	over-represented	0.0025791	0.0269752	0.0269752	8.97112	17	hsa-miR-3648; hsa-miR-218-5p; hsa-miR-223-5p; hsa-miR-197-3p; hsa-miR-122-5p; hsa-miR-4755-3p; hsa-miR-1-3p; hsa-miR-328-3p; hsa-miR-148b-3p; hsa-miR-16-5p; hsa-miR-485-3p; hsa-let-7i-5p; hsa-miR-7-5p; hsa-miR-31-5p; hsa-miR-320a-3p; hsa-miR-6881-3p; hsa-miR-484
Annotations derived over miRTarBase (Gene Ontology)	RNA secondary structure unwinding GO0010501	over-represented	0.002859	0.0285772	0.0285772	9.05074	17	hsa-miR-218-5p; hsa-miR-223-5p; hsa-miR-197-3p; hsa-miR-122-5p; hsa-miR-504-5p; hsa-miR-1-3p; hsa-miR-328-3p; hsa-miR-4755-5p; hsa-miR-148b-3p; hsa-miR-16-5p; hsa-miR-485-3p; hsa-let-7i-5p; hsa-miR-31-5p; hsa-miR-320a-3p; hsa-miR-320c; hsa-miR-184; hsa-miR-484
Annotations derived over miRTarBase (Gene Ontology)	amino acid transmembrane transport GO0003333	over-represented	0.0033276	0.0312662	0.0312662	9.17018	17	hsa-miR-218-5p; hsa-miR-223-3p; hsa-miR-223-5p; hsa-miR-122-5p; hsa-miR-4755-3p; hsa-miR-4755-5p; hsa-miR-148b-3p; hsa-miR-16-5p; hsa-let-7i-5p; hsa-miR-7-5p; hsa-miR-320b; hsa-miR-320a-3p; hsa-miR-320d; hsa-miR-320c; hsa-miR-6881-3p; hsa-miR-184; hsa-miR-484
Annotations derived over miRTarBase (Gene Ontology)	positive regulation of neuron differentiation GO0045666	over-represented	0.0034978	0.031601	0.031601	9.20999	17	hsa-miR-200a-3p; hsa-miR-218-5p; hsa-miR-223-3p; hsa-miR-6741-3p; hsa-miR-197-3p; hsa-miR-122-5p; hsa-miR-504-5p; hsa-miR-1-3p; hsa-miR-328-3p; hsa-miR-148b-3p; hsa-miR-16-5p; hsa-let-7i-5p; hsa-miR-7-5p; hsa-miR-31-5p; hsa-miR-320a-3p; hsa-miR-320c; hsa-miR-484
Annotations derived over miRTarBase (Gene Ontology)	cellular response to growth factor stimulus GO0071363	over-represented	0.0038607	0.0333721	0.0333721	9.28962	17	hsa-miR-451a; hsa-miR-200a-3p; hsa-miR-218-5p; hsa-miR-223-5p; hsa-miR-197-3p; hsa-miR-504-5p; hsa-miR-143-3p; hsa-miR-328-3p; hsa-miR-4755-5p; hsa-miR-148b-3p; hsa-miR-16-5p; hsa-let-7i-5p; hsa-miR-7-5p; hsa-miR-320a-3p; hsa-miR-6881-3p; hsa-miR-184; hsa-miR-484
Annotations derived over miRTarBase (Gene Ontology)	collagen binding GO0005518	over-represented	0.0046835	0.036318	0.036318	9.44887	17	hsa-miR-451a; hsa-miR-218-5p; hsa-miR-223-5p; hsa-miR-197-3p; hsa-miR-122-5p; hsa-miR-143-3p; hsa-miR-1-3p; hsa-miR-328-3p; hsa-miR-148b-3p; hsa-miR-16-5p; hsa-let-7i-5p; hsa-miR-7-5p; hsa-miR-6866-3p; hsa-miR-320a-3p; hsa-miR-6881-3p; hsa-miR-184; hsa-miR-484
Annotations derived over miRTarBase (Gene Ontology)	negative regulation of cell cycle GO0045786	over-represented	0.0047583	0.0367971	0.0367971	9.46214	17	hsa-miR-200a-3p; hsa-miR-4511; hsa-miR-218-5p; hsa-miR-223-3p; hsa-miR-223-5p; hsa-miR-197-3p; hsa-miR-122-5p; hsa-miR-504-5p; hsa-miR-4755-3p; hsa-miR-143-3p; hsa-miR-1-3p; hsa-miR-4755-5p; hsa-miR-148b-3p; hsa-miR-16-5p; hsa-let-7i-5p; hsa-miR-320a-3p; hsa-miR-484
Annotations derived over miRTarBase (Gene Ontology)	positive regulation of vascular smooth muscle cell proliferation GO1904707	over-represented	0.0047583	0.0367971	0.0367971	9.46214	17	hsa-miR-451a; hsa-miR-200a-3p; hsa-miR-218-5p; hsa-miR-223-5p; hsa-miR-197-3p; hsa-miR-122-5p; hsa-miR-143-3p; hsa-miR-1-3p; hsa-miR-4755-5p; hsa-miR-148b-3p; hsa-miR-16-5p; hsa-let-7i-5p; hsa-miR-7-5p; hsa-miR-320a-3p; hsa-miR-6881-3p; hsa-miR-184; hsa-miR-484
Annotations derived over miRTarBase (Gene Ontology)	histone acetyltransferase activity GO0004402	over-represented	0.0049111	0.0375406	0.0375406	9.48868	17	hsa-miR-218-5p; hsa-miR-223-5p; hsa-miR-197-3p; hsa-miR-122-5p; hsa-miR-143-3p; hsa-miR-1-3p; hsa-miR-4755-5p; hsa-miR-16-5p; hsa-miR-485-3p; hsa-let-7i-5p; hsa-miR-7-5p; hsa-miR-6866-3p; hsa-miR-320b; hsa-miR-320a-3p; hsa-miR-320d; hsa-miR-320c; hsa-miR-484
Annotations derived over miRTarBase (Gene Ontology)	cell chemotaxis GO0060326	over-represented	0.0061949	0.0432174	0.0432174	9.68774	17	hsa-miR-200a-3p; hsa-miR-218-5p; hsa-miR-223-5p; hsa-miR-6741-3p; hsa-miR-122-5p; hsa-miR-143-3p; hsa-miR-1-3p; hsa-miR-328-3p; hsa-miR-148b-3p; hsa-miR-16-5p; hsa-let-7i-5p; hsa-miR-7-5p; hsa-miR-31-5p; hsa-miR-320a-3p; hsa-miR-6881-3p; hsa-miR-184; hsa-miR-484
Annotations derived over miRTarBase (Gene Ontology)	positive regulation of protein complex assembly GO0031334	over-represented	0.0070933	0.0467969	0.0467969	9.80718	17	hsa-miR-218-5p; hsa-miR-223-3p; hsa-miR-223-5p; hsa-miR-197-3p; hsa-miR-122-5p; hsa-miR-504-5p; hsa-miR-143-3p; hsa-miR-1-3p; hsa-miR-4755-5p; hsa-miR-148b-3p; hsa-miR-16-5p; hsa-let-7i-5p; hsa-miR-320b; hsa-miR-320a-3p; hsa-miR-320d; hsa-miR-320c; hsa-miR-484
Diseases (MNDR)	lung small cell carcinoma	over-represented	4.58e-08	5.73e-07	5.73e-07	4.09655	17	hsa-miR-451a; hsa-miR-200a-3p; hsa-miR-218-5p; hsa-miR-223-3p; hsa-miR-223-5p; hsa-miR-122-5p; hsa-miR-143-3p; hsa-miR-1-3p; hsa-miR-328-3p; hsa-miR-148b-3p; hsa-miR-16-5p; hsa-miR-485-3p; hsa-let-7i-5p; hsa-miR-7-5p; hsa-miR-31-5p; hsa-miR-887-3p; hsa-miR-184
Diseases (MNDR)	Carcinoma, Renal Cell	over-represented	3.48e-06	9.22e-06	9.22e-06	5.47629	17	hsa-miR-451a; hsa-miR-200a-3p; hsa-miR-6803-3p; hsa-miR-218-5p; hsa-miR-223-3p; hsa-miR-143-3p; hsa-miR-1-3p; hsa-miR-328-3p; hsa-miR-148b-3p; hsa-miR-16-5p; hsa-miR-485-3p; hsa-let-7i-5p; hsa-miR-4536-3p; hsa-miR-320b; hsa-miR-320c; hsa-miR-887-3p; hsa-miR-184
Diseases (MNDR)	gastric adenocarcinoma	over-represented	5.81e-06	1.41e-05	1.41e-05	5.67543	17	hsa-miR-451a; hsa-miR-200a-3p; hsa-miR-218-5p; hsa-miR-223-3p; hsa-miR-197-3p; hsa-miR-143-3p; hsa-miR-1-3p; hsa-miR-328-3p; hsa-miR-16-5p; hsa-miR-485-3p; hsa-let-7i-5p; hsa-let-7i-3p; hsa-miR-7-5p; hsa-miR-320b; hsa-miR-320a-3p; hsa-miR-887-3p; hsa-miR-484
Diseases (MNDR)	relapsing-remitting multiple sclerosis	over-represented	1.05e-05	2.33e-05	2.33e-05	5.91724	17	hsa-miR-451a; hsa-miR-200a-3p; hsa-miR-218-5p; hsa-miR-223-3p; hsa-miR-223-5p; hsa-miR-197-3p; hsa-miR-143-3p; hsa-miR-1-3p; hsa-miR-328-3p; hsa-miR-148b-3p; hsa-miR-16-5p; hsa-miR-485-3p; hsa-let-7i-3p; hsa-miR-7-5p; hsa-miR-320b; hsa-miR-320a-3p; hsa-miR-320d
Diseases (MNDR)	Ovarian Neoplasms	over-represented	2.77e-05	5.59e-05	5.59e-05	6.34397	17	hsa-miR-451a; hsa-miR-200a-3p; hsa-miR-218-5p; hsa-miR-223-3p; hsa-miR-122-5p; hsa-miR-504-5p; hsa-miR-143-3p; hsa-miR-1-3p; hsa-miR-148b-3p; hsa-miR-16-5p; hsa-miR-485-3p; hsa-let-7i-5p; hsa-miR-7-5p; hsa-miR-31-5p; hsa-miR-320a-3p; hsa-miR-320c; hsa-miR-484
Diseases (MNDR)	pancreatic adenocarcinoma	over-represented	5.68e-05	0.000111	0.000111	6.68534	17	hsa-miR-451a; hsa-miR-223-3p; hsa-miR-223-5p; hsa-miR-197-3p; hsa-miR-122-5p; hsa-miR-143-3p; hsa-miR-328-3p; hsa-miR-148b-3p; hsa-miR-16-5p; hsa-miR-485-3p; hsa-let-7i-5p; hsa-let-7i-3p; hsa-miR-7-5p; hsa-miR-31-5p; hsa-miR-320d; hsa-miR-184; hsa-miR-484
Diseases (MNDR)	eye disease	over-represented	0.000492	0.000854	0.000854	7.88017	17	hsa-miR-451a; hsa-miR-200a-3p; hsa-miR-218-5p; hsa-miR-223-3p; hsa-miR-122-5p; hsa-miR-143-3p; hsa-miR-1-3p; hsa-miR-328-3p; hsa-miR-148b-3p; hsa-miR-16-5p; hsa-miR-485-3p; hsa-let-7i-3p; hsa-miR-7-5p; hsa-miR-31-5p; hsa-miR-320a-3p; hsa-miR-887-3p; hsa-miR-484
Gene Ontology (miRWalk)	GO0048015 phosphatidylinositol mediated signaling	over-represented	1.33e-05	0.0022282	0.0022282	6.82794	17	hsa-miR-451a; hsa-miR-218-5p; hsa-miR-223-3p; hsa-miR-197-3p; hsa-miR-122-5p; hsa-miR-504-5p; hsa-miR-143-3p; hsa-miR-1-3p; hsa-miR-328-3p; hsa-miR-148b-3p; hsa-miR-16-5p; hsa-let-7i-5p; hsa-miR-7-5p; hsa-miR-31-5p; hsa-miR-320a-3p; hsa-miR-320c; hsa-miR-484
Gene Ontology (miRWalk)	GO0055085 transmembrane transport	over-represented	2.28e-05	0.0023168	0.0023168	7.07325	17	hsa-miR-451a; hsa-miR-200a-3p; hsa-miR-218-5p; hsa-miR-223-3p; hsa-miR-197-3p; hsa-miR-122-5p; hsa-miR-143-3p; hsa-miR-1-3p; hsa-miR-328-3p; hsa-miR-148b-3p; hsa-miR-16-5p; hsa-miR-7-5p; hsa-miR-31-5p; hsa-miR-320b; hsa-miR-320a-3p; hsa-miR-320d; hsa-miR-484
Gene Ontology (miRWalk)	GO0003779 actin binding	over-represented	2.48e-05	0.0024108	0.0024108	7.11414	17	hsa-miR-200a-3p; hsa-miR-218-5p; hsa-miR-223-3p; hsa-miR-197-3p; hsa-miR-122-5p; hsa-miR-143-3p; hsa-miR-1-3p; hsa-miR-328-3p; hsa-miR-148b-3p; hsa-miR-16-5p; hsa-let-7i-5p; hsa-miR-7-5p; hsa-miR-31-5p; hsa-miR-320b; hsa-miR-320a-3p; hsa-miR-184; hsa-miR-484
Gene Ontology (miRWalk)	GO0007264 small gtpase mediated signal transduction	over-represented	2.95e-05	0.0025576	0.0025576	7.19591	17	hsa-miR-451a; hsa-miR-200a-3p; hsa-miR-218-5p; hsa-miR-223-3p; hsa-miR-197-3p; hsa-miR-122-5p; hsa-miR-143-3p; hsa-miR-1-3p; hsa-miR-328-3p; hsa-miR-148b-3p; hsa-miR-16-5p; hsa-miR-7-5p; hsa-miR-31-5p; hsa-miR-320b; hsa-miR-320a-3p; hsa-miR-320c; hsa-miR-484
Gene Ontology (miRWalk)	GO0007155 cell adhesion	over-represented	6.22e-05	0.0030301	0.0030301	7.56388	17	hsa-miR-200a-3p; hsa-miR-218-5p; hsa-miR-223-3p; hsa-miR-197-3p; hsa-miR-122-5p; hsa-miR-504-5p; hsa-miR-1-3p; hsa-miR-328-3p; hsa-miR-148b-3p; hsa-miR-16-5p; hsa-miR-7-5p; hsa-miR-31-5p; hsa-miR-320b; hsa-miR-320a-3p; hsa-miR-320c; hsa-miR-184; hsa-miR-484
Gene Ontology (miRWalk)	GO0008543 fibroblast growth factor receptor signaling pathway	over-represented	8.53e-05	0.0034379	0.0034379	7.72743	17	hsa-miR-451a; hsa-miR-200a-3p; hsa-miR-218-5p; hsa-miR-223-3p; hsa-miR-197-3p; hsa-miR-122-5p; hsa-miR-504-5p; hsa-miR-143-3p; hsa-miR-1-3p; hsa-miR-328-3p; hsa-miR-148b-3p; hsa-miR-16-5p; hsa-miR-7-5p; hsa-miR-31-5p; hsa-miR-320b; hsa-miR-320a-3p; hsa-miR-484
Gene Ontology (miRWalk)	GO0007179 transforming growth factor beta receptor signaling pathway	over-represented	0.000135	0.003973	0.003973	7.97274	17	hsa-miR-451a; hsa-miR-200a-3p; hsa-miR-218-5p; hsa-miR-223-3p; hsa-miR-197-3p; hsa-miR-122-5p; hsa-miR-504-5p; hsa-miR-143-3p; hsa-miR-1-3p; hsa-miR-148b-3p; hsa-miR-16-5p; hsa-miR-7-5p; hsa-miR-31-5p; hsa-miR-320b; hsa-miR-320a-3p; hsa-miR-320c; hsa-miR-484
Gene Ontology (miRWalk)	GO0005525 gtp binding	over-represented	0.000168	0.0044232	0.0044232	8.0954	17	hsa-miR-451a; hsa-miR-200a-3p; hsa-miR-218-5p; hsa-miR-223-3p; hsa-miR-197-3p; hsa-miR-122-5p; hsa-miR-143-3p; hsa-miR-1-3p; hsa-miR-328-3p; hsa-miR-148b-3p; hsa-miR-16-5p; hsa-miR-7-5p; hsa-miR-31-5p; hsa-miR-320b; hsa-miR-320a-3p; hsa-miR-320c; hsa-miR-484
Gene Ontology (miRWalk)	GO0007173 epidermal growth factor receptor signaling pathway	over-represented	0.000224	0.0049741	0.0049741	8.25894	17	hsa-miR-451a; hsa-miR-200a-3p; hsa-miR-218-5p; hsa-miR-223-3p; hsa-miR-197-3p; hsa-miR-122-5p; hsa-miR-504-5p; hsa-miR-143-3p; hsa-miR-1-3p; hsa-miR-148b-3p; hsa-miR-16-5p; hsa-let-7i-5p; hsa-miR-7-5p; hsa-miR-31-5p; hsa-miR-320b; hsa-miR-320a-3p; hsa-miR-484
Gene Ontology (miRWalk)	GO0006412 translation	over-represented	0.000258	0.0050303	0.0050303	8.34072	17	hsa-miR-451a; hsa-miR-218-5p; hsa-miR-197-3p; hsa-miR-122-5p; hsa-miR-504-5p; hsa-miR-143-3p; hsa-miR-1-3p; hsa-miR-328-3p; hsa-miR-148b-3p; hsa-miR-16-5p; hsa-let-7i-5p; hsa-miR-7-5p; hsa-miR-31-5p; hsa-miR-320b; hsa-miR-320a-3p; hsa-miR-320c; hsa-miR-484
Gene Ontology (miRWalk)	GO0045087 innate immune response	over-represented	0.000258	0.0050303	0.0050303	8.34072	17	hsa-miR-451a; hsa-miR-200a-3p; hsa-miR-218-5p; hsa-miR-223-3p; hsa-miR-197-3p; hsa-miR-122-5p; hsa-miR-143-3p; hsa-miR-1-3p; hsa-miR-328-3p; hsa-miR-148b-3p; hsa-miR-16-5p; hsa-let-7i-5p; hsa-miR-7-5p; hsa-miR-31-5p; hsa-miR-320b; hsa-miR-320a-3p; hsa-miR-484
Gene Ontology (miRWalk)	GO0006367 transcription initiation from rna polymerase ii promoter	over-represented	0.000318	0.0057578	0.0057578	8.46337	17	hsa-miR-451a; hsa-miR-200a-3p; hsa-miR-218-5p; hsa-miR-223-3p; hsa-miR-197-3p; hsa-miR-122-5p; hsa-miR-143-3p; hsa-miR-1-3p; hsa-miR-328-3p; hsa-miR-148b-3p; hsa-miR-16-5p; hsa-miR-7-5p; hsa-miR-31-5p; hsa-miR-320b; hsa-miR-320a-3p; hsa-miR-320c; hsa-miR-484
Gene Ontology (miRWalk)	GO0006974 response to dna damage stimulus	over-represented	0.000579	0.0074502	0.0074502	8.83135	17	hsa-miR-451a; hsa-miR-200a-3p; hsa-miR-223-3p; hsa-miR-197-3p; hsa-miR-122-5p; hsa-miR-504-5p; hsa-miR-143-3p; hsa-miR-1-3p; hsa-miR-328-3p; hsa-miR-148b-3p; hsa-miR-16-5p; hsa-miR-7-5p; hsa-miR-31-5p; hsa-miR-320b; hsa-miR-320a-3p; hsa-miR-184; hsa-miR-484
Gene Ontology (miRWalk)	GO0016071 mrna metabolic process	over-represented	0.000659	0.007853	0.007853	8.91312	17	hsa-miR-451a; hsa-miR-200a-3p; hsa-miR-218-5p; hsa-miR-197-3p; hsa-miR-122-5p; hsa-miR-504-5p; hsa-miR-143-3p; hsa-miR-1-3p; hsa-miR-328-3p; hsa-miR-148b-3p; hsa-miR-16-5p; hsa-miR-7-5p; hsa-miR-31-5p; hsa-miR-320b; hsa-miR-320a-3p; hsa-miR-320c; hsa-miR-484
Gene Ontology (miRWalk)	GO0005783 endoplasmic reticulum	over-represented	0.000702	0.0081619	0.0081619	8.954	17	hsa-miR-451a; hsa-miR-200a-3p; hsa-miR-218-5p; hsa-miR-223-3p; hsa-miR-197-3p; hsa-miR-122-5p; hsa-miR-504-5p; hsa-miR-143-3p; hsa-miR-1-3p; hsa-miR-328-3p; hsa-miR-148b-3p; hsa-miR-16-5p; hsa-miR-7-5p; hsa-miR-31-5p; hsa-miR-320b; hsa-miR-320a-3p; hsa-miR-484
Gene Ontology (miRWalk)	GO0043231 intracellular membrane bounded organelle	over-represented	0.000702	0.0081619	0.0081619	8.954	17	hsa-miR-200a-3p; hsa-miR-218-5p; hsa-miR-223-3p; hsa-miR-197-3p; hsa-miR-122-5p; hsa-miR-143-3p; hsa-miR-1-3p; hsa-miR-328-3p; hsa-miR-148b-3p; hsa-miR-16-5p; hsa-let-7i-5p; hsa-miR-7-5p; hsa-miR-31-5p; hsa-miR-320b; hsa-miR-320a-3p; hsa-miR-320c; hsa-miR-484
Gene Ontology (miRWalk)	GO0005576 extracellular region	over-represented	0.0028627	0.0168716	0.0168716	9.93526	17	hsa-miR-451a; hsa-miR-200a-3p; hsa-miR-218-5p; hsa-miR-197-3p; hsa-miR-122-5p; hsa-miR-504-5p; hsa-miR-143-3p; hsa-miR-1-3p; hsa-miR-328-3p; hsa-miR-148b-3p; hsa-miR-16-5p; hsa-let-7i-5p; hsa-miR-7-5p; hsa-miR-31-5p; hsa-miR-320b; hsa-miR-320a-3p; hsa-miR-484
Gene Ontology (miRWalk)	GO0042802 identical protein binding	over-represented	0.0028627	0.0168716	0.0168716	9.93526	17	hsa-miR-451a; hsa-miR-218-5p; hsa-miR-223-3p; hsa-miR-197-3p; hsa-miR-122-5p; hsa-miR-504-5p; hsa-miR-143-3p; hsa-miR-1-3p; hsa-miR-328-3p; hsa-miR-148b-3p; hsa-miR-16-5p; hsa-miR-7-5p; hsa-miR-31-5p; hsa-miR-320b; hsa-miR-320a-3p; hsa-miR-320c; hsa-miR-484
Gene Ontology (miRWalk)	GO0008283 cell proliferation	over-represented	0.0031875	0.0181722	0.0181722	10.017	17	hsa-miR-451a; hsa-miR-200a-3p; hsa-miR-223-3p; hsa-miR-197-3p; hsa-miR-122-5p; hsa-miR-504-5p; hsa-miR-143-3p; hsa-miR-1-3p; hsa-miR-328-3p; hsa-miR-148b-3p; hsa-miR-16-5p; hsa-let-7i-5p; hsa-miR-7-5p; hsa-miR-31-5p; hsa-miR-320b; hsa-miR-320a-3p; hsa-miR-484
Gene Ontology (miRWalk)	GO0046982 protein heterodimerization activity	over-represented	0.0033616	0.0186233	0.0186233	10.0579	17	hsa-miR-451a; hsa-miR-218-5p; hsa-miR-223-3p; hsa-miR-197-3p; hsa-miR-122-5p; hsa-miR-504-5p; hsa-miR-143-3p; hsa-miR-1-3p; hsa-miR-328-3p; hsa-miR-148b-3p; hsa-miR-16-5p; hsa-miR-485-3p; hsa-miR-7-5p; hsa-miR-31-5p; hsa-miR-320b; hsa-miR-320a-3p; hsa-miR-484
Gene Ontology (miRWalk)	GO0019899 enzyme binding	over-represented	0.0035441	0.0190903	0.0190903	10.0988	17	hsa-miR-451a; hsa-miR-200a-3p; hsa-miR-218-5p; hsa-miR-197-3p; hsa-miR-122-5p; hsa-miR-504-5p; hsa-miR-143-3p; hsa-miR-1-3p; hsa-miR-328-3p; hsa-miR-148b-3p; hsa-miR-16-5p; hsa-miR-7-5p; hsa-miR-31-5p; hsa-miR-320b; hsa-miR-320a-3p; hsa-miR-320c; hsa-miR-484
Gene Ontology (miRWalk)	GO0008284 positive regulation of cell proliferation	over-represented	0.0048322	0.022334	0.022334	10.3441	17	hsa-miR-451a; hsa-miR-200a-3p; hsa-miR-218-5p; hsa-miR-223-3p; hsa-miR-122-5p; hsa-miR-504-5p; hsa-miR-143-3p; hsa-miR-1-3p; hsa-miR-328-3p; hsa-miR-148b-3p; hsa-miR-16-5p; hsa-let-7i-5p; hsa-miR-7-5p; hsa-miR-31-5p; hsa-miR-320b; hsa-miR-320a-3p; hsa-miR-484
Gene Ontology (miRWalk)	GO0003723 rna binding	over-represented	0.0056171	0.0247144	0.0247144	10.4668	17	hsa-miR-200a-3p; hsa-miR-218-5p; hsa-miR-223-3p; hsa-miR-197-3p; hsa-miR-122-5p; hsa-miR-504-5p; hsa-miR-1-3p; hsa-miR-328-3p; hsa-miR-148b-3p; hsa-miR-16-5p; hsa-miR-7-5p; hsa-miR-31-5p; hsa-miR-320b; hsa-miR-320a-3p; hsa-miR-320d; hsa-miR-320c; hsa-miR-484
Localization (RNALocate)	Mitochondrion	over-represented	0.000134	0.00021	0.00021	7.47715	17	hsa-miR-3648; hsa-miR-197-3p; hsa-miR-122-5p; hsa-miR-1-3p; hsa-miR-328-3p; hsa-miR-148b-3p; hsa-miR-16-5p; hsa-miR-485-3p; hsa-let-7i-5p; hsa-let-7i-3p; hsa-miR-7-5p; hsa-miR-31-5p; hsa-miR-320b; hsa-miR-320a-3p; hsa-miR-320c; hsa-miR-184; hsa-miR-484
Pathways (KEGG)	Malaria	over-represented	8.9e-05	0.0032057	0.0032057	6.86117	17	hsa-miR-451a; hsa-miR-200a-3p; hsa-miR-218-5p; hsa-miR-223-3p; hsa-miR-6741-3p; hsa-miR-197-3p; hsa-miR-122-5p; hsa-miR-143-3p; hsa-miR-1-3p; hsa-miR-148b-3p; hsa-miR-16-5p; hsa-let-7i-5p; hsa-miR-7-5p; hsa-miR-31-5p; hsa-miR-320a-3p; hsa-miR-320c; hsa-miR-887-3p
Pathways (KEGG)	Prion diseases	over-represented	0.0009	0.0132535	0.0132535	8.21744	17	hsa-miR-451a; hsa-miR-218-5p; hsa-miR-223-3p; hsa-miR-223-5p; hsa-miR-6741-3p; hsa-miR-197-3p; hsa-miR-122-5p; hsa-miR-143-3p; hsa-miR-1-3p; hsa-miR-4755-5p; hsa-miR-148b-3p; hsa-miR-16-5p; hsa-miR-7-5p; hsa-miR-320b; hsa-miR-320a-3p; hsa-miR-887-3p; hsa-miR-484
Pathways (KEGG)	RNA polymerase	over-represented	0.000993	0.0133032	0.0133032	8.28393	17	hsa-miR-200a-3p; hsa-miR-218-5p; hsa-miR-223-3p; hsa-miR-197-3p; hsa-miR-122-5p; hsa-miR-504-5p; hsa-miR-4755-3p; hsa-miR-143-3p; hsa-miR-1-3p; hsa-miR-328-3p; hsa-miR-16-5p; hsa-let-7i-5p; hsa-miR-7-5p; hsa-miR-6866-3p; hsa-miR-320a-3p; hsa-miR-6881-3p; hsa-miR-484
Pathways (KEGG)	Other types of O-glycan biosynthesis	over-represented	0.0129534	0.0403548	0.0403548	10.3715	17	hsa-miR-200a-3p; hsa-miR-4511; hsa-miR-218-5p; hsa-miR-223-5p; hsa-miR-122-5p; hsa-miR-143-3p; hsa-miR-1-3p; hsa-miR-4755-5p; hsa-miR-148b-3p; hsa-miR-16-5p; hsa-miR-7-5p; hsa-miR-6866-3p; hsa-miR-320b; hsa-miR-320a-3p; hsa-miR-320d; hsa-miR-320c; hsa-miR-484
Pathways (KEGG)	Ovarian steroidogenesis	over-represented	0.0149963	0.0446864	0.0446864	10.5178	17	hsa-miR-200a-3p; hsa-miR-4511; hsa-miR-218-5p; hsa-miR-223-3p; hsa-miR-223-5p; hsa-miR-6741-3p; hsa-miR-122-5p; hsa-miR-4755-3p; hsa-miR-143-3p; hsa-miR-1-3p; hsa-miR-148b-3p; hsa-miR-16-5p; hsa-let-7i-5p; hsa-miR-7-5p; hsa-miR-320b; hsa-miR-320a-3p; hsa-miR-484
Pathways (miRWalk)	hsa04120 Ubiquitin mediated proteolysis	over-represented	3.73e-06	0.000365	0.000365	6.57864	17	hsa-miR-451a; hsa-miR-200a-3p; hsa-miR-218-5p; hsa-miR-223-3p; hsa-miR-197-3p; hsa-miR-122-5p; hsa-miR-504-5p; hsa-miR-143-3p; hsa-miR-1-3p; hsa-miR-328-3p; hsa-miR-148b-3p; hsa-miR-16-5p; hsa-let-7i-5p; hsa-miR-7-5p; hsa-miR-31-5p; hsa-miR-320a-3p; hsa-miR-484
Pathways (miRWalk)	P00021 FGF signaling pathway	over-represented	9.18e-06	0.000518	0.000518	6.96311	17	hsa-miR-451a; hsa-miR-200a-3p; hsa-miR-218-5p; hsa-miR-197-3p; hsa-miR-122-5p; hsa-miR-143-3p; hsa-miR-1-3p; hsa-miR-328-3p; hsa-miR-148b-3p; hsa-miR-16-5p; hsa-let-7i-5p; hsa-miR-7-5p; hsa-miR-31-5p; hsa-miR-320b; hsa-miR-320a-3p; hsa-miR-184; hsa-miR-484
Pathways (miRWalk)	P00036 Interleukin signaling pathway	over-represented	2.33e-05	0.000702	0.000702	7.39029	17	hsa-miR-451a; hsa-miR-200a-3p; hsa-miR-218-5p; hsa-miR-223-3p; hsa-miR-197-3p; hsa-miR-122-5p; hsa-miR-143-3p; hsa-miR-1-3p; hsa-miR-148b-3p; hsa-miR-16-5p; hsa-let-7i-5p; hsa-miR-7-5p; hsa-miR-31-5p; hsa-miR-320b; hsa-miR-320a-3p; hsa-miR-184; hsa-miR-484
Pathways (miRWalk)	hsa04062 Chemokine signaling pathway	over-represented	4.68e-05	0.000961	0.000961	7.73204	17	hsa-miR-451a; hsa-miR-200a-3p; hsa-miR-218-5p; hsa-miR-223-3p; hsa-miR-197-3p; hsa-miR-122-5p; hsa-miR-143-3p; hsa-miR-1-3p; hsa-miR-148b-3p; hsa-miR-16-5p; hsa-miR-7-5p; hsa-miR-31-5p; hsa-miR-320b; hsa-miR-320a-3p; hsa-miR-320c; hsa-miR-184; hsa-miR-484
Pathways (miRWalk)	hsa04530 Tight junction	over-represented	6.01e-05	0.001065	0.001065	7.86019	17	hsa-miR-451a; hsa-miR-200a-3p; hsa-miR-218-5p; hsa-miR-223-3p; hsa-miR-197-3p; hsa-miR-122-5p; hsa-miR-143-3p; hsa-miR-1-3p; hsa-miR-148b-3p; hsa-miR-16-5p; hsa-miR-7-5p; hsa-miR-31-5p; hsa-miR-320b; hsa-miR-320a-3p; hsa-miR-320c; hsa-miR-184; hsa-miR-484
Pathways (miRWalk)	WP236 Adipogenesis	over-represented	7.09e-05	0.0011043	0.0011043	7.94563	17	hsa-miR-451a; hsa-miR-200a-3p; hsa-miR-218-5p; hsa-miR-223-3p; hsa-miR-197-3p; hsa-miR-122-5p; hsa-miR-504-5p; hsa-miR-143-3p; hsa-miR-1-3p; hsa-miR-328-3p; hsa-miR-148b-3p; hsa-miR-16-5p; hsa-let-7i-5p; hsa-miR-7-5p; hsa-miR-31-5p; hsa-miR-320a-3p; hsa-miR-484
Pathways (miRWalk)	WP481 Insulin Signaling	over-represented	9.78e-05	0.0013217	0.0013217	8.1165	17	hsa-miR-451a; hsa-miR-200a-3p; hsa-miR-218-5p; hsa-miR-223-3p; hsa-miR-197-3p; hsa-miR-122-5p; hsa-miR-143-3p; hsa-miR-1-3p; hsa-miR-148b-3p; hsa-miR-16-5p; hsa-let-7i-5p; hsa-miR-7-5p; hsa-miR-31-5p; hsa-miR-320b; hsa-miR-320a-3p; hsa-miR-184; hsa-miR-484
Pathways (miRWalk)	hsa05222 Small cell lung cancer	over-represented	0.000244	0.0022215	0.0022215	8.62913	17	hsa-miR-451a; hsa-miR-200a-3p; hsa-miR-218-5p; hsa-miR-223-3p; hsa-miR-197-3p; hsa-miR-122-5p; hsa-miR-504-5p; hsa-miR-143-3p; hsa-miR-1-3p; hsa-miR-148b-3p; hsa-miR-16-5p; hsa-miR-7-5p; hsa-miR-320b; hsa-miR-320a-3p; hsa-miR-320c; hsa-miR-184; hsa-miR-484
Pathways (miRWalk)	WP382 MAPK signaling pathway	over-represented	0.000403	0.0024927	0.0024927	8.92816	17	hsa-miR-451a; hsa-miR-200a-3p; hsa-miR-218-5p; hsa-miR-223-3p; hsa-miR-197-3p; hsa-miR-122-5p; hsa-miR-504-5p; hsa-miR-143-3p; hsa-miR-1-3p; hsa-miR-148b-3p; hsa-miR-16-5p; hsa-miR-7-5p; hsa-miR-31-5p; hsa-miR-320b; hsa-miR-320a-3p; hsa-miR-184; hsa-miR-484
Pathways (miRWalk)	hsa05210 Colorectal cancer	over-represented	0.000462	0.0027505	0.0027505	9.01359	17	hsa-miR-451a; hsa-miR-200a-3p; hsa-miR-223-3p; hsa-miR-197-3p; hsa-miR-122-5p; hsa-miR-504-5p; hsa-miR-143-3p; hsa-miR-1-3p; hsa-miR-148b-3p; hsa-miR-16-5p; hsa-miR-7-5p; hsa-miR-31-5p; hsa-miR-320b; hsa-miR-320a-3p; hsa-miR-320c; hsa-miR-184; hsa-miR-484
Pathways (miRWalk)	WP615 Senescence and Autophagy	over-represented	0.0013169	0.0051312	0.0051312	9.69709	17	hsa-miR-451a; hsa-miR-200a-3p; hsa-miR-218-5p; hsa-miR-223-3p; hsa-miR-122-5p; hsa-miR-504-5p; hsa-miR-143-3p; hsa-miR-1-3p; hsa-miR-328-3p; hsa-miR-148b-3p; hsa-miR-16-5p; hsa-miR-7-5p; hsa-miR-31-5p; hsa-miR-320b; hsa-miR-320a-3p; hsa-miR-320c; hsa-miR-484
Pathways (miRWalk)	WP306 Focal Adhesion	over-represented	0.0020136	0.0070555	0.0070555	9.99612	17	hsa-miR-451a; hsa-miR-200a-3p; hsa-miR-218-5p; hsa-miR-223-3p; hsa-miR-197-3p; hsa-miR-122-5p; hsa-miR-143-3p; hsa-miR-1-3p; hsa-miR-148b-3p; hsa-miR-16-5p; hsa-miR-7-5p; hsa-miR-31-5p; hsa-miR-320b; hsa-miR-320a-3p; hsa-miR-320c; hsa-miR-184; hsa-miR-484
Pathways (miRWalk)	WP138 Androgen receptor signaling pathway	over-represented	0.0021363	0.0072601	0.0072601	10.0388	17	hsa-miR-451a; hsa-miR-200a-3p; hsa-miR-218-5p; hsa-miR-223-3p; hsa-miR-197-3p; hsa-miR-122-5p; hsa-miR-504-5p; hsa-miR-143-3p; hsa-miR-1-3p; hsa-miR-328-3p; hsa-miR-148b-3p; hsa-miR-16-5p; hsa-miR-7-5p; hsa-miR-31-5p; hsa-miR-320a-3p; hsa-miR-320c; hsa-miR-484
Pathways (miRWalk)	WP179 Cell cycle	over-represented	0.0022655	0.0074204	0.0074204	10.0816	17	hsa-miR-200a-3p; hsa-miR-218-5p; hsa-miR-223-3p; hsa-miR-197-3p; hsa-miR-122-5p; hsa-miR-504-5p; hsa-miR-143-3p; hsa-miR-1-3p; hsa-miR-328-3p; hsa-miR-148b-3p; hsa-miR-16-5p; hsa-let-7i-5p; hsa-miR-7-5p; hsa-miR-31-5p; hsa-miR-320b; hsa-miR-320a-3p; hsa-miR-484
Pathways (miRWalk)	hsa04110 Cell cycle	over-represented	0.0044551	0.0116185	0.0116185	10.5942	17	hsa-miR-451a; hsa-miR-200a-3p; hsa-miR-218-5p; hsa-miR-223-3p; hsa-miR-197-3p; hsa-miR-122-5p; hsa-miR-504-5p; hsa-miR-143-3p; hsa-miR-1-3p; hsa-miR-328-3p; hsa-miR-16-5p; hsa-let-7i-5p; hsa-miR-7-5p; hsa-miR-31-5p; hsa-miR-320b; hsa-miR-320a-3p; hsa-miR-484
Pathways (miRWalk)	WP2256 Integrated Pancreatic Cancer Pathway	over-represented	0.005817	0.0136233	0.0136233	10.8078	17	hsa-miR-451a; hsa-miR-200a-3p; hsa-miR-218-5p; hsa-miR-223-3p; hsa-miR-197-3p; hsa-miR-122-5p; hsa-miR-504-5p; hsa-miR-143-3p; hsa-miR-1-3p; hsa-miR-328-3p; hsa-miR-148b-3p; hsa-miR-16-5p; hsa-let-7i-5p; hsa-miR-7-5p; hsa-miR-320b; hsa-miR-320a-3p; hsa-miR-484
Annotations derived over miRTarBase (Gene Ontology)	positive regulation of interleukin-10 production GO0032733	over-represented	2.25e-06	0.000665	0.000665	4.64481	16	hsa-miR-200a-3p; hsa-miR-218-5p; hsa-miR-6741-3p; hsa-miR-197-3p; hsa-miR-122-5p; hsa-miR-1-3p; hsa-miR-328-3p; hsa-miR-148b-3p; hsa-miR-16-5p; hsa-let-7i-5p; hsa-miR-7-5p; hsa-miR-6866-3p; hsa-miR-320b; hsa-miR-320a-3p; hsa-miR-320c; hsa-miR-6881-3p
Annotations derived over miRTarBase (Gene Ontology)	positive regulation of interleukin-12 production GO0032735	over-represented	1.08e-05	0.0014438	0.0014438	5.21546	16	hsa-miR-200a-3p; hsa-miR-218-5p; hsa-miR-223-5p; hsa-miR-6741-3p; hsa-miR-197-3p; hsa-miR-4755-3p; hsa-miR-143-3p; hsa-miR-1-3p; hsa-miR-328-3p; hsa-miR-148b-3p; hsa-miR-16-5p; hsa-let-7i-5p; hsa-miR-7-5p; hsa-miR-320a-3p; hsa-miR-6881-3p; hsa-miR-484
Annotations derived over miRTarBase (Gene Ontology)	negative regulation of axon extension involved in axon guidance GO0048843	over-represented	1.55e-05	0.0018017	0.0018017	5.36144	16	hsa-miR-218-5p; hsa-miR-223-3p; hsa-miR-6741-3p; hsa-miR-197-3p; hsa-miR-504-5p; hsa-miR-4755-3p; hsa-miR-1-3p; hsa-miR-4755-5p; hsa-miR-16-5p; hsa-let-7i-5p; hsa-miR-7-5p; hsa-miR-320b; hsa-miR-320a-3p; hsa-miR-320d; hsa-miR-320c; hsa-miR-484
Annotations derived over miRTarBase (Gene Ontology)	insulin-like growth factor receptor signaling pathway GO0048009	over-represented	5e-05	0.0032378	0.0032378	5.86573	16	hsa-miR-451a; hsa-miR-4511; hsa-miR-218-5p; hsa-miR-223-3p; hsa-miR-223-5p; hsa-miR-122-5p; hsa-miR-4755-3p; hsa-miR-143-3p; hsa-miR-1-3p; hsa-miR-16-5p; hsa-let-7i-5p; hsa-miR-7-5p; hsa-miR-6866-3p; hsa-miR-320a-3p; hsa-miR-184; hsa-miR-484
Annotations derived over miRTarBase (Gene Ontology)	semaphorin receptor binding GO0030215	over-represented	5.61e-05	0.0034933	0.0034933	5.91881	16	hsa-miR-218-5p; hsa-miR-223-3p; hsa-miR-6741-3p; hsa-miR-197-3p; hsa-miR-504-5p; hsa-miR-4755-3p; hsa-miR-1-3p; hsa-miR-4755-5p; hsa-miR-16-5p; hsa-let-7i-5p; hsa-miR-7-5p; hsa-miR-320b; hsa-miR-320a-3p; hsa-miR-320d; hsa-miR-320c; hsa-miR-484
Annotations derived over miRTarBase (Gene Ontology)	lysine-acetylated histone binding GO0070577	over-represented	5.77e-05	0.0035633	0.0035633	5.93208	16	hsa-miR-200a-3p; hsa-miR-218-5p; hsa-miR-223-3p; hsa-miR-223-5p; hsa-miR-504-5p; hsa-miR-4755-3p; hsa-miR-143-3p; hsa-miR-1-3p; hsa-miR-328-3p; hsa-miR-4755-5p; hsa-miR-16-5p; hsa-miR-7-5p; hsa-miR-320b; hsa-miR-320a-3p; hsa-miR-184; hsa-miR-484
Annotations derived over miRTarBase (Gene Ontology)	hormone-mediated signaling pathway GO0009755	over-represented	6.11e-05	0.0035744	0.0035744	5.95863	16	hsa-miR-200a-3p; hsa-miR-218-5p; hsa-miR-223-3p; hsa-miR-223-5p; hsa-miR-197-3p; hsa-miR-122-5p; hsa-miR-4755-3p; hsa-miR-1-3p; hsa-miR-148b-3p; hsa-miR-16-5p; hsa-let-7i-5p; hsa-miR-31-5p; hsa-miR-320b; hsa-miR-320a-3p; hsa-miR-320d; hsa-miR-320c
Annotations derived over miRTarBase (Gene Ontology)	NAD+ ADP-ribosyltransferase activity GO0003950	over-represented	7.23e-05	0.0039594	0.0039594	6.03825	16	hsa-miR-200a-3p; hsa-miR-218-5p; hsa-miR-223-3p; hsa-miR-197-3p; hsa-miR-122-5p; hsa-miR-4755-3p; hsa-miR-1-3p; hsa-miR-148b-3p; hsa-miR-16-5p; hsa-let-7i-5p; hsa-miR-7-5p; hsa-miR-31-5p; hsa-miR-6866-3p; hsa-miR-6881-3p; hsa-miR-887-3p; hsa-miR-484
Annotations derived over miRTarBase (Gene Ontology)	Golgi to plasma membrane protein transport GO0043001	over-represented	8.31e-05	0.0043778	0.0043777	6.10461	16	hsa-miR-218-5p; hsa-miR-223-5p; hsa-miR-6741-3p; hsa-miR-197-3p; hsa-miR-122-5p; hsa-miR-143-3p; hsa-miR-1-3p; hsa-miR-4755-5p; hsa-miR-148b-3p; hsa-miR-16-5p; hsa-let-7i-5p; hsa-miR-7-5p; hsa-miR-320b; hsa-miR-320a-3p; hsa-miR-6881-3p; hsa-miR-484
Annotations derived over miRTarBase (Gene Ontology)	insulin-like growth factor I binding GO0031994	over-represented	8.78e-05	0.004478	0.004478	6.13115	16	hsa-miR-4511; hsa-miR-218-5p; hsa-miR-223-3p; hsa-miR-223-5p; hsa-miR-197-3p; hsa-miR-122-5p; hsa-miR-4755-3p; hsa-miR-143-3p; hsa-miR-1-3p; hsa-miR-4755-5p; hsa-miR-148b-3p; hsa-miR-16-5p; hsa-let-7i-5p; hsa-miR-7-5p; hsa-miR-320a-3p; hsa-miR-484
Annotations derived over miRTarBase (Gene Ontology)	positive regulation of interleukin-6 secretion GO2000778	over-represented	8.78e-05	0.004478	0.004478	6.13115	16	hsa-miR-200a-3p; hsa-miR-218-5p; hsa-miR-223-5p; hsa-miR-6741-3p; hsa-miR-122-5p; hsa-miR-4755-3p; hsa-miR-143-3p; hsa-miR-1-3p; hsa-miR-328-3p; hsa-miR-148b-3p; hsa-let-7i-5p; hsa-miR-7-5p; hsa-miR-31-5p; hsa-miR-320a-3p; hsa-miR-320c; hsa-miR-6881-3p
Annotations derived over miRTarBase (Gene Ontology)	ESCEZ complex GO0035098	over-represented	0.000103	0.0050408	0.0050408	6.21077	16	hsa-miR-200a-3p; hsa-miR-218-5p; hsa-miR-223-3p; hsa-miR-197-3p; hsa-miR-4755-3p; hsa-miR-1-3p; hsa-miR-328-3p; hsa-miR-4755-5p; hsa-miR-148b-3p; hsa-miR-16-5p; hsa-miR-485-3p; hsa-miR-7-5p; hsa-miR-31-5p; hsa-miR-320a-3p; hsa-miR-320c; hsa-miR-484
Annotations derived over miRTarBase (Gene Ontology)	cellular response to BMP stimulus GO0071773	over-represented	0.000121	0.0054429	0.0054429	6.2904	16	hsa-miR-200a-3p; hsa-miR-218-5p; hsa-miR-223-5p; hsa-miR-197-3p; hsa-miR-504-5p; hsa-miR-1-3p; hsa-miR-328-3p; hsa-miR-4755-5p; hsa-miR-148b-3p; hsa-miR-16-5p; hsa-let-7i-5p; hsa-miR-7-5p; hsa-miR-31-5p; hsa-miR-320b; hsa-miR-320a-3p; hsa-miR-484
Annotations derived over miRTarBase (Gene Ontology)	regulation of JNK cascade GO0046328	over-represented	0.000153	0.0059561	0.0059561	6.40984	16	hsa-miR-200a-3p; hsa-miR-4511; hsa-miR-218-5p; hsa-miR-223-3p; hsa-miR-223-5p; hsa-miR-122-5p; hsa-miR-4755-3p; hsa-miR-143-3p; hsa-miR-1-3p; hsa-miR-16-5p; hsa-let-7i-5p; hsa-miR-7-5p; hsa-miR-31-5p; hsa-miR-320a-3p; hsa-miR-6881-3p; hsa-miR-484
Annotations derived over miRTarBase (Gene Ontology)	regulation of actin cytoskeleton reorganization GO2000249	over-represented	0.000153	0.0059561	0.0059561	6.40984	16	hsa-miR-4511; hsa-miR-218-5p; hsa-miR-6741-3p; hsa-miR-197-3p; hsa-miR-122-5p; hsa-miR-4755-3p; hsa-miR-143-3p; hsa-miR-1-3p; hsa-miR-4755-5p; hsa-miR-16-5p; hsa-miR-320b; hsa-miR-320a-3p; hsa-miR-320d; hsa-miR-320c; hsa-miR-184; hsa-miR-484
Annotations derived over miRTarBase (Gene Ontology)	cytokine binding GO0019955	over-represented	0.000213	0.0069925	0.0069925	6.58236	16	hsa-miR-451a; hsa-miR-218-5p; hsa-miR-223-3p; hsa-miR-223-5p; hsa-miR-6741-3p; hsa-miR-504-5p; hsa-miR-143-3p; hsa-miR-1-3p; hsa-miR-148b-3p; hsa-miR-16-5p; hsa-miR-485-3p; hsa-let-7i-5p; hsa-miR-7-5p; hsa-miR-31-5p; hsa-miR-320a-3p; hsa-miR-184
Annotations derived over miRTarBase (Gene Ontology)	positive regulation of interferon-beta production GO0032728	over-represented	0.000229	0.0072346	0.0072346	6.62217	16	hsa-miR-200a-3p; hsa-miR-218-5p; hsa-miR-223-3p; hsa-miR-6741-3p; hsa-miR-197-3p; hsa-miR-504-5p; hsa-miR-4755-3p; hsa-miR-143-3p; hsa-miR-1-3p; hsa-miR-328-3p; hsa-miR-16-5p; hsa-let-7i-5p; hsa-miR-7-5p; hsa-miR-320a-3p; hsa-miR-6881-3p; hsa-miR-484
Annotations derived over miRTarBase (Gene Ontology)	site of DNA damage GO0090734	over-represented	0.000259	0.0077536	0.0077536	6.68852	16	hsa-miR-218-5p; hsa-miR-223-3p; hsa-miR-223-5p; hsa-miR-197-3p; hsa-miR-4755-3p; hsa-miR-1-3p; hsa-miR-328-3p; hsa-miR-148b-3p; hsa-miR-16-5p; hsa-let-7i-5p; hsa-miR-7-5p; hsa-miR-31-5p; hsa-miR-320b; hsa-miR-320a-3p; hsa-miR-6881-3p; hsa-miR-484
Annotations derived over miRTarBase (Gene Ontology)	positive regulation of interleukin-1 beta secretion GO0050718	over-represented	0.000292	0.0083091	0.0083091	6.75488	16	hsa-miR-200a-3p; hsa-miR-218-5p; hsa-miR-223-3p; hsa-miR-6741-3p; hsa-miR-122-5p; hsa-miR-1-3p; hsa-miR-328-3p; hsa-miR-148b-3p; hsa-miR-16-5p; hsa-let-7i-5p; hsa-miR-7-5p; hsa-miR-31-5p; hsa-miR-320b; hsa-miR-320a-3p; hsa-miR-320c; hsa-miR-6881-3p
Annotations derived over miRTarBase (Gene Ontology)	positive regulation of transcription of Notch receptor target GO0007221	over-represented	0.000306	0.0085865	0.0085865	6.78142	16	hsa-miR-218-5p; hsa-miR-223-3p; hsa-miR-6741-3p; hsa-miR-197-3p; hsa-miR-122-5p; hsa-miR-1-3p; hsa-miR-4755-5p; hsa-miR-16-5p; hsa-miR-485-3p; hsa-let-7i-5p; hsa-miR-7-5p; hsa-miR-320b; hsa-miR-320a-3p; hsa-miR-320d; hsa-miR-320c; hsa-miR-484
Annotations derived over miRTarBase (Gene Ontology)	positive regulation of catalytic activity GO0043085	over-represented	0.000313	0.0086114	0.0086114	6.79469	16	hsa-miR-218-5p; hsa-miR-223-5p; hsa-miR-6741-3p; hsa-miR-197-3p; hsa-miR-122-5p; hsa-miR-143-3p; hsa-miR-148b-3p; hsa-miR-16-5p; hsa-let-7i-5p; hsa-miR-7-5p; hsa-miR-31-5p; hsa-miR-320b; hsa-miR-320a-3p; hsa-miR-320d; hsa-miR-320c; hsa-miR-484
Annotations derived over miRTarBase (Gene Ontology)	telomerase holoenzyme complex GO0005697	over-represented	0.000387	0.0096747	0.0096747	6.91413	16	hsa-miR-4511; hsa-miR-218-5p; hsa-miR-6741-3p; hsa-miR-197-3p; hsa-miR-122-5p; hsa-miR-504-5p; hsa-miR-143-3p; hsa-miR-1-3p; hsa-miR-16-5p; hsa-miR-485-3p; hsa-miR-7-5p; hsa-miR-4536-3p; hsa-miR-320a-3p; hsa-miR-6881-3p; hsa-miR-184; hsa-miR-484
Annotations derived over miRTarBase (Gene Ontology)	negative regulation of intrinsic apoptotic signaling pathway GO2001243	over-represented	0.000532	0.0114023	0.0114023	7.09992	16	hsa-miR-451a; hsa-miR-200a-3p; hsa-miR-218-5p; hsa-miR-122-5p; hsa-miR-143-3p; hsa-miR-1-3p; hsa-miR-16-5p; hsa-let-7i-5p; hsa-miR-7-5p; hsa-miR-31-5p; hsa-miR-320b; hsa-miR-320a-3p; hsa-miR-320d; hsa-miR-320c; hsa-miR-184; hsa-miR-484
Annotations derived over miRTarBase (Gene Ontology)	negative regulation of release of cytochrome c from mitochondria GO0090201	over-represented	0.000556	0.0114199	0.0114199	7.12646	16	hsa-miR-451a; hsa-miR-200a-3p; hsa-miR-218-5p; hsa-miR-223-5p; hsa-miR-6741-3p; hsa-miR-122-5p; hsa-miR-4755-3p; hsa-miR-143-3p; hsa-miR-1-3p; hsa-miR-16-5p; hsa-let-7i-5p; hsa-miR-7-5p; hsa-miR-6866-3p; hsa-miR-320a-3p; hsa-miR-184; hsa-miR-484
Annotations derived over miRTarBase (Gene Ontology)	type I interferon signaling pathway GO0060337	over-represented	0.000607	0.011983	0.011983	7.17955	16	hsa-miR-218-5p; hsa-miR-223-3p; hsa-miR-223-5p; hsa-miR-6741-3p; hsa-miR-197-3p; hsa-miR-122-5p; hsa-miR-4755-3p; hsa-miR-143-3p; hsa-miR-1-3p; hsa-miR-328-3p; hsa-miR-148b-3p; hsa-miR-16-5p; hsa-let-7i-5p; hsa-miR-7-5p; hsa-miR-320c; hsa-miR-484
Annotations derived over miRTarBase (Gene Ontology)	cell fate commitment GO0045165	over-represented	0.00091	0.0151031	0.0151031	7.43169	16	hsa-miR-200a-3p; hsa-miR-218-5p; hsa-miR-223-3p; hsa-miR-223-5p; hsa-miR-122-5p; hsa-miR-1-3p; hsa-miR-148b-3p; hsa-miR-16-5p; hsa-miR-485-3p; hsa-miR-7-5p; hsa-miR-320b; hsa-miR-320a-3p; hsa-miR-320d; hsa-miR-320c; hsa-miR-184; hsa-miR-484
Annotations derived over miRTarBase (Gene Ontology)	histone acetyltransferase complex GO0000123	over-represented	0.000949	0.0154798	0.0154798	7.45824	16	hsa-miR-200a-3p; hsa-miR-4511; hsa-miR-218-5p; hsa-miR-223-5p; hsa-miR-197-3p; hsa-miR-122-5p; hsa-miR-143-3p; hsa-miR-1-3p; hsa-miR-4755-5p; hsa-miR-148b-3p; hsa-miR-16-5p; hsa-miR-485-3p; hsa-miR-7-5p; hsa-miR-6866-3p; hsa-miR-320a-3p; hsa-miR-484
Annotations derived over miRTarBase (Gene Ontology)	antigen processing and presentation of peptide antigen via MHC class I GO0002474	over-represented	0.000968	0.0156564	0.0156564	7.47151	16	hsa-miR-200a-3p; hsa-miR-4511; hsa-miR-218-5p; hsa-miR-6741-3p; hsa-miR-197-3p; hsa-miR-122-5p; hsa-miR-1-3p; hsa-miR-328-3p; hsa-miR-148b-3p; hsa-miR-16-5p; hsa-miR-7-5p; hsa-miR-31-5p; hsa-miR-320b; hsa-miR-320a-3p; hsa-miR-320d; hsa-miR-320c
Annotations derived over miRTarBase (Gene Ontology)	telomerase RNA binding GO0070034	over-represented	0.001073	0.0163484	0.0163484	7.53786	16	hsa-miR-4511; hsa-miR-218-5p; hsa-miR-6741-3p; hsa-miR-197-3p; hsa-miR-122-5p; hsa-miR-143-3p; hsa-miR-1-3p; hsa-miR-4755-5p; hsa-miR-148b-3p; hsa-miR-16-5p; hsa-miR-485-3p; hsa-miR-7-5p; hsa-miR-4536-3p; hsa-miR-320a-3p; hsa-miR-6881-3p; hsa-miR-484
Annotations derived over miRTarBase (Gene Ontology)	positive regulation of actin filament polymerization GO0030838	over-represented	0.0012112	0.0176892	0.0176892	7.61749	16	hsa-miR-218-5p; hsa-miR-223-5p; hsa-miR-122-5p; hsa-miR-143-3p; hsa-miR-1-3p; hsa-miR-328-3p; hsa-miR-4755-5p; hsa-miR-148b-3p; hsa-miR-16-5p; hsa-miR-7-5p; hsa-miR-31-5p; hsa-miR-6866-3p; hsa-miR-320b; hsa-miR-320a-3p; hsa-miR-320d; hsa-miR-320c
Annotations derived over miRTarBase (Gene Ontology)	condensed chromosome GO0000793	over-represented	0.0012606	0.0180825	0.0180825	7.64403	16	hsa-miR-200a-3p; hsa-miR-4511; hsa-miR-218-5p; hsa-miR-223-3p; hsa-miR-223-5p; hsa-miR-6741-3p; hsa-miR-197-3p; hsa-miR-122-5p; hsa-miR-1-3p; hsa-miR-328-3p; hsa-miR-148b-3p; hsa-miR-16-5p; hsa-miR-7-5p; hsa-miR-320a-3p; hsa-miR-6881-3p; hsa-miR-484
Annotations derived over miRTarBase (Gene Ontology)	positive regulation of ATPase activity GO0032781	over-represented	0.0013379	0.0186693	0.0186693	7.68384	16	hsa-miR-218-5p; hsa-miR-223-5p; hsa-miR-197-3p; hsa-miR-122-5p; hsa-miR-1-3p; hsa-miR-4755-5p; hsa-miR-16-5p; hsa-let-7i-5p; hsa-let-7i-3p; hsa-miR-7-5p; hsa-miR-31-5p; hsa-miR-320b; hsa-miR-320a-3p; hsa-miR-320d; hsa-miR-320c; hsa-miR-484
Annotations derived over miRTarBase (Gene Ontology)	secretory granule GO0030141	over-represented	0.0013646	0.0188827	0.0188827	7.69711	16	hsa-miR-218-5p; hsa-miR-6741-3p; hsa-miR-197-3p; hsa-miR-122-5p; hsa-miR-504-5p; hsa-miR-143-3p; hsa-miR-1-3p; hsa-miR-328-3p; hsa-miR-148b-3p; hsa-miR-16-5p; hsa-let-7i-5p; hsa-miR-7-5p; hsa-miR-31-5p; hsa-miR-320a-3p; hsa-miR-320c; hsa-miR-887-3p
Annotations derived over miRTarBase (Gene Ontology)	Hsp90 protein binding GO0051879	over-represented	0.0014474	0.0195442	0.0195442	7.73692	16	hsa-miR-451a; hsa-miR-4511; hsa-miR-218-5p; hsa-miR-223-5p; hsa-miR-122-5p; hsa-miR-504-5p; hsa-miR-1-3p; hsa-miR-4755-5p; hsa-miR-148b-3p; hsa-miR-16-5p; hsa-let-7i-5p; hsa-miR-7-5p; hsa-miR-320b; hsa-miR-320a-3p; hsa-miR-320c; hsa-miR-484
Annotations derived over miRTarBase (Gene Ontology)	metalloendopeptidase activity GO0004222	over-represented	0.0015646	0.020729	0.020729	7.79001	16	hsa-miR-451a; hsa-miR-218-5p; hsa-miR-197-3p; hsa-miR-122-5p; hsa-miR-4755-3p; hsa-miR-143-3p; hsa-miR-1-3p; hsa-miR-328-3p; hsa-miR-148b-3p; hsa-miR-16-5p; hsa-let-7i-5p; hsa-miR-7-5p; hsa-miR-31-5p; hsa-miR-320a-3p; hsa-miR-6881-3p; hsa-miR-484
Annotations derived over miRTarBase (Gene Ontology)	protein palmitoylation GO0018345	over-represented	0.0021586	0.0247341	0.0247341	8.01561	16	hsa-miR-451a; hsa-miR-4511; hsa-miR-223-5p; hsa-miR-197-3p; hsa-miR-122-5p; hsa-miR-143-3p; hsa-miR-4755-5p; hsa-miR-148b-3p; hsa-miR-16-5p; hsa-let-7i-5p; hsa-miR-7-5p; hsa-miR-31-5p; hsa-miR-6866-3p; hsa-miR-320b; hsa-miR-320a-3p; hsa-miR-484
Annotations derived over miRTarBase (Gene Ontology)	sarcolemma GO0042383	over-represented	0.0021586	0.0247341	0.0247341	8.01561	16	hsa-miR-218-5p; hsa-miR-223-3p; hsa-miR-223-5p; hsa-miR-6741-3p; hsa-miR-197-3p; hsa-miR-122-5p; hsa-miR-504-5p; hsa-miR-143-3p; hsa-miR-1-3p; hsa-miR-16-5p; hsa-let-7i-5p; hsa-miR-7-5p; hsa-miR-31-5p; hsa-miR-320b; hsa-miR-320a-3p; hsa-miR-484
Annotations derived over miRTarBase (Gene Ontology)	serine-type endopeptidase activity GO0004252	over-represented	0.0022814	0.0255695	0.0255695	8.05543	16	hsa-miR-451a; hsa-miR-200a-3p; hsa-miR-218-5p; hsa-miR-223-3p; hsa-miR-6741-3p; hsa-miR-197-3p; hsa-miR-122-5p; hsa-miR-143-3p; hsa-miR-1-3p; hsa-miR-4755-5p; hsa-miR-148b-3p; hsa-miR-16-5p; hsa-let-7i-5p; hsa-miR-7-5p; hsa-miR-320a-3p; hsa-miR-484
Annotations derived over miRTarBase (Gene Ontology)	cellular response to cAMP GO0071320	over-represented	0.0025915	0.0270548	0.0270548	8.14832	16	hsa-miR-6803-3p; hsa-miR-223-3p; hsa-miR-197-3p; hsa-miR-4755-3p; hsa-miR-143-3p; hsa-miR-1-3p; hsa-miR-328-3p; hsa-miR-4755-5p; hsa-miR-148b-3p; hsa-miR-16-5p; hsa-let-7i-5p; hsa-miR-7-5p; hsa-miR-320a-3p; hsa-miR-6881-3p; hsa-miR-184; hsa-miR-484
Annotations derived over miRTarBase (Gene Ontology)	antimicrobial humoral immune response mediated by antimicrobial peptide GO0061844	over-represented	0.0027351	0.027976	0.027976	8.18813	16	hsa-miR-4511; hsa-miR-218-5p; hsa-miR-223-3p; hsa-miR-122-5p; hsa-miR-504-5p; hsa-miR-4755-3p; hsa-miR-143-3p; hsa-miR-1-3p; hsa-miR-148b-3p; hsa-miR-16-5p; hsa-let-7i-5p; hsa-miR-7-5p; hsa-miR-31-5p; hsa-miR-320b; hsa-miR-320a-3p; hsa-miR-484
Annotations derived over miRTarBase (Gene Ontology)	positive regulation of cell differentiation GO0045597	over-represented	0.0029894	0.0295096	0.0295096	8.25449	16	hsa-miR-200a-3p; hsa-miR-218-5p; hsa-miR-223-5p; hsa-miR-6741-3p; hsa-miR-122-5p; hsa-miR-4755-3p; hsa-miR-143-3p; hsa-miR-148b-3p; hsa-miR-16-5p; hsa-miR-7-5p; hsa-miR-31-5p; hsa-miR-320b; hsa-miR-320a-3p; hsa-miR-320d; hsa-miR-320c; hsa-miR-484
Annotations derived over miRTarBase (Gene Ontology)	positive regulation of bone mineralization GO0030501	over-represented	0.0034384	0.0312662	0.0312662	8.36066	16	hsa-miR-451a; hsa-miR-218-5p; hsa-miR-223-3p; hsa-miR-223-5p; hsa-miR-197-3p; hsa-miR-122-5p; hsa-miR-504-5p; hsa-miR-1-3p; hsa-miR-328-3p; hsa-miR-4755-5p; hsa-miR-148b-3p; hsa-miR-16-5p; hsa-let-7i-5p; hsa-miR-7-5p; hsa-miR-320a-3p; hsa-miR-6881-3p
Annotations derived over miRTarBase (Gene Ontology)	activation of innate immune response GO0002218	over-represented	0.0040109	0.0338386	0.0338386	8.48009	16	hsa-miR-200a-3p; hsa-miR-218-5p; hsa-miR-223-3p; hsa-miR-6741-3p; hsa-miR-197-3p; hsa-miR-4755-3p; hsa-miR-1-3p; hsa-miR-328-3p; hsa-miR-148b-3p; hsa-miR-16-5p; hsa-let-7i-5p; hsa-miR-7-5p; hsa-miR-31-5p; hsa-miR-320a-3p; hsa-miR-6881-3p; hsa-miR-484
Annotations derived over miRTarBase (Gene Ontology)	regulation of exocytosis GO0017157	over-represented	0.0041485	0.0346481	0.0346481	8.50664	16	hsa-miR-200a-3p; hsa-miR-218-5p; hsa-miR-223-5p; hsa-miR-6741-3p; hsa-miR-197-3p; hsa-miR-122-5p; hsa-miR-504-5p; hsa-miR-4755-3p; hsa-miR-1-3p; hsa-miR-4755-5p; hsa-miR-148b-3p; hsa-miR-16-5p; hsa-let-7i-5p; hsa-miR-7-5p; hsa-miR-320a-3p; hsa-miR-6881-3p
Annotations derived over miRTarBase (Gene Ontology)	chromosome, telomeric region GO0000781	over-represented	0.0042189	0.0349249	0.0349249	8.51991	16	hsa-miR-200a-3p; hsa-miR-218-5p; hsa-miR-223-3p; hsa-miR-223-5p; hsa-miR-197-3p; hsa-miR-122-5p; hsa-miR-143-3p; hsa-miR-1-3p; hsa-miR-328-3p; hsa-miR-4755-5p; hsa-miR-16-5p; hsa-miR-320b; hsa-miR-320a-3p; hsa-miR-320c; hsa-miR-6881-3p; hsa-miR-484
Annotations derived over miRTarBase (Gene Ontology)	defense response to Gram-positive bacterium GO0050830	over-represented	0.0042189	0.0349249	0.0349249	8.51991	16	hsa-miR-451a; hsa-miR-218-5p; hsa-miR-223-3p; hsa-miR-223-5p; hsa-miR-122-5p; hsa-miR-4755-3p; hsa-miR-143-3p; hsa-miR-1-3p; hsa-miR-16-5p; hsa-let-7i-5p; hsa-miR-7-5p; hsa-miR-31-5p; hsa-miR-320b; hsa-miR-320a-3p; hsa-miR-6881-3p; hsa-miR-484
Annotations derived over miRTarBase (Gene Ontology)	transcription initiation from RNA polymerase I promoter GO0006361	over-represented	0.0042189	0.0349249	0.0349249	8.51991	16	hsa-miR-6803-3p; hsa-miR-218-5p; hsa-miR-223-5p; hsa-miR-6741-3p; hsa-miR-197-3p; hsa-miR-122-5p; hsa-miR-4755-3p; hsa-miR-143-3p; hsa-miR-1-3p; hsa-miR-328-3p; hsa-miR-4755-5p; hsa-miR-16-5p; hsa-miR-7-5p; hsa-miR-320b; hsa-miR-320a-3p; hsa-miR-484
Annotations derived over miRTarBase (Gene Ontology)	gluconeogenesis GO0006094	over-represented	0.0043625	0.0358344	0.0358344	8.54645	16	hsa-miR-200a-3p; hsa-miR-218-5p; hsa-miR-223-5p; hsa-miR-6741-3p; hsa-miR-197-3p; hsa-miR-122-5p; hsa-miR-4755-3p; hsa-miR-1-3p; hsa-miR-16-5p; hsa-miR-485-3p; hsa-miR-320b; hsa-miR-320a-3p; hsa-miR-320d; hsa-miR-320c; hsa-miR-6881-3p; hsa-miR-484
Annotations derived over miRTarBase (Gene Ontology)	protein tetramerization GO0051262	over-represented	0.0045103	0.0358818	0.0358818	8.57299	16	hsa-miR-200a-3p; hsa-miR-4511; hsa-miR-218-5p; hsa-miR-223-3p; hsa-miR-223-5p; hsa-miR-6741-3p; hsa-miR-122-5p; hsa-miR-504-5p; hsa-miR-4755-3p; hsa-miR-143-3p; hsa-miR-1-3p; hsa-miR-16-5p; hsa-let-7i-5p; hsa-miR-7-5p; hsa-miR-320a-3p; hsa-miR-484
Annotations derived over miRTarBase (Gene Ontology)	cell periphery GO0071944	over-represented	0.005401	0.040173	0.040173	8.71897	16	hsa-miR-200a-3p; hsa-miR-218-5p; hsa-miR-197-3p; hsa-miR-122-5p; hsa-miR-504-5p; hsa-miR-1-3p; hsa-miR-328-3p; hsa-miR-148b-3p; hsa-miR-16-5p; hsa-let-7i-5p; hsa-miR-7-5p; hsa-miR-31-5p; hsa-miR-320a-3p; hsa-miR-320c; hsa-miR-184; hsa-miR-484
Annotations derived over miRTarBase (Gene Ontology)	positive regulation of tyrosine phosphorylation of STAT protein GO0042531	over-represented	0.0064353	0.0442699	0.0442699	8.86495	16	hsa-miR-451a; hsa-miR-200a-3p; hsa-miR-218-5p; hsa-miR-223-3p; hsa-miR-223-5p; hsa-miR-6741-3p; hsa-miR-197-3p; hsa-miR-122-5p; hsa-miR-504-5p; hsa-miR-143-3p; hsa-miR-1-3p; hsa-miR-148b-3p; hsa-miR-16-5p; hsa-let-7i-5p; hsa-miR-320a-3p; hsa-miR-484
Annotations derived over miRTarBase (Gene Ontology)	miRNA metabolic process GO0010586	over-represented	0.0068505	0.0457847	0.0457847	8.91803	16	hsa-miR-200a-3p; hsa-miR-3648; hsa-miR-218-5p; hsa-miR-223-5p; hsa-miR-197-3p; hsa-miR-122-5p; hsa-miR-504-5p; hsa-miR-143-3p; hsa-miR-1-3p; hsa-miR-4755-5p; hsa-miR-148b-3p; hsa-miR-16-5p; hsa-let-7i-5p; hsa-miR-320a-3p; hsa-miR-184; hsa-miR-484
Annotations derived over miRTarBase (Gene Ontology)	cellular defense response GO0006968	over-represented	0.0069577	0.0463912	0.0463912	8.9313	16	hsa-miR-218-5p; hsa-miR-223-3p; hsa-miR-197-3p; hsa-miR-122-5p; hsa-miR-143-3p; hsa-miR-1-3p; hsa-miR-328-3p; hsa-miR-148b-3p; hsa-miR-16-5p; hsa-miR-7-5p; hsa-miR-320b; hsa-miR-320a-3p; hsa-miR-320d; hsa-miR-320c; hsa-miR-6881-3p; hsa-miR-484
Annotations derived over miRTarBase (Gene Ontology)	cellular response to hydrogen peroxide GO0070301	over-represented	0.0069577	0.0463912	0.0463912	8.9313	16	hsa-miR-451a; hsa-miR-200a-3p; hsa-miR-4511; hsa-miR-218-5p; hsa-miR-223-3p; hsa-miR-6741-3p; hsa-miR-143-3p; hsa-miR-1-3p; hsa-miR-4755-5p; hsa-miR-16-5p; hsa-miR-485-3p; hsa-let-7i-5p; hsa-miR-7-5p; hsa-miR-6866-3p; hsa-miR-320a-3p; hsa-miR-484
Diseases (MNDR)	acute myeloid leukemia	over-represented	3.93e-09	1.89e-07	1.89e-07	3.01552	16	hsa-miR-451a; hsa-miR-200a-3p; hsa-miR-218-5p; hsa-miR-223-3p; hsa-miR-197-3p; hsa-miR-504-5p; hsa-miR-143-3p; hsa-miR-1-3p; hsa-miR-328-3p; hsa-miR-148b-3p; hsa-miR-16-5p; hsa-let-7i-5p; hsa-miR-7-5p; hsa-miR-31-5p; hsa-miR-320a-3p; hsa-miR-184
Diseases (MNDR)	lung disease	over-represented	1.46e-05	3.1e-05	3.1e-05	5.37672	16	hsa-miR-451a; hsa-miR-200a-3p; hsa-miR-218-5p; hsa-miR-223-3p; hsa-miR-122-5p; hsa-miR-143-3p; hsa-miR-1-3p; hsa-miR-328-3p; hsa-miR-148b-3p; hsa-miR-16-5p; hsa-miR-485-3p; hsa-miR-7-5p; hsa-miR-31-5p; hsa-miR-320a-3p; hsa-miR-184; hsa-miR-484
Diseases (MNDR)	uterine corpus endometrial carcinoma	over-represented	6.51e-05	0.000125	0.000125	6.03103	16	hsa-miR-451a; hsa-miR-200a-3p; hsa-miR-218-5p; hsa-miR-197-3p; hsa-miR-143-3p; hsa-miR-1-3p; hsa-miR-328-3p; hsa-miR-148b-3p; hsa-miR-16-5p; hsa-miR-485-3p; hsa-let-7i-5p; hsa-miR-7-5p; hsa-miR-31-5p; hsa-miR-320a-3p; hsa-miR-887-3p; hsa-miR-484
Gene Ontology (miRWalk)	GO0042127 regulation of cell proliferation	over-represented	2.34e-05	0.0023168	0.0023168	6.25554	16	hsa-miR-218-5p; hsa-miR-223-3p; hsa-miR-197-3p; hsa-miR-122-5p; hsa-miR-504-5p; hsa-miR-143-3p; hsa-miR-1-3p; hsa-miR-148b-3p; hsa-miR-16-5p; hsa-let-7i-5p; hsa-miR-7-5p; hsa-miR-320b; hsa-miR-320a-3p; hsa-miR-320d; hsa-miR-320c; hsa-miR-484
Gene Ontology (miRWalk)	GO0005543 phospholipid binding	over-represented	4.03e-05	0.0029947	0.0029947	6.50085	16	hsa-miR-200a-3p; hsa-miR-218-5p; hsa-miR-223-3p; hsa-miR-197-3p; hsa-miR-122-5p; hsa-miR-1-3p; hsa-miR-328-3p; hsa-miR-148b-3p; hsa-miR-16-5p; hsa-miR-7-5p; hsa-miR-31-5p; hsa-miR-320b; hsa-miR-320a-3p; hsa-miR-320c; hsa-miR-184; hsa-miR-484
Gene Ontology (miRWalk)	GO0015031 protein transport	over-represented	7.36e-05	0.003191	0.003191	6.78705	16	hsa-miR-451a; hsa-miR-200a-3p; hsa-miR-218-5p; hsa-miR-223-3p; hsa-miR-122-5p; hsa-miR-143-3p; hsa-miR-1-3p; hsa-miR-328-3p; hsa-miR-148b-3p; hsa-miR-16-5p; hsa-miR-7-5p; hsa-miR-31-5p; hsa-miR-320b; hsa-miR-320a-3p; hsa-miR-320c; hsa-miR-484
Gene Ontology (miRWalk)	GO0004842 ubiquitin protein ligase activity	over-represented	0.00012	0.0038827	0.0038827	7.03237	16	hsa-miR-451a; hsa-miR-200a-3p; hsa-miR-218-5p; hsa-miR-197-3p; hsa-miR-122-5p; hsa-miR-504-5p; hsa-miR-143-3p; hsa-miR-1-3p; hsa-miR-328-3p; hsa-miR-148b-3p; hsa-miR-16-5p; hsa-miR-7-5p; hsa-miR-31-5p; hsa-miR-320b; hsa-miR-320a-3p; hsa-miR-484
Gene Ontology (miRWalk)	GO0031965 nuclear membrane	over-represented	0.000164	0.0043856	0.0043856	7.19591	16	hsa-miR-451a; hsa-miR-200a-3p; hsa-miR-218-5p; hsa-miR-197-3p; hsa-miR-122-5p; hsa-miR-143-3p; hsa-miR-1-3p; hsa-miR-328-3p; hsa-miR-148b-3p; hsa-miR-16-5p; hsa-miR-7-5p; hsa-miR-31-5p; hsa-miR-320b; hsa-miR-320a-3p; hsa-miR-320c; hsa-miR-484
Gene Ontology (miRWalk)	GO0003924 gtpase activity	over-represented	0.000278	0.0053394	0.0053393	7.48211	16	hsa-miR-451a; hsa-miR-200a-3p; hsa-miR-218-5p; hsa-miR-223-3p; hsa-miR-197-3p; hsa-miR-122-5p; hsa-miR-143-3p; hsa-miR-1-3p; hsa-miR-148b-3p; hsa-miR-16-5p; hsa-miR-7-5p; hsa-miR-31-5p; hsa-miR-320b; hsa-miR-320a-3p; hsa-miR-320c; hsa-miR-484
Gene Ontology (miRWalk)	GO0007067 mitosis	over-represented	0.000322	0.0057578	0.0057578	7.56388	16	hsa-miR-451a; hsa-miR-200a-3p; hsa-miR-218-5p; hsa-miR-197-3p; hsa-miR-122-5p; hsa-miR-1-3p; hsa-miR-328-3p; hsa-miR-148b-3p; hsa-miR-16-5p; hsa-let-7i-5p; hsa-miR-7-5p; hsa-miR-31-5p; hsa-miR-320b; hsa-miR-320a-3p; hsa-miR-320c; hsa-miR-484
Gene Ontology (miRWalk)	GO0043234 protein complex	over-represented	0.000428	0.0066046	0.0066046	7.72743	16	hsa-miR-451a; hsa-miR-218-5p; hsa-miR-223-3p; hsa-miR-197-3p; hsa-miR-122-5p; hsa-miR-504-5p; hsa-miR-143-3p; hsa-miR-1-3p; hsa-miR-148b-3p; hsa-miR-16-5p; hsa-let-7i-5p; hsa-miR-7-5p; hsa-miR-31-5p; hsa-miR-320b; hsa-miR-320a-3p; hsa-miR-484
Gene Ontology (miRWalk)	GO0007399 nervous system development	over-represented	0.000458	0.0067612	0.0067612	7.76831	16	hsa-miR-200a-3p; hsa-miR-218-5p; hsa-miR-223-3p; hsa-miR-197-3p; hsa-miR-122-5p; hsa-miR-504-5p; hsa-miR-1-3p; hsa-miR-328-3p; hsa-miR-148b-3p; hsa-miR-16-5p; hsa-miR-485-3p; hsa-miR-7-5p; hsa-miR-320b; hsa-miR-320a-3p; hsa-miR-320c; hsa-miR-484
Gene Ontology (miRWalk)	GO0001525 angiogenesis	over-represented	0.000644	0.0077017	0.0077017	7.97274	16	hsa-miR-451a; hsa-miR-200a-3p; hsa-miR-218-5p; hsa-miR-223-3p; hsa-miR-197-3p; hsa-miR-122-5p; hsa-miR-504-5p; hsa-miR-143-3p; hsa-miR-1-3p; hsa-miR-148b-3p; hsa-miR-16-5p; hsa-miR-7-5p; hsa-miR-31-5p; hsa-miR-320b; hsa-miR-320a-3p; hsa-miR-484
Gene Ontology (miRWalk)	GO0007049 cell cycle	over-represented	0.000644	0.0077017	0.0077017	7.97274	16	hsa-miR-200a-3p; hsa-miR-218-5p; hsa-miR-197-3p; hsa-miR-122-5p; hsa-miR-504-5p; hsa-miR-143-3p; hsa-miR-1-3p; hsa-miR-328-3p; hsa-miR-148b-3p; hsa-miR-16-5p; hsa-let-7i-5p; hsa-miR-7-5p; hsa-miR-31-5p; hsa-miR-320b; hsa-miR-320a-3p; hsa-miR-484
Gene Ontology (miRWalk)	GO0006357 regulation of transcription from rna polymerase ii promoter	over-represented	0.000689	0.008073	0.008073	8.01363	16	hsa-miR-200a-3p; hsa-miR-218-5p; hsa-miR-223-3p; hsa-miR-197-3p; hsa-miR-122-5p; hsa-miR-504-5p; hsa-miR-1-3p; hsa-miR-328-3p; hsa-miR-148b-3p; hsa-miR-16-5p; hsa-miR-7-5p; hsa-miR-31-5p; hsa-miR-320b; hsa-miR-320a-3p; hsa-miR-320c; hsa-miR-484
Gene Ontology (miRWalk)	GO0004674 protein serine threonine kinase activity	over-represented	0.000839	0.0090032	0.0090032	8.13629	16	hsa-miR-451a; hsa-miR-200a-3p; hsa-miR-218-5p; hsa-miR-197-3p; hsa-miR-122-5p; hsa-miR-143-3p; hsa-miR-1-3p; hsa-miR-328-3p; hsa-miR-148b-3p; hsa-miR-16-5p; hsa-miR-7-5p; hsa-miR-31-5p; hsa-miR-320a-3p; hsa-miR-320c; hsa-miR-184; hsa-miR-484
Gene Ontology (miRWalk)	GO0044212 transcription regulatory region dna binding	over-represented	0.0010166	0.0096927	0.0096927	8.25894	16	hsa-miR-200a-3p; hsa-miR-218-5p; hsa-miR-223-3p; hsa-miR-197-3p; hsa-miR-122-5p; hsa-miR-504-5p; hsa-miR-1-3p; hsa-miR-328-3p; hsa-miR-148b-3p; hsa-miR-16-5p; hsa-miR-7-5p; hsa-miR-31-5p; hsa-miR-320b; hsa-miR-320a-3p; hsa-miR-184; hsa-miR-484
Gene Ontology (miRWalk)	GO0009986 cell surface	over-represented	0.0012274	0.0104132	0.0104132	8.3816	16	hsa-miR-451a; hsa-miR-200a-3p; hsa-miR-218-5p; hsa-miR-223-3p; hsa-miR-197-3p; hsa-miR-122-5p; hsa-miR-504-5p; hsa-miR-1-3p; hsa-miR-328-3p; hsa-miR-148b-3p; hsa-miR-16-5p; hsa-miR-7-5p; hsa-miR-31-5p; hsa-miR-320b; hsa-miR-320a-3p; hsa-miR-484
Gene Ontology (miRWalk)	GO0005667 transcription factor complex	over-represented	0.0014758	0.0117215	0.0117215	8.50426	16	hsa-miR-200a-3p; hsa-miR-218-5p; hsa-miR-223-3p; hsa-miR-197-3p; hsa-miR-122-5p; hsa-miR-504-5p; hsa-miR-1-3p; hsa-miR-328-3p; hsa-miR-148b-3p; hsa-miR-16-5p; hsa-miR-7-5p; hsa-miR-31-5p; hsa-miR-320b; hsa-miR-320a-3p; hsa-miR-320c; hsa-miR-484
Gene Ontology (miRWalk)	GO0000075 cell cycle checkpoint	over-represented	0.0015679	0.0120393	0.0120393	8.54514	16	hsa-miR-200a-3p; hsa-miR-218-5p; hsa-miR-197-3p; hsa-miR-122-5p; hsa-miR-504-5p; hsa-miR-143-3p; hsa-miR-1-3p; hsa-miR-328-3p; hsa-miR-148b-3p; hsa-miR-16-5p; hsa-let-7i-5p; hsa-miR-7-5p; hsa-miR-31-5p; hsa-miR-320b; hsa-miR-320a-3p; hsa-miR-484
Gene Ontology (miRWalk)	GO0000166 nucleotide binding	over-represented	0.0019889	0.0139079	0.0139079	8.70869	16	hsa-miR-200a-3p; hsa-miR-218-5p; hsa-miR-197-3p; hsa-miR-122-5p; hsa-miR-504-5p; hsa-miR-1-3p; hsa-miR-328-3p; hsa-miR-148b-3p; hsa-miR-16-5p; hsa-miR-7-5p; hsa-miR-31-5p; hsa-miR-320b; hsa-miR-320a-3p; hsa-miR-320d; hsa-miR-320c; hsa-miR-484
Gene Ontology (miRWalk)	GO0051301 cell division	over-represented	0.002506	0.0156721	0.0156721	8.87223	16	hsa-miR-451a; hsa-miR-200a-3p; hsa-miR-218-5p; hsa-miR-197-3p; hsa-miR-122-5p; hsa-miR-1-3p; hsa-miR-328-3p; hsa-miR-148b-3p; hsa-miR-16-5p; hsa-let-7i-5p; hsa-miR-7-5p; hsa-miR-31-5p; hsa-miR-320b; hsa-miR-320a-3p; hsa-miR-320c; hsa-miR-484
Gene Ontology (miRWalk)	GO0003682 chromatin binding	over-represented	0.0033148	0.0183847	0.0183847	9.07666	16	hsa-miR-200a-3p; hsa-miR-223-3p; hsa-miR-197-3p; hsa-miR-122-5p; hsa-miR-504-5p; hsa-miR-143-3p; hsa-miR-1-3p; hsa-miR-328-3p; hsa-miR-148b-3p; hsa-miR-16-5p; hsa-let-7i-5p; hsa-miR-7-5p; hsa-miR-31-5p; hsa-miR-320b; hsa-miR-320a-3p; hsa-miR-484
Gene Ontology (miRWalk)	GO0007411 axon guidance	over-represented	0.0033148	0.0183847	0.0183847	9.07666	16	hsa-miR-200a-3p; hsa-miR-218-5p; hsa-miR-223-3p; hsa-miR-197-3p; hsa-miR-122-5p; hsa-miR-143-3p; hsa-miR-1-3p; hsa-miR-328-3p; hsa-miR-148b-3p; hsa-miR-16-5p; hsa-miR-7-5p; hsa-miR-31-5p; hsa-miR-320b; hsa-miR-320a-3p; hsa-miR-320c; hsa-miR-484
Gene Ontology (miRWalk)	GO0000082 g1 s transition of mitotic cell cycle	over-represented	0.0039019	0.0199328	0.0199328	9.19932	16	hsa-miR-451a; hsa-miR-200a-3p; hsa-miR-218-5p; hsa-miR-223-3p; hsa-miR-197-3p; hsa-miR-122-5p; hsa-miR-143-3p; hsa-miR-1-3p; hsa-miR-148b-3p; hsa-miR-16-5p; hsa-let-7i-5p; hsa-miR-7-5p; hsa-miR-31-5p; hsa-miR-320b; hsa-miR-320a-3p; hsa-miR-484
Gene Ontology (miRWalk)	GO0006468 protein phosphorylation	over-represented	0.0053514	0.0241108	0.0241108	9.44463	16	hsa-miR-451a; hsa-miR-218-5p; hsa-miR-223-3p; hsa-miR-197-3p; hsa-miR-122-5p; hsa-miR-143-3p; hsa-miR-1-3p; hsa-miR-328-3p; hsa-miR-148b-3p; hsa-miR-16-5p; hsa-miR-7-5p; hsa-miR-31-5p; hsa-miR-320b; hsa-miR-320a-3p; hsa-miR-320c; hsa-miR-484
Gene Ontology (miRWalk)	GO0000278 mitotic cell cycle	over-represented	0.0116655	0.0382518	0.0382518	10.0988	16	hsa-miR-200a-3p; hsa-miR-218-5p; hsa-miR-223-3p; hsa-miR-197-3p; hsa-miR-122-5p; hsa-miR-1-3p; hsa-miR-328-3p; hsa-miR-148b-3p; hsa-miR-16-5p; hsa-let-7i-5p; hsa-miR-7-5p; hsa-miR-31-5p; hsa-miR-320b; hsa-miR-320a-3p; hsa-miR-320c; hsa-miR-484
Gene Ontology (miRWalk)	GO0019901 protein kinase binding	over-represented	0.0127808	0.040922	0.040922	10.1806	16	hsa-miR-200a-3p; hsa-miR-218-5p; hsa-miR-223-3p; hsa-miR-197-3p; hsa-miR-122-5p; hsa-miR-504-5p; hsa-miR-1-3p; hsa-miR-328-3p; hsa-miR-148b-3p; hsa-miR-16-5p; hsa-let-7i-5p; hsa-miR-7-5p; hsa-miR-31-5p; hsa-miR-320a-3p; hsa-miR-320c; hsa-miR-484
Localization (RNALocate)	exosome	over-represented	1.55e-05	4.25e-05	4.25e-05	5.68083	16	hsa-miR-451a; hsa-miR-200a-3p; hsa-miR-218-5p; hsa-miR-223-3p; hsa-miR-197-3p; hsa-miR-122-5p; hsa-miR-143-3p; hsa-miR-328-3p; hsa-miR-148b-3p; hsa-miR-16-5p; hsa-let-7i-5p; hsa-miR-7-5p; hsa-miR-31-5p; hsa-miR-320a-3p; hsa-miR-887-3p; hsa-miR-484
Pathways (KEGG)	Graft-versus-host disease	over-represented	1.14e-05	0.00074	0.00074	5.23895	16	hsa-miR-451a; hsa-miR-4511; hsa-miR-218-5p; hsa-miR-223-3p; hsa-miR-122-5p; hsa-miR-504-5p; hsa-miR-143-3p; hsa-miR-1-3p; hsa-miR-4755-5p; hsa-miR-148b-3p; hsa-miR-16-5p; hsa-miR-485-3p; hsa-let-7i-5p; hsa-miR-320a-3p; hsa-miR-887-3p; hsa-miR-484
Pathways (KEGG)	Metabolism of xenobiotics by cytochrome P450	over-represented	0.000856	0.0132535	0.0132535	7.39304	16	hsa-miR-200a-3p; hsa-miR-4511; hsa-miR-218-5p; hsa-miR-223-5p; hsa-miR-6741-3p; hsa-miR-197-3p; hsa-miR-122-5p; hsa-miR-143-3p; hsa-miR-1-3p; hsa-miR-4755-5p; hsa-miR-148b-3p; hsa-miR-16-5p; hsa-let-7i-5p; hsa-miR-7-5p; hsa-miR-6866-3p; hsa-miR-484
Pathways (KEGG)	Base excision repair	over-represented	0.0104832	0.037029	0.037029	9.29449	16	hsa-miR-200a-3p; hsa-miR-218-5p; hsa-miR-223-3p; hsa-miR-6741-3p; hsa-miR-122-5p; hsa-miR-4755-3p; hsa-miR-1-3p; hsa-miR-328-3p; hsa-miR-148b-3p; hsa-miR-16-5p; hsa-let-7i-5p; hsa-miR-7-5p; hsa-miR-31-5p; hsa-miR-320a-3p; hsa-miR-6881-3p; hsa-miR-484
Pathways (miRWalk)	WP75 Toll Like Receptor signaling	over-represented	5.61e-06	0.000365	0.000365	5.89515	16	hsa-miR-451a; hsa-miR-200a-3p; hsa-miR-218-5p; hsa-miR-223-3p; hsa-miR-122-5p; hsa-miR-143-3p; hsa-miR-1-3p; hsa-miR-328-3p; hsa-miR-148b-3p; hsa-miR-16-5p; hsa-let-7i-5p; hsa-miR-7-5p; hsa-miR-320b; hsa-miR-320a-3p; hsa-miR-184; hsa-miR-484
Pathways (miRWalk)	hsa04620 Toll like receptor signaling pathway	over-represented	5.03e-06	0.000365	0.000365	5.85243	16	hsa-miR-451a; hsa-miR-200a-3p; hsa-miR-218-5p; hsa-miR-223-3p; hsa-miR-122-5p; hsa-miR-143-3p; hsa-miR-1-3p; hsa-miR-328-3p; hsa-miR-148b-3p; hsa-miR-16-5p; hsa-let-7i-5p; hsa-miR-7-5p; hsa-miR-320b; hsa-miR-320a-3p; hsa-miR-184; hsa-miR-484
Pathways (miRWalk)	WP1544 MicroRNAs in cardiomyocyte hypertrophy	over-represented	1.43e-05	0.000538	0.000538	6.27961	16	hsa-miR-451a; hsa-miR-200a-3p; hsa-miR-218-5p; hsa-miR-223-3p; hsa-miR-122-5p; hsa-miR-143-3p; hsa-miR-1-3p; hsa-miR-148b-3p; hsa-miR-16-5p; hsa-miR-7-5p; hsa-miR-31-5p; hsa-miR-320b; hsa-miR-320a-3p; hsa-miR-320c; hsa-miR-184; hsa-miR-484
Pathways (miRWalk)	hsa04660 T cell receptor signaling pathway	over-represented	2.56e-05	0.000723	0.000723	6.53592	16	hsa-miR-451a; hsa-miR-200a-3p; hsa-miR-218-5p; hsa-miR-223-3p; hsa-miR-122-5p; hsa-miR-143-3p; hsa-miR-1-3p; hsa-miR-148b-3p; hsa-miR-16-5p; hsa-miR-7-5p; hsa-miR-31-5p; hsa-miR-320b; hsa-miR-320a-3p; hsa-miR-320c; hsa-miR-184; hsa-miR-484
Pathways (miRWalk)	hsa04210 Apoptosis	over-represented	3.39e-05	0.000901	0.000901	6.66408	16	hsa-miR-451a; hsa-miR-218-5p; hsa-miR-223-3p; hsa-miR-197-3p; hsa-miR-122-5p; hsa-miR-504-5p; hsa-miR-143-3p; hsa-miR-1-3p; hsa-miR-328-3p; hsa-miR-148b-3p; hsa-miR-16-5p; hsa-miR-7-5p; hsa-miR-320a-3p; hsa-miR-320c; hsa-miR-184; hsa-miR-484
Pathways (miRWalk)	hsa04914 Progesterone mediated oocyte maturation	over-represented	6.36e-05	0.001065	0.001065	6.96311	16	hsa-miR-451a; hsa-miR-200a-3p; hsa-miR-223-3p; hsa-miR-197-3p; hsa-miR-122-5p; hsa-miR-143-3p; hsa-miR-1-3p; hsa-miR-148b-3p; hsa-miR-16-5p; hsa-let-7i-5p; hsa-miR-7-5p; hsa-miR-31-5p; hsa-miR-320b; hsa-miR-320a-3p; hsa-miR-184; hsa-miR-484
Pathways (miRWalk)	P00018 EGF receptor signaling pathway	over-represented	8.97e-05	0.0013094	0.0013094	7.13398	16	hsa-miR-451a; hsa-miR-200a-3p; hsa-miR-197-3p; hsa-miR-122-5p; hsa-miR-143-3p; hsa-miR-1-3p; hsa-miR-328-3p; hsa-miR-148b-3p; hsa-miR-16-5p; hsa-let-7i-5p; hsa-miR-7-5p; hsa-miR-31-5p; hsa-miR-320b; hsa-miR-320a-3p; hsa-miR-184; hsa-miR-484
Pathways (miRWalk)	WP23 B Cell Receptor Signaling Pathway	over-represented	0.000115	0.0014089	0.0014089	7.26214	16	hsa-miR-451a; hsa-miR-200a-3p; hsa-miR-218-5p; hsa-miR-223-3p; hsa-miR-197-3p; hsa-miR-122-5p; hsa-miR-143-3p; hsa-miR-1-3p; hsa-miR-148b-3p; hsa-miR-16-5p; hsa-miR-7-5p; hsa-miR-31-5p; hsa-miR-320b; hsa-miR-320a-3p; hsa-miR-184; hsa-miR-484
Pathways (miRWalk)	hsa05213 Endometrial cancer	over-represented	0.000147	0.0016049	0.0016049	7.39029	16	hsa-miR-451a; hsa-miR-200a-3p; hsa-miR-197-3p; hsa-miR-122-5p; hsa-miR-504-5p; hsa-miR-143-3p; hsa-miR-1-3p; hsa-miR-148b-3p; hsa-miR-16-5p; hsa-miR-7-5p; hsa-miR-31-5p; hsa-miR-320b; hsa-miR-320a-3p; hsa-miR-320c; hsa-miR-184; hsa-miR-484
Pathways (miRWalk)	hsa04910 Insulin signaling pathway	over-represented	0.000187	0.0018808	0.0018808	7.51845	16	hsa-miR-451a; hsa-miR-200a-3p; hsa-miR-218-5p; hsa-miR-223-3p; hsa-miR-197-3p; hsa-miR-122-5p; hsa-miR-143-3p; hsa-miR-1-3p; hsa-miR-148b-3p; hsa-miR-16-5p; hsa-let-7i-5p; hsa-miR-7-5p; hsa-miR-320b; hsa-miR-320a-3p; hsa-miR-184; hsa-miR-484
Pathways (miRWalk)	WP2037 Prolactin Signaling Pathway	over-represented	0.000219	0.0021518	0.0021518	7.60388	16	hsa-miR-451a; hsa-miR-200a-3p; hsa-miR-218-5p; hsa-miR-223-3p; hsa-miR-197-3p; hsa-miR-122-5p; hsa-miR-143-3p; hsa-miR-1-3p; hsa-miR-148b-3p; hsa-miR-16-5p; hsa-let-7i-5p; hsa-miR-7-5p; hsa-miR-31-5p; hsa-miR-320b; hsa-miR-320a-3p; hsa-miR-484
Pathways (miRWalk)	WP2034 Leptin signaling pathway	over-represented	0.000276	0.0022662	0.0022662	7.73204	16	hsa-miR-451a; hsa-miR-200a-3p; hsa-miR-218-5p; hsa-miR-223-3p; hsa-miR-122-5p; hsa-miR-504-5p; hsa-miR-143-3p; hsa-miR-1-3p; hsa-miR-148b-3p; hsa-miR-16-5p; hsa-miR-7-5p; hsa-miR-31-5p; hsa-miR-320b; hsa-miR-320a-3p; hsa-miR-320c; hsa-miR-484
Pathways (miRWalk)	P00034 Integrin signalling pathway	over-represented	0.000534	0.0028926	0.0028926	8.1165	16	hsa-miR-200a-3p; hsa-miR-218-5p; hsa-miR-223-3p; hsa-miR-197-3p; hsa-miR-122-5p; hsa-miR-143-3p; hsa-miR-1-3p; hsa-miR-148b-3p; hsa-miR-16-5p; hsa-let-7i-5p; hsa-miR-7-5p; hsa-miR-31-5p; hsa-miR-320b; hsa-miR-320a-3p; hsa-miR-320c; hsa-miR-484
Pathways (miRWalk)	P00031 Inflammation mediated by chemokine and cytokine signaling pathway	over-represented	0.000615	0.0031947	0.0031947	8.20194	16	hsa-miR-451a; hsa-miR-200a-3p; hsa-miR-218-5p; hsa-miR-197-3p; hsa-miR-122-5p; hsa-miR-143-3p; hsa-miR-1-3p; hsa-miR-148b-3p; hsa-miR-16-5p; hsa-miR-7-5p; hsa-miR-31-5p; hsa-miR-320b; hsa-miR-320a-3p; hsa-miR-320c; hsa-miR-184; hsa-miR-484
Pathways (miRWalk)	hsa04310 Wnt signaling pathway	over-represented	0.000615	0.0031947	0.0031947	8.20194	16	hsa-miR-451a; hsa-miR-200a-3p; hsa-miR-218-5p; hsa-miR-197-3p; hsa-miR-122-5p; hsa-miR-504-5p; hsa-miR-1-3p; hsa-miR-148b-3p; hsa-miR-16-5p; hsa-miR-7-5p; hsa-miR-31-5p; hsa-miR-320b; hsa-miR-320a-3p; hsa-miR-320c; hsa-miR-184; hsa-miR-484
Pathways (miRWalk)	hsa04144 Endocytosis	over-represented	0.001131	0.0047911	0.0047911	8.58641	16	hsa-miR-200a-3p; hsa-miR-218-5p; hsa-miR-223-3p; hsa-miR-197-3p; hsa-miR-122-5p; hsa-miR-504-5p; hsa-miR-143-3p; hsa-miR-1-3p; hsa-miR-328-3p; hsa-miR-148b-3p; hsa-miR-16-5p; hsa-miR-7-5p; hsa-miR-31-5p; hsa-miR-320b; hsa-miR-320a-3p; hsa-miR-484
Pathways (miRWalk)	hsa05218 Melanoma	over-represented	0.0020017	0.0070555	0.0070555	8.97087	16	hsa-miR-451a; hsa-miR-218-5p; hsa-miR-223-3p; hsa-miR-122-5p; hsa-miR-504-5p; hsa-miR-143-3p; hsa-miR-1-3p; hsa-miR-328-3p; hsa-miR-148b-3p; hsa-miR-16-5p; hsa-miR-7-5p; hsa-miR-31-5p; hsa-miR-320b; hsa-miR-320a-3p; hsa-miR-184; hsa-miR-484
Pathways (miRWalk)	hsa05212 Pancreatic cancer	over-represented	0.002128	0.0072601	0.0072601	9.01359	16	hsa-miR-451a; hsa-miR-200a-3p; hsa-miR-218-5p; hsa-miR-223-3p; hsa-miR-197-3p; hsa-miR-122-5p; hsa-miR-504-5p; hsa-miR-143-3p; hsa-miR-1-3p; hsa-miR-148b-3p; hsa-miR-16-5p; hsa-miR-7-5p; hsa-miR-320b; hsa-miR-320a-3p; hsa-miR-184; hsa-miR-484
Pathways (miRWalk)	WP45 G1 to S cell cycle control	over-represented	0.0022613	0.0074204	0.0074204	9.05631	16	hsa-miR-451a; hsa-miR-200a-3p; hsa-miR-218-5p; hsa-miR-223-3p; hsa-miR-197-3p; hsa-miR-122-5p; hsa-miR-504-5p; hsa-miR-143-3p; hsa-miR-1-3p; hsa-miR-16-5p; hsa-let-7i-5p; hsa-miR-7-5p; hsa-miR-31-5p; hsa-miR-320b; hsa-miR-320a-3p; hsa-miR-484
Pathways (miRWalk)	hsa05220 Chronic myeloid leukemia	over-represented	0.0053499	0.0131422	0.0131422	9.69709	16	hsa-miR-451a; hsa-miR-200a-3p; hsa-miR-218-5p; hsa-miR-223-3p; hsa-miR-197-3p; hsa-miR-122-5p; hsa-miR-504-5p; hsa-miR-143-3p; hsa-miR-1-3p; hsa-miR-148b-3p; hsa-miR-16-5p; hsa-miR-7-5p; hsa-miR-320b; hsa-miR-320a-3p; hsa-miR-184; hsa-miR-484
Annotations derived over miRTarBase (Gene Ontology)	BH3 domain binding GO0051434	over-represented	1.69e-06	0.000548	0.000548	3.96799	15	hsa-miR-451a; hsa-miR-200a-3p; hsa-miR-218-5p; hsa-miR-122-5p; hsa-miR-143-3p; hsa-miR-1-3p; hsa-miR-148b-3p; hsa-miR-16-5p; hsa-miR-7-5p; hsa-miR-320b; hsa-miR-320a-3p; hsa-miR-320d; hsa-miR-320c; hsa-miR-184; hsa-miR-484
Annotations derived over miRTarBase (Gene Ontology)	negative regulation of ossification GO0030279	over-represented	1.69e-06	0.000548	0.000548	3.96799	15	hsa-miR-218-5p; hsa-miR-223-3p; hsa-miR-197-3p; hsa-miR-504-5p; hsa-miR-1-3p; hsa-miR-328-3p; hsa-miR-4755-5p; hsa-miR-148b-3p; hsa-miR-16-5p; hsa-miR-7-5p; hsa-miR-31-5p; hsa-miR-320b; hsa-miR-320a-3p; hsa-miR-320d; hsa-miR-320c
Annotations derived over miRTarBase (Gene Ontology)	protein ADP-ribosylation GO0006471	over-represented	7.87e-06	0.0013028	0.0013028	4.47229	15	hsa-miR-200a-3p; hsa-miR-218-5p; hsa-miR-223-3p; hsa-miR-197-3p; hsa-miR-122-5p; hsa-miR-4755-3p; hsa-miR-1-3p; hsa-miR-148b-3p; hsa-miR-16-5p; hsa-let-7i-5p; hsa-miR-7-5p; hsa-miR-31-5p; hsa-miR-6866-3p; hsa-miR-6881-3p; hsa-miR-484
Annotations derived over miRTarBase (Gene Ontology)	positive regulation of exocytosis GO0045921	over-represented	1.02e-05	0.0013989	0.0013989	4.56518	15	hsa-miR-451a; hsa-miR-218-5p; hsa-miR-223-3p; hsa-miR-6741-3p; hsa-miR-197-3p; hsa-miR-504-5p; hsa-miR-4755-3p; hsa-miR-1-3p; hsa-miR-16-5p; hsa-miR-7-5p; hsa-miR-31-5p; hsa-miR-6866-3p; hsa-miR-320a-3p; hsa-miR-6881-3p; hsa-miR-484
Annotations derived over miRTarBase (Gene Ontology)	transcytosis GO0045056	over-represented	1.36e-05	0.0016538	0.0016538	4.67135	15	hsa-miR-4511; hsa-miR-218-5p; hsa-miR-223-3p; hsa-miR-223-5p; hsa-miR-197-3p; hsa-miR-122-5p; hsa-miR-4755-3p; hsa-miR-143-3p; hsa-miR-1-3p; hsa-miR-16-5p; hsa-let-7i-5p; hsa-miR-7-5p; hsa-miR-320a-3p; hsa-miR-6881-3p; hsa-miR-484
Annotations derived over miRTarBase (Gene Ontology)	locomotory behavior GO0007626	over-represented	2e-05	0.0021235	0.0021235	4.81733	15	hsa-miR-200a-3p; hsa-miR-223-5p; hsa-miR-197-3p; hsa-miR-122-5p; hsa-miR-1-3p; hsa-miR-328-3p; hsa-miR-148b-3p; hsa-miR-16-5p; hsa-let-7i-5p; hsa-miR-320b; hsa-miR-320a-3p; hsa-miR-320d; hsa-miR-320c; hsa-miR-6881-3p; hsa-miR-484
Annotations derived over miRTarBase (Gene Ontology)	protein serinethreoninetyrosine kinase activity GO0004712	over-represented	3.4e-05	0.0027027	0.0027027	5.02966	15	hsa-miR-451a; hsa-miR-200a-3p; hsa-miR-218-5p; hsa-miR-4755-3p; hsa-miR-143-3p; hsa-miR-16-5p; hsa-let-7i-5p; hsa-miR-7-5p; hsa-miR-6866-3p; hsa-miR-320b; hsa-miR-320a-3p; hsa-miR-320d; hsa-miR-320c; hsa-miR-184; hsa-miR-484
Annotations derived over miRTarBase (Gene Ontology)	sarcoplasmic reticulum GO0016529	over-represented	3.4e-05	0.0027027	0.0027027	5.02966	15	hsa-miR-218-5p; hsa-miR-223-5p; hsa-miR-197-3p; hsa-miR-122-5p; hsa-miR-4755-3p; hsa-miR-143-3p; hsa-miR-1-3p; hsa-miR-148b-3p; hsa-miR-16-5p; hsa-let-7i-5p; hsa-miR-7-5p; hsa-miR-31-5p; hsa-miR-320a-3p; hsa-miR-320c; hsa-miR-484
Annotations derived over miRTarBase (Gene Ontology)	regulation of response to DNA damage stimulus GO2001020	over-represented	8.56e-05	0.0044663	0.0044663	5.42779	15	hsa-miR-200a-3p; hsa-miR-4511; hsa-miR-218-5p; hsa-miR-6741-3p; hsa-miR-197-3p; hsa-miR-122-5p; hsa-miR-148b-3p; hsa-miR-16-5p; hsa-miR-7-5p; hsa-miR-31-5p; hsa-miR-320b; hsa-miR-320a-3p; hsa-miR-320d; hsa-miR-320c; hsa-miR-484
Annotations derived over miRTarBase (Gene Ontology)	insulin-like growth factor receptor binding GO0005159	over-represented	8.82e-05	0.004478	0.004478	5.44106	15	hsa-miR-200a-3p; hsa-miR-218-5p; hsa-miR-223-5p; hsa-miR-122-5p; hsa-miR-4755-3p; hsa-miR-143-3p; hsa-miR-1-3p; hsa-miR-16-5p; hsa-miR-485-3p; hsa-let-7i-5p; hsa-miR-7-5p; hsa-miR-320b; hsa-miR-320a-3p; hsa-miR-320d; hsa-miR-320c
Annotations derived over miRTarBase (Gene Ontology)	negative regulation of interferon-gamma production GO0032689	over-represented	9.08e-05	0.0045488	0.0045488	5.45433	15	hsa-miR-200a-3p; hsa-miR-218-5p; hsa-miR-6741-3p; hsa-miR-122-5p; hsa-miR-143-3p; hsa-miR-1-3p; hsa-miR-328-3p; hsa-miR-148b-3p; hsa-miR-16-5p; hsa-let-7i-5p; hsa-miR-7-5p; hsa-miR-31-5p; hsa-miR-320a-3p; hsa-miR-6881-3p; hsa-miR-484
Annotations derived over miRTarBase (Gene Ontology)	positive regulation of protein import into nucleus GO0042307	over-represented	0.000117	0.0053615	0.0053615	5.57377	15	hsa-miR-200a-3p; hsa-miR-218-5p; hsa-miR-223-3p; hsa-miR-223-5p; hsa-miR-6741-3p; hsa-miR-197-3p; hsa-miR-122-5p; hsa-miR-4755-3p; hsa-miR-143-3p; hsa-miR-1-3p; hsa-miR-16-5p; hsa-miR-7-5p; hsa-miR-31-5p; hsa-miR-320a-3p; hsa-miR-484
Annotations derived over miRTarBase (Gene Ontology)	positive regulation of cardiac muscle cell proliferation GO0060045	over-represented	0.000164	0.0061947	0.0061947	5.73302	15	hsa-miR-200a-3p; hsa-miR-218-5p; hsa-miR-223-3p; hsa-miR-223-5p; hsa-miR-1-3p; hsa-miR-4755-5p; hsa-miR-16-5p; hsa-let-7i-5p; hsa-miR-7-5p; hsa-miR-320b; hsa-miR-320a-3p; hsa-miR-320d; hsa-miR-320c; hsa-miR-6881-3p; hsa-miR-184
Annotations derived over miRTarBase (Gene Ontology)	heterotrimeric G-protein complex GO0005834	over-represented	0.000178	0.0063959	0.0063959	5.77283	15	hsa-miR-200a-3p; hsa-miR-4511; hsa-miR-218-5p; hsa-miR-197-3p; hsa-miR-1-3p; hsa-miR-148b-3p; hsa-miR-16-5p; hsa-let-7i-5p; hsa-miR-7-5p; hsa-miR-31-5p; hsa-miR-320b; hsa-miR-320a-3p; hsa-miR-320d; hsa-miR-320c; hsa-miR-6881-3p
Annotations derived over miRTarBase (Gene Ontology)	regulation of actin filament polymerization GO0030833	over-represented	0.000384	0.0096525	0.0096525	6.17096	15	hsa-miR-218-5p; hsa-miR-223-3p; hsa-miR-223-5p; hsa-miR-197-3p; hsa-miR-4755-3p; hsa-miR-1-3p; hsa-miR-16-5p; hsa-miR-7-5p; hsa-miR-4536-3p; hsa-miR-31-5p; hsa-miR-320b; hsa-miR-320a-3p; hsa-miR-320d; hsa-miR-320c; hsa-miR-484
Annotations derived over miRTarBase (Gene Ontology)	positive regulation of glycogen biosynthetic process GO0045725	over-represented	0.000433	0.0104148	0.0104148	6.23731	15	hsa-miR-451a; hsa-miR-223-5p; hsa-miR-197-3p; hsa-miR-143-3p; hsa-miR-1-3p; hsa-miR-16-5p; hsa-let-7i-5p; hsa-miR-7-5p; hsa-miR-6866-3p; hsa-miR-320b; hsa-miR-320a-3p; hsa-miR-320d; hsa-miR-320c; hsa-miR-184; hsa-miR-484
Annotations derived over miRTarBase (Gene Ontology)	cell migration involved in sprouting angiogenesis GO0002042	over-represented	0.000488	0.0110733	0.0110733	6.30367	15	hsa-miR-451a; hsa-miR-200a-3p; hsa-miR-218-5p; hsa-miR-122-5p; hsa-miR-504-5p; hsa-miR-143-3p; hsa-miR-1-3p; hsa-miR-4755-5p; hsa-miR-148b-3p; hsa-miR-16-5p; hsa-miR-7-5p; hsa-miR-6866-3p; hsa-miR-320a-3p; hsa-miR-184; hsa-miR-484
Annotations derived over miRTarBase (Gene Ontology)	peptide antigen binding GO0042605	over-represented	0.000488	0.0110733	0.0110733	6.30367	15	hsa-miR-200a-3p; hsa-miR-4511; hsa-miR-218-5p; hsa-miR-223-3p; hsa-miR-197-3p; hsa-miR-122-5p; hsa-miR-4755-3p; hsa-miR-328-3p; hsa-miR-4755-5p; hsa-miR-148b-3p; hsa-miR-16-5p; hsa-miR-7-5p; hsa-miR-31-5p; hsa-miR-184; hsa-miR-484
Annotations derived over miRTarBase (Gene Ontology)	erythrocyte differentiation GO0030218	over-represented	0.000632	0.0122332	0.0122332	6.44965	15	hsa-miR-218-5p; hsa-miR-223-3p; hsa-miR-223-5p; hsa-miR-122-5p; hsa-miR-504-5p; hsa-miR-4755-3p; hsa-miR-143-3p; hsa-miR-148b-3p; hsa-miR-16-5p; hsa-let-7i-5p; hsa-miR-320b; hsa-miR-320a-3p; hsa-miR-320d; hsa-miR-320c; hsa-miR-484
Annotations derived over miRTarBase (Gene Ontology)	actin filament polymerization GO0030041	over-represented	0.000661	0.0127025	0.0127025	6.47619	15	hsa-miR-200a-3p; hsa-miR-218-5p; hsa-miR-223-3p; hsa-miR-223-5p; hsa-miR-122-5p; hsa-miR-4755-3p; hsa-miR-1-3p; hsa-miR-328-3p; hsa-miR-4755-5p; hsa-miR-148b-3p; hsa-miR-16-5p; hsa-let-7i-5p; hsa-miR-31-5p; hsa-miR-6866-3p; hsa-miR-320a-3p
Annotations derived over miRTarBase (Gene Ontology)	positive regulation of focal adhesion assembly GO0051894	over-represented	0.000708	0.0130723	0.0130723	6.516	15	hsa-miR-451a; hsa-miR-4511; hsa-miR-6803-3p; hsa-miR-218-5p; hsa-miR-6741-3p; hsa-miR-122-5p; hsa-miR-504-5p; hsa-miR-4755-3p; hsa-miR-1-3p; hsa-miR-328-3p; hsa-miR-148b-3p; hsa-miR-16-5p; hsa-miR-31-5p; hsa-miR-320a-3p; hsa-miR-484
Annotations derived over miRTarBase (Gene Ontology)	positive regulation of protein export from nucleus GO0046827	over-represented	0.000692	0.0130723	0.0130723	6.50273	15	hsa-miR-200a-3p; hsa-miR-218-5p; hsa-miR-223-3p; hsa-miR-223-5p; hsa-miR-504-5p; hsa-miR-143-3p; hsa-miR-1-3p; hsa-miR-4755-5p; hsa-miR-148b-3p; hsa-miR-16-5p; hsa-miR-485-3p; hsa-miR-31-5p; hsa-miR-320a-3p; hsa-miR-887-3p; hsa-miR-484
Annotations derived over miRTarBase (Gene Ontology)	endothelial cell migration GO0043542	over-represented	0.000724	0.0131894	0.0131894	6.52927	15	hsa-miR-200a-3p; hsa-miR-4511; hsa-miR-218-5p; hsa-miR-223-3p; hsa-miR-197-3p; hsa-miR-122-5p; hsa-miR-504-5p; hsa-miR-1-3p; hsa-miR-148b-3p; hsa-miR-16-5p; hsa-let-7i-5p; hsa-miR-31-5p; hsa-miR-320a-3p; hsa-miR-320c; hsa-miR-484
Annotations derived over miRTarBase (Gene Ontology)	positive regulation of BMP signaling pathway GO0030513	over-represented	0.000847	0.0146262	0.0146262	6.62217	15	hsa-miR-200a-3p; hsa-miR-218-5p; hsa-miR-197-3p; hsa-miR-328-3p; hsa-miR-4755-5p; hsa-miR-148b-3p; hsa-miR-16-5p; hsa-let-7i-5p; hsa-miR-7-5p; hsa-miR-31-5p; hsa-miR-320b; hsa-miR-320a-3p; hsa-miR-320d; hsa-miR-320c; hsa-miR-484
Annotations derived over miRTarBase (Gene Ontology)	negative regulation of endothelial cell proliferation GO0001937	over-represented	0.0011723	0.0172113	0.0172113	6.82123	15	hsa-miR-223-3p; hsa-miR-223-5p; hsa-miR-4755-3p; hsa-miR-1-3p; hsa-miR-4755-5p; hsa-miR-16-5p; hsa-let-7i-5p; hsa-miR-7-5p; hsa-miR-31-5p; hsa-miR-320b; hsa-miR-320a-3p; hsa-miR-320d; hsa-miR-320c; hsa-miR-6881-3p; hsa-miR-484
Annotations derived over miRTarBase (Gene Ontology)	amyloid-beta clearance GO0097242	over-represented	0.001223	0.0177847	0.0177847	6.84778	15	hsa-miR-4511; hsa-miR-218-5p; hsa-miR-223-3p; hsa-miR-223-5p; hsa-miR-6741-3p; hsa-miR-122-5p; hsa-miR-4755-3p; hsa-miR-143-3p; hsa-miR-1-3p; hsa-miR-148b-3p; hsa-miR-16-5p; hsa-let-7i-5p; hsa-miR-7-5p; hsa-miR-320a-3p; hsa-miR-484
Annotations derived over miRTarBase (Gene Ontology)	GTPase binding GO0051020	over-represented	0.0012754	0.0182151	0.0182151	6.87432	15	hsa-miR-218-5p; hsa-miR-223-5p; hsa-miR-6741-3p; hsa-miR-1-3p; hsa-miR-4755-5p; hsa-miR-148b-3p; hsa-miR-16-5p; hsa-let-7i-5p; hsa-miR-7-5p; hsa-miR-31-5p; hsa-miR-320b; hsa-miR-320a-3p; hsa-miR-320d; hsa-miR-320c; hsa-miR-484
Annotations derived over miRTarBase (Gene Ontology)	RNA polymerase III complex GO0005666	over-represented	0.0013024	0.0183341	0.0183341	6.88759	15	hsa-miR-200a-3p; hsa-miR-223-3p; hsa-miR-197-3p; hsa-miR-504-5p; hsa-miR-4755-3p; hsa-miR-143-3p; hsa-miR-1-3p; hsa-miR-328-3p; hsa-miR-16-5p; hsa-let-7i-5p; hsa-miR-7-5p; hsa-miR-6866-3p; hsa-miR-320a-3p; hsa-miR-6881-3p; hsa-miR-484
Annotations derived over miRTarBase (Gene Ontology)	mitochondrial translation GO0032543	over-represented	0.0013024	0.0183341	0.0183341	6.88759	15	hsa-miR-218-5p; hsa-miR-223-5p; hsa-miR-6741-3p; hsa-miR-197-3p; hsa-miR-122-5p; hsa-miR-4755-3p; hsa-miR-4755-5p; hsa-miR-16-5p; hsa-let-7i-5p; hsa-miR-320b; hsa-miR-320a-3p; hsa-miR-320d; hsa-miR-320c; hsa-miR-6881-3p; hsa-miR-484
Annotations derived over miRTarBase (Gene Ontology)	small GTPase mediated signal transduction GO0007264	over-represented	0.0013863	0.0189446	0.0189446	6.9274	15	hsa-miR-200a-3p; hsa-miR-218-5p; hsa-miR-223-5p; hsa-miR-197-3p; hsa-miR-1-3p; hsa-miR-16-5p; hsa-let-7i-5p; hsa-miR-7-5p; hsa-miR-320b; hsa-miR-320a-3p; hsa-miR-320d; hsa-miR-320c; hsa-miR-6881-3p; hsa-miR-887-3p; hsa-miR-484
Annotations derived over miRTarBase (Gene Ontology)	Cajal body GO0015030	over-represented	0.0017347	0.0218538	0.0218538	7.07338	15	hsa-miR-218-5p; hsa-miR-223-3p; hsa-miR-6741-3p; hsa-miR-197-3p; hsa-miR-122-5p; hsa-miR-504-5p; hsa-miR-4755-3p; hsa-miR-1-3p; hsa-miR-4755-5p; hsa-miR-16-5p; hsa-let-7i-5p; hsa-miR-31-5p; hsa-miR-320a-3p; hsa-miR-6881-3p; hsa-miR-484
Annotations derived over miRTarBase (Gene Ontology)	regulation of phosphatidylinositol 3-kinase signaling GO0014066	over-represented	0.0018056	0.022153	0.022153	7.09992	15	hsa-miR-451a; hsa-miR-200a-3p; hsa-miR-218-5p; hsa-miR-223-5p; hsa-miR-6741-3p; hsa-miR-197-3p; hsa-miR-122-5p; hsa-miR-143-3p; hsa-miR-1-3p; hsa-miR-148b-3p; hsa-miR-16-5p; hsa-miR-7-5p; hsa-miR-320b; hsa-miR-320a-3p; hsa-miR-6881-3p
Annotations derived over miRTarBase (Gene Ontology)	cell division GO0051301	over-represented	0.0021558	0.0247341	0.0247341	7.21936	15	hsa-miR-218-5p; hsa-miR-197-3p; hsa-miR-122-5p; hsa-miR-504-5p; hsa-miR-1-3p; hsa-miR-328-3p; hsa-miR-4755-5p; hsa-miR-148b-3p; hsa-miR-16-5p; hsa-miR-7-5p; hsa-miR-320b; hsa-miR-320a-3p; hsa-miR-320d; hsa-miR-320c; hsa-miR-484
Annotations derived over miRTarBase (Gene Ontology)	ADP binding GO0043531	over-represented	0.0026613	0.0274025	0.0274025	7.36534	15	hsa-miR-200a-3p; hsa-miR-218-5p; hsa-miR-197-3p; hsa-miR-504-5p; hsa-miR-4755-3p; hsa-miR-143-3p; hsa-miR-1-3p; hsa-miR-4755-5p; hsa-miR-148b-3p; hsa-miR-16-5p; hsa-let-7i-5p; hsa-miR-31-5p; hsa-miR-320a-3p; hsa-miR-6881-3p; hsa-miR-484
Annotations derived over miRTarBase (Gene Ontology)	negative regulation of extrinsic apoptotic signaling pathway GO2001237	over-represented	0.0027118	0.0278217	0.0278217	7.37861	15	hsa-miR-218-5p; hsa-miR-223-5p; hsa-miR-197-3p; hsa-miR-504-5p; hsa-miR-1-3p; hsa-miR-4755-5p; hsa-miR-148b-3p; hsa-miR-16-5p; hsa-miR-485-3p; hsa-let-7i-5p; hsa-miR-7-5p; hsa-miR-31-5p; hsa-miR-320a-3p; hsa-miR-320c; hsa-miR-484
Annotations derived over miRTarBase (Gene Ontology)	DNA binding, bending GO0008301	over-represented	0.0030328	0.0296057	0.0296057	7.45824	15	hsa-miR-200a-3p; hsa-miR-218-5p; hsa-miR-223-5p; hsa-miR-6741-3p; hsa-miR-1-3p; hsa-miR-328-3p; hsa-miR-4755-5p; hsa-miR-148b-3p; hsa-miR-16-5p; hsa-let-7i-5p; hsa-miR-7-5p; hsa-miR-31-5p; hsa-miR-320a-3p; hsa-miR-6881-3p; hsa-miR-484
Annotations derived over miRTarBase (Gene Ontology)	transcription coactivator binding GO0001223	over-represented	0.0030328	0.0296057	0.0296057	7.45824	15	hsa-miR-218-5p; hsa-miR-223-5p; hsa-miR-197-3p; hsa-miR-504-5p; hsa-miR-143-3p; hsa-miR-1-3p; hsa-miR-4755-5p; hsa-miR-148b-3p; hsa-miR-16-5p; hsa-miR-485-3p; hsa-let-7i-5p; hsa-miR-7-5p; hsa-miR-31-5p; hsa-miR-320a-3p; hsa-miR-484
Annotations derived over miRTarBase (Gene Ontology)	nucleotide-excision repair, DNA incision, 5-to lesion GO0006296	over-represented	0.0031467	0.0302134	0.0302134	7.48478	15	hsa-miR-4511; hsa-miR-218-5p; hsa-miR-223-3p; hsa-miR-223-5p; hsa-miR-197-3p; hsa-miR-122-5p; hsa-miR-143-3p; hsa-miR-1-3p; hsa-miR-16-5p; hsa-let-7i-5p; hsa-miR-7-5p; hsa-miR-31-5p; hsa-miR-320b; hsa-miR-320a-3p; hsa-miR-484
Annotations derived over miRTarBase (Gene Ontology)	positive regulation of phosphorylation GO0042327	over-represented	0.0031467	0.0302134	0.0302134	7.48478	15	hsa-miR-451a; hsa-miR-200a-3p; hsa-miR-218-5p; hsa-miR-223-5p; hsa-miR-122-5p; hsa-miR-1-3p; hsa-miR-328-3p; hsa-miR-16-5p; hsa-let-7i-5p; hsa-miR-7-5p; hsa-miR-31-5p; hsa-miR-320a-3p; hsa-miR-320c; hsa-miR-6881-3p; hsa-miR-484
Annotations derived over miRTarBase (Gene Ontology)	regulation of cell adhesion GO0030155	over-represented	0.0035104	0.0316381	0.0316381	7.5644	15	hsa-miR-4511; hsa-miR-218-5p; hsa-miR-197-3p; hsa-miR-122-5p; hsa-miR-4755-3p; hsa-miR-1-3p; hsa-miR-328-3p; hsa-miR-4755-5p; hsa-miR-148b-3p; hsa-miR-16-5p; hsa-let-7i-5p; hsa-miR-7-5p; hsa-miR-31-5p; hsa-miR-6866-3p; hsa-miR-484
Annotations derived over miRTarBase (Gene Ontology)	L-amino acid transmembrane transporter activity GO0015179	over-represented	0.0036392	0.0321822	0.0321822	7.59094	15	hsa-miR-218-5p; hsa-miR-223-3p; hsa-miR-223-5p; hsa-miR-6741-3p; hsa-miR-122-5p; hsa-miR-4755-3p; hsa-miR-4755-5p; hsa-miR-148b-3p; hsa-miR-16-5p; hsa-let-7i-5p; hsa-miR-7-5p; hsa-miR-320d; hsa-miR-6881-3p; hsa-miR-184; hsa-miR-484
Annotations derived over miRTarBase (Gene Ontology)	calcium-dependent phospholipid binding GO0005544	over-represented	0.0036392	0.0321822	0.0321822	7.59094	15	hsa-miR-451a; hsa-miR-218-5p; hsa-miR-197-3p; hsa-miR-122-5p; hsa-miR-4755-3p; hsa-miR-143-3p; hsa-miR-1-3p; hsa-miR-4755-5p; hsa-miR-148b-3p; hsa-miR-16-5p; hsa-let-7i-5p; hsa-miR-7-5p; hsa-miR-31-5p; hsa-miR-320a-3p; hsa-miR-484
Annotations derived over miRTarBase (Gene Ontology)	nucleotide-excision repair, DNA incision GO0033683	over-represented	0.0037051	0.0325608	0.0325608	7.60422	15	hsa-miR-4511; hsa-miR-218-5p; hsa-miR-223-3p; hsa-miR-223-5p; hsa-miR-197-3p; hsa-miR-122-5p; hsa-miR-143-3p; hsa-miR-1-3p; hsa-miR-16-5p; hsa-let-7i-5p; hsa-miR-7-5p; hsa-miR-31-5p; hsa-miR-320b; hsa-miR-320a-3p; hsa-miR-484
Annotations derived over miRTarBase (Gene Ontology)	peptide binding GO0042277	over-represented	0.003979	0.0338386	0.0338386	7.6573	15	hsa-miR-218-5p; hsa-miR-223-5p; hsa-miR-6741-3p; hsa-miR-122-5p; hsa-miR-4755-3p; hsa-miR-1-3p; hsa-miR-148b-3p; hsa-miR-16-5p; hsa-miR-485-3p; hsa-let-7i-5p; hsa-miR-7-5p; hsa-miR-320a-3p; hsa-miR-6881-3p; hsa-miR-184; hsa-miR-484
Annotations derived over miRTarBase (Gene Ontology)	Hsp70 protein binding GO0030544	over-represented	0.0044216	0.0358818	0.0358818	7.73692	15	hsa-miR-451a; hsa-miR-218-5p; hsa-miR-223-5p; hsa-miR-122-5p; hsa-miR-4755-3p; hsa-miR-1-3p; hsa-miR-4755-5p; hsa-miR-148b-3p; hsa-miR-16-5p; hsa-miR-7-5p; hsa-miR-320b; hsa-miR-320a-3p; hsa-miR-320c; hsa-miR-6881-3p; hsa-miR-484
Annotations derived over miRTarBase (Gene Ontology)	peptidyl-tyrosine dephosphorylation GO0035335	over-represented	0.0044993	0.0358818	0.0358818	7.7502	15	hsa-miR-200a-3p; hsa-miR-6803-3p; hsa-miR-218-5p; hsa-miR-223-5p; hsa-miR-197-3p; hsa-miR-122-5p; hsa-miR-4755-3p; hsa-miR-1-3p; hsa-miR-328-3p; hsa-miR-4755-5p; hsa-miR-16-5p; hsa-let-7i-5p; hsa-miR-7-5p; hsa-miR-31-5p; hsa-miR-320a-3p
Annotations derived over miRTarBase (Gene Ontology)	regulation of MAPK cascade GO0043408	over-represented	0.0045781	0.0358867	0.0358867	7.76347	15	hsa-miR-451a; hsa-miR-200a-3p; hsa-miR-218-5p; hsa-miR-223-5p; hsa-miR-197-3p; hsa-miR-122-5p; hsa-miR-1-3p; hsa-miR-148b-3p; hsa-miR-16-5p; hsa-miR-485-3p; hsa-let-7i-5p; hsa-miR-7-5p; hsa-miR-31-5p; hsa-miR-320a-3p; hsa-miR-484
Annotations derived over miRTarBase (Gene Ontology)	response to calcium ion GO0051592	over-represented	0.0045781	0.0358867	0.0358867	7.76347	15	hsa-miR-218-5p; hsa-miR-197-3p; hsa-miR-122-5p; hsa-miR-4755-3p; hsa-miR-143-3p; hsa-miR-1-3p; hsa-miR-16-5p; hsa-let-7i-5p; hsa-miR-7-5p; hsa-miR-6866-3p; hsa-miR-320b; hsa-miR-320a-3p; hsa-miR-320d; hsa-miR-320c; hsa-miR-484
Annotations derived over miRTarBase (Gene Ontology)	apoptotic DNA fragmentation GO0006309	over-represented	0.004905	0.0375193	0.0375193	7.81655	15	hsa-miR-200a-3p; hsa-miR-218-5p; hsa-miR-223-5p; hsa-miR-6741-3p; hsa-miR-197-3p; hsa-miR-122-5p; hsa-miR-4755-3p; hsa-miR-328-3p; hsa-miR-148b-3p; hsa-miR-16-5p; hsa-miR-7-5p; hsa-miR-320b; hsa-miR-320a-3p; hsa-miR-6881-3p; hsa-miR-484
Annotations derived over miRTarBase (Gene Ontology)	extrinsic apoptotic signaling pathway in absence of ligand GO0097192	over-represented	0.0054318	0.0401863	0.0401863	7.89617	15	hsa-miR-451a; hsa-miR-200a-3p; hsa-miR-218-5p; hsa-miR-122-5p; hsa-miR-143-3p; hsa-miR-1-3p; hsa-miR-148b-3p; hsa-miR-16-5p; hsa-miR-7-5p; hsa-miR-320b; hsa-miR-320a-3p; hsa-miR-320d; hsa-miR-320c; hsa-miR-184; hsa-miR-484
Annotations derived over miRTarBase (Gene Ontology)	regulation of defense response to virus by virus GO0050690	over-represented	0.0054318	0.0401863	0.0401863	7.89617	15	hsa-miR-218-5p; hsa-miR-6741-3p; hsa-miR-122-5p; hsa-miR-1-3p; hsa-miR-4755-5p; hsa-miR-16-5p; hsa-let-7i-5p; hsa-miR-7-5p; hsa-miR-31-5p; hsa-miR-6866-3p; hsa-miR-320b; hsa-miR-320a-3p; hsa-miR-320d; hsa-miR-320c; hsa-miR-484
Annotations derived over miRTarBase (Gene Ontology)	positive regulation of vascular endothelial growth factor production GO0010575	over-represented	0.0059063	0.0420947	0.0420947	7.96253	15	hsa-miR-451a; hsa-miR-200a-3p; hsa-miR-218-5p; hsa-miR-223-3p; hsa-miR-223-5p; hsa-miR-6741-3p; hsa-miR-122-5p; hsa-miR-504-5p; hsa-miR-143-3p; hsa-miR-1-3p; hsa-miR-16-5p; hsa-miR-485-3p; hsa-miR-6881-3p; hsa-miR-887-3p; hsa-miR-484
Annotations derived over miRTarBase (Gene Ontology)	protein-cysteine S-palmitoyltransferase activity GO0019706	over-represented	0.0061056	0.0429713	0.0429713	7.98907	15	hsa-miR-451a; hsa-miR-4511; hsa-miR-223-5p; hsa-miR-197-3p; hsa-miR-122-5p; hsa-miR-143-3p; hsa-miR-1-3p; hsa-miR-4755-5p; hsa-miR-148b-3p; hsa-miR-16-5p; hsa-miR-7-5p; hsa-miR-31-5p; hsa-miR-320b; hsa-miR-320a-3p; hsa-miR-484
Annotations derived over miRTarBase (Gene Ontology)	outflow tract septum morphogenesis GO0003148	over-represented	0.0067372	0.0456499	0.0456499	8.0687	15	hsa-miR-200a-3p; hsa-miR-218-5p; hsa-miR-223-5p; hsa-miR-6741-3p; hsa-miR-197-3p; hsa-miR-1-3p; hsa-miR-4755-5p; hsa-miR-148b-3p; hsa-miR-16-5p; hsa-let-7i-5p; hsa-miR-7-5p; hsa-miR-31-5p; hsa-miR-320a-3p; hsa-miR-184; hsa-miR-484
Annotations derived over miRTarBase (Gene Ontology)	protein N-linked glycosylation via asparagine GO0018279	over-represented	0.0068475	0.0457847	0.0457847	8.08197	15	hsa-miR-218-5p; hsa-miR-6741-3p; hsa-miR-122-5p; hsa-miR-4755-3p; hsa-miR-143-3p; hsa-miR-1-3p; hsa-miR-328-3p; hsa-miR-4755-5p; hsa-miR-148b-3p; hsa-miR-16-5p; hsa-miR-485-3p; hsa-let-7i-5p; hsa-miR-31-5p; hsa-miR-6881-3p; hsa-miR-484
Annotations derived over miRTarBase (Gene Ontology)	low-density lipoprotein particle clearance GO0034383	over-represented	0.0077857	0.0498488	0.0498488	8.18813	15	hsa-miR-4511; hsa-miR-218-5p; hsa-miR-223-3p; hsa-miR-223-5p; hsa-miR-6741-3p; hsa-miR-122-5p; hsa-miR-1-3p; hsa-miR-148b-3p; hsa-miR-16-5p; hsa-miR-485-3p; hsa-miR-7-5p; hsa-miR-31-5p; hsa-miR-6866-3p; hsa-miR-6881-3p; hsa-miR-484
Annotations derived over miRTarBase (Gene Ontology)	termination of RNA polymerase I transcription GO0006363	over-represented	0.0077857	0.0498488	0.0498488	8.18813	15	hsa-miR-6803-3p; hsa-miR-218-5p; hsa-miR-223-5p; hsa-miR-6741-3p; hsa-miR-197-3p; hsa-miR-122-5p; hsa-miR-4755-3p; hsa-miR-143-3p; hsa-miR-1-3p; hsa-miR-328-3p; hsa-miR-4755-5p; hsa-miR-16-5p; hsa-miR-7-5p; hsa-miR-320a-3p; hsa-miR-484
Diseases (MNDR)	urinary bladder cancer	over-represented	2.15e-09	1.37e-07	1.37e-07	2.46078	15	hsa-miR-451a; hsa-miR-200a-3p; hsa-miR-218-5p; hsa-miR-223-3p; hsa-miR-122-5p; hsa-miR-143-3p; hsa-miR-1-3p; hsa-miR-328-3p; hsa-miR-16-5p; hsa-miR-7-5p; hsa-miR-31-5p; hsa-miR-320a-3p; hsa-miR-320c; hsa-miR-887-3p; hsa-miR-184
Diseases (MNDR)	pancreatic ductal adenocarcinoma	over-represented	1.01e-08	3.33e-07	3.33e-07	2.74526	15	hsa-miR-200a-3p; hsa-miR-218-5p; hsa-miR-223-3p; hsa-miR-197-3p; hsa-miR-122-5p; hsa-miR-143-3p; hsa-miR-1-3p; hsa-miR-16-5p; hsa-let-7i-5p; hsa-miR-31-5p; hsa-miR-320a-3p; hsa-miR-320d; hsa-miR-320c; hsa-miR-887-3p; hsa-miR-484
Diseases (MNDR)	squamous cell carcinoma	over-represented	3.3e-08	4.36e-07	4.36e-07	2.98707	15	hsa-miR-451a; hsa-miR-200a-3p; hsa-miR-218-5p; hsa-miR-223-3p; hsa-miR-197-3p; hsa-miR-122-5p; hsa-miR-504-5p; hsa-miR-143-3p; hsa-miR-1-3p; hsa-miR-328-3p; hsa-miR-16-5p; hsa-miR-7-5p; hsa-miR-31-5p; hsa-miR-320a-3p; hsa-miR-184
Diseases (MNDR)	retinoblastoma	over-represented	8.02e-08	7.77e-07	7.77e-07	3.18621	15	hsa-miR-200a-3p; hsa-miR-218-5p; hsa-miR-223-3p; hsa-miR-122-5p; hsa-miR-143-3p; hsa-miR-1-3p; hsa-miR-328-3p; hsa-miR-16-5p; hsa-miR-485-3p; hsa-let-7i-5p; hsa-miR-7-5p; hsa-miR-31-5p; hsa-miR-320a-3p; hsa-miR-320d; hsa-miR-184
Diseases (MNDR)	Parkinsons disease	over-represented	1.08e-07	9.95e-07	9.95e-07	3.25733	15	hsa-miR-451a; hsa-miR-200a-3p; hsa-miR-218-5p; hsa-miR-223-3p; hsa-miR-223-5p; hsa-miR-143-3p; hsa-miR-1-3p; hsa-miR-148b-3p; hsa-miR-16-5p; hsa-miR-7-5p; hsa-miR-31-5p; hsa-miR-320b; hsa-miR-320a-3p; hsa-miR-320c; hsa-miR-484
Diseases (MNDR)	Carcinoma, Non-Small-Cell Lung	over-represented	1.46e-07	1.28e-06	1.28e-06	3.32845	15	hsa-miR-451a; hsa-miR-200a-3p; hsa-miR-218-5p; hsa-miR-223-3p; hsa-miR-197-3p; hsa-miR-122-5p; hsa-miR-143-3p; hsa-miR-1-3p; hsa-miR-328-3p; hsa-miR-148b-3p; hsa-miR-16-5p; hsa-miR-7-5p; hsa-miR-31-5p; hsa-miR-320a-3p; hsa-miR-184
Diseases (MNDR)	pituitary adenoma	over-represented	2.53e-06	6.85e-06	6.85e-06	4.125	15	hsa-miR-451a; hsa-miR-200a-3p; hsa-miR-218-5p; hsa-miR-223-3p; hsa-miR-197-3p; hsa-miR-122-5p; hsa-miR-143-3p; hsa-miR-1-3p; hsa-miR-16-5p; hsa-let-7i-5p; hsa-let-7i-3p; hsa-miR-7-5p; hsa-miR-31-5p; hsa-miR-320a-3p; hsa-miR-184
Diseases (MNDR)	multiple myeloma	over-represented	4.65e-06	1.16e-05	1.16e-05	4.32414	15	hsa-miR-200a-3p; hsa-miR-218-5p; hsa-miR-223-3p; hsa-miR-197-3p; hsa-miR-122-5p; hsa-miR-143-3p; hsa-miR-1-3p; hsa-miR-16-5p; hsa-let-7i-5p; hsa-let-7i-3p; hsa-miR-7-5p; hsa-miR-31-5p; hsa-miR-320a-3p; hsa-miR-887-3p; hsa-miR-484
Diseases (MNDR)	medulloblastoma	over-represented	8.27e-06	1.88e-05	1.88e-05	4.52328	15	hsa-miR-451a; hsa-miR-200a-3p; hsa-miR-218-5p; hsa-miR-223-3p; hsa-miR-143-3p; hsa-miR-1-3p; hsa-miR-328-3p; hsa-miR-148b-3p; hsa-miR-16-5p; hsa-let-7i-5p; hsa-let-7i-3p; hsa-miR-7-5p; hsa-miR-31-5p; hsa-miR-320a-3p; hsa-miR-320c
Diseases (MNDR)	colon adenocarcinoma	over-represented	2.07e-05	4.26e-05	4.26e-05	4.86466	15	hsa-miR-451a; hsa-miR-200a-3p; hsa-miR-218-5p; hsa-miR-223-3p; hsa-miR-223-5p; hsa-miR-197-3p; hsa-miR-143-3p; hsa-miR-1-3p; hsa-miR-328-3p; hsa-miR-16-5p; hsa-miR-485-3p; hsa-let-7i-3p; hsa-miR-320a-3p; hsa-miR-320c; hsa-miR-484
Diseases (MNDR)	heart disease	over-represented	0.000139	0.000259	0.000259	5.68966	15	hsa-miR-451a; hsa-miR-200a-3p; hsa-miR-218-5p; hsa-miR-223-3p; hsa-miR-122-5p; hsa-miR-143-3p; hsa-miR-1-3p; hsa-miR-328-3p; hsa-miR-148b-3p; hsa-miR-16-5p; hsa-let-7i-3p; hsa-miR-7-5p; hsa-miR-31-5p; hsa-miR-320a-3p; hsa-miR-484
Diseases (MNDR)	bone disease	over-represented	0.0023323	0.0038206	0.0038206	7.31121	15	hsa-miR-451a; hsa-miR-200a-3p; hsa-miR-218-5p; hsa-miR-223-3p; hsa-miR-143-3p; hsa-miR-1-3p; hsa-miR-328-3p; hsa-miR-148b-3p; hsa-miR-16-5p; hsa-miR-485-3p; hsa-let-7i-3p; hsa-miR-7-5p; hsa-miR-31-5p; hsa-miR-320a-3p; hsa-miR-484
Diseases (MNDR)	diabetes mellitus	over-represented	0.0042933	0.006806	0.006806	7.75216	15	hsa-miR-451a; hsa-miR-200a-3p; hsa-miR-218-5p; hsa-miR-223-3p; hsa-miR-143-3p; hsa-miR-1-3p; hsa-miR-328-3p; hsa-miR-148b-3p; hsa-miR-16-5p; hsa-miR-485-3p; hsa-let-7i-3p; hsa-miR-7-5p; hsa-miR-31-5p; hsa-miR-320a-3p; hsa-miR-484
Gene Ontology (miRWalk)	GO0006417 regulation of translation	over-represented	1.4e-05	0.0022282	0.0022282	5.27428	15	hsa-miR-451a; hsa-miR-218-5p; hsa-miR-197-3p; hsa-miR-122-5p; hsa-miR-143-3p; hsa-miR-1-3p; hsa-miR-328-3p; hsa-miR-148b-3p; hsa-miR-16-5p; hsa-miR-7-5p; hsa-miR-31-5p; hsa-miR-320a-3p; hsa-miR-320c; hsa-miR-184; hsa-miR-484
Gene Ontology (miRWalk)	GO0006897 endocytosis	over-represented	5.2e-06	0.0022282	0.0022282	4.9063	15	hsa-miR-200a-3p; hsa-miR-197-3p; hsa-miR-122-5p; hsa-miR-143-3p; hsa-miR-1-3p; hsa-miR-328-3p; hsa-miR-148b-3p; hsa-miR-16-5p; hsa-let-7i-5p; hsa-miR-7-5p; hsa-miR-320b; hsa-miR-320a-3p; hsa-miR-320c; hsa-miR-184; hsa-miR-484
Gene Ontology (miRWalk)	GO0006919 activation of cysteine type endopeptidase activity involved in apoptotic process	over-represented	1.02e-05	0.0022282	0.0022282	5.15162	15	hsa-miR-451a; hsa-miR-200a-3p; hsa-miR-218-5p; hsa-miR-197-3p; hsa-miR-122-5p; hsa-miR-504-5p; hsa-miR-1-3p; hsa-miR-328-3p; hsa-miR-148b-3p; hsa-miR-16-5p; hsa-let-7i-5p; hsa-miR-7-5p; hsa-miR-320b; hsa-miR-320a-3p; hsa-miR-484
Gene Ontology (miRWalk)	GO0045766 positive regulation of angiogenesis	over-represented	1.55e-05	0.0022282	0.0022282	5.31516	15	hsa-miR-451a; hsa-miR-200a-3p; hsa-miR-218-5p; hsa-miR-223-3p; hsa-miR-197-3p; hsa-miR-122-5p; hsa-miR-504-5p; hsa-miR-143-3p; hsa-miR-1-3p; hsa-miR-148b-3p; hsa-miR-16-5p; hsa-miR-7-5p; hsa-miR-31-5p; hsa-miR-320a-3p; hsa-miR-484
Gene Ontology (miRWalk)	GO0030027 lamellipodium	over-represented	2.33e-05	0.0023168	0.0023168	5.47871	15	hsa-miR-451a; hsa-miR-200a-3p; hsa-miR-218-5p; hsa-miR-197-3p; hsa-miR-122-5p; hsa-miR-143-3p; hsa-miR-1-3p; hsa-miR-148b-3p; hsa-miR-16-5p; hsa-miR-7-5p; hsa-miR-31-5p; hsa-miR-320a-3p; hsa-miR-320c; hsa-miR-184; hsa-miR-484
Gene Ontology (miRWalk)	GO0010008 endosome membrane	over-represented	4.18e-05	0.0029947	0.0029947	5.72402	15	hsa-miR-200a-3p; hsa-miR-218-5p; hsa-miR-223-3p; hsa-miR-197-3p; hsa-miR-122-5p; hsa-miR-1-3p; hsa-miR-328-3p; hsa-miR-148b-3p; hsa-miR-16-5p; hsa-let-7i-5p; hsa-miR-7-5p; hsa-miR-31-5p; hsa-miR-320b; hsa-miR-320a-3p; hsa-miR-484
Gene Ontology (miRWalk)	GO0002755 myd88 dependent toll like receptor signaling pathway	over-represented	4.59e-05	0.0030293	0.0030294	5.76491	15	hsa-miR-200a-3p; hsa-miR-218-5p; hsa-miR-223-3p; hsa-miR-197-3p; hsa-miR-122-5p; hsa-miR-143-3p; hsa-miR-1-3p; hsa-miR-328-3p; hsa-miR-16-5p; hsa-let-7i-5p; hsa-miR-7-5p; hsa-miR-31-5p; hsa-miR-320b; hsa-miR-320a-3p; hsa-miR-484
Gene Ontology (miRWalk)	GO0009636 response to toxin	over-represented	4.59e-05	0.0030293	0.0030294	5.76491	15	hsa-miR-451a; hsa-miR-200a-3p; hsa-miR-218-5p; hsa-miR-197-3p; hsa-miR-122-5p; hsa-miR-504-5p; hsa-miR-143-3p; hsa-miR-1-3p; hsa-miR-148b-3p; hsa-miR-16-5p; hsa-let-7i-5p; hsa-miR-7-5p; hsa-miR-31-5p; hsa-miR-320a-3p; hsa-miR-484
Gene Ontology (miRWalk)	GO0030336 negative regulation of cell migration	over-represented	5.53e-05	0.0030301	0.0030301	5.84668	15	hsa-miR-451a; hsa-miR-218-5p; hsa-miR-197-3p; hsa-miR-122-5p; hsa-miR-504-5p; hsa-miR-143-3p; hsa-miR-1-3p; hsa-miR-328-3p; hsa-miR-148b-3p; hsa-miR-16-5p; hsa-miR-7-5p; hsa-miR-31-5p; hsa-miR-320b; hsa-miR-320a-3p; hsa-miR-484
Gene Ontology (miRWalk)	GO0043123 positive regulation of i kappab kinase nf kappab cascade	over-represented	6.63e-05	0.0030301	0.0030301	5.92845	15	hsa-miR-200a-3p; hsa-miR-218-5p; hsa-miR-223-3p; hsa-miR-122-5p; hsa-miR-1-3p; hsa-miR-328-3p; hsa-miR-148b-3p; hsa-miR-16-5p; hsa-let-7i-5p; hsa-miR-7-5p; hsa-miR-31-5p; hsa-miR-320b; hsa-miR-320a-3p; hsa-miR-320c; hsa-miR-484
Gene Ontology (miRWalk)	GO0033138 positive regulation of peptidyl serine phosphorylation	over-represented	7.25e-05	0.0031718	0.0031718	5.96934	15	hsa-miR-451a; hsa-miR-218-5p; hsa-miR-223-3p; hsa-miR-122-5p; hsa-miR-504-5p; hsa-miR-143-3p; hsa-miR-1-3p; hsa-miR-328-3p; hsa-miR-148b-3p; hsa-miR-16-5p; hsa-miR-7-5p; hsa-miR-31-5p; hsa-miR-320a-3p; hsa-miR-320c; hsa-miR-484
Gene Ontology (miRWalk)	GO0030424 axon	over-represented	8.66e-05	0.0034379	0.0034379	6.05111	15	hsa-miR-451a; hsa-miR-218-5p; hsa-miR-197-3p; hsa-miR-122-5p; hsa-miR-504-5p; hsa-miR-1-3p; hsa-miR-328-3p; hsa-miR-148b-3p; hsa-miR-16-5p; hsa-miR-7-5p; hsa-miR-31-5p; hsa-miR-320b; hsa-miR-320a-3p; hsa-miR-320d; hsa-miR-484
Gene Ontology (miRWalk)	GO0006006 glucose metabolic process	over-represented	0.000112	0.0038427	0.0038427	6.17376	15	hsa-miR-451a; hsa-miR-200a-3p; hsa-miR-197-3p; hsa-miR-122-5p; hsa-miR-143-3p; hsa-miR-1-3p; hsa-miR-328-3p; hsa-miR-148b-3p; hsa-miR-16-5p; hsa-miR-7-5p; hsa-miR-31-5p; hsa-miR-320b; hsa-miR-320a-3p; hsa-miR-184; hsa-miR-484
Gene Ontology (miRWalk)	GO0015630 microtubule cytoskeleton	over-represented	0.000122	0.0038827	0.0038827	6.21465	15	hsa-miR-451a; hsa-miR-200a-3p; hsa-miR-218-5p; hsa-miR-197-3p; hsa-miR-122-5p; hsa-miR-143-3p; hsa-miR-1-3p; hsa-miR-328-3p; hsa-miR-148b-3p; hsa-miR-16-5p; hsa-miR-7-5p; hsa-miR-320b; hsa-miR-320a-3p; hsa-miR-320c; hsa-miR-484
Gene Ontology (miRWalk)	GO0007268 synaptic transmission	over-represented	0.000133	0.003973	0.003973	6.25554	15	hsa-miR-200a-3p; hsa-miR-218-5p; hsa-miR-197-3p; hsa-miR-122-5p; hsa-miR-504-5p; hsa-miR-143-3p; hsa-miR-1-3p; hsa-miR-148b-3p; hsa-miR-16-5p; hsa-miR-7-5p; hsa-miR-31-5p; hsa-miR-320b; hsa-miR-320a-3p; hsa-miR-320d; hsa-miR-484
Gene Ontology (miRWalk)	GO0006508 proteolysis	over-represented	0.000145	0.004155	0.004155	6.29642	15	hsa-miR-451a; hsa-miR-200a-3p; hsa-miR-197-3p; hsa-miR-122-5p; hsa-miR-143-3p; hsa-miR-1-3p; hsa-miR-328-3p; hsa-miR-148b-3p; hsa-miR-16-5p; hsa-miR-7-5p; hsa-miR-31-5p; hsa-miR-320b; hsa-miR-320a-3p; hsa-miR-320c; hsa-miR-484
Gene Ontology (miRWalk)	GO0004871 signal transducer activity	over-represented	0.00017	0.0044232	0.0044232	6.37819	15	hsa-miR-200a-3p; hsa-miR-218-5p; hsa-miR-223-3p; hsa-miR-197-3p; hsa-miR-122-5p; hsa-miR-504-5p; hsa-miR-1-3p; hsa-miR-148b-3p; hsa-miR-16-5p; hsa-miR-7-5p; hsa-miR-31-5p; hsa-miR-320b; hsa-miR-320a-3p; hsa-miR-320c; hsa-miR-484
Gene Ontology (miRWalk)	GO0043524 negative regulation of neuron apoptotic process	over-represented	0.000185	0.0046248	0.0046248	6.41908	15	hsa-miR-451a; hsa-miR-223-3p; hsa-miR-197-3p; hsa-miR-122-5p; hsa-miR-504-5p; hsa-miR-143-3p; hsa-miR-1-3p; hsa-miR-328-3p; hsa-miR-148b-3p; hsa-miR-16-5p; hsa-miR-7-5p; hsa-miR-31-5p; hsa-miR-320a-3p; hsa-miR-320c; hsa-miR-484
Gene Ontology (miRWalk)	GO0003714 transcription corepressor activity	over-represented	0.000432	0.0066046	0.0066046	6.86882	15	hsa-miR-200a-3p; hsa-miR-218-5p; hsa-miR-223-3p; hsa-miR-122-5p; hsa-miR-1-3p; hsa-miR-328-3p; hsa-miR-148b-3p; hsa-miR-16-5p; hsa-let-7i-5p; hsa-miR-7-5p; hsa-miR-31-5p; hsa-miR-320b; hsa-miR-320a-3p; hsa-miR-320d; hsa-miR-484
Gene Ontology (miRWalk)	GO0003690 double stranded dna binding	over-represented	0.000578	0.0074502	0.0074502	7.03237	15	hsa-miR-451a; hsa-miR-200a-3p; hsa-miR-218-5p; hsa-miR-223-3p; hsa-miR-197-3p; hsa-miR-122-5p; hsa-miR-1-3p; hsa-miR-328-3p; hsa-miR-148b-3p; hsa-miR-16-5p; hsa-miR-7-5p; hsa-miR-31-5p; hsa-miR-320b; hsa-miR-320a-3p; hsa-miR-484
Gene Ontology (miRWalk)	GO0005102 receptor binding	over-represented	0.000578	0.0074502	0.0074502	7.03237	15	hsa-miR-451a; hsa-miR-200a-3p; hsa-miR-218-5p; hsa-miR-223-3p; hsa-miR-197-3p; hsa-miR-122-5p; hsa-miR-143-3p; hsa-miR-1-3p; hsa-miR-328-3p; hsa-miR-148b-3p; hsa-miR-16-5p; hsa-miR-7-5p; hsa-miR-31-5p; hsa-miR-320a-3p; hsa-miR-484
Gene Ontology (miRWalk)	GO0008150 biological process	over-represented	0.000714	0.0082091	0.0082091	7.15503	15	hsa-miR-218-5p; hsa-miR-223-3p; hsa-miR-197-3p; hsa-miR-122-5p; hsa-miR-504-5p; hsa-miR-1-3p; hsa-miR-328-3p; hsa-miR-148b-3p; hsa-miR-16-5p; hsa-miR-7-5p; hsa-miR-31-5p; hsa-miR-320b; hsa-miR-320a-3p; hsa-miR-320c; hsa-miR-484
Gene Ontology (miRWalk)	GO0007219 notch signaling pathway	over-represented	0.000877	0.0091547	0.0091547	7.27768	15	hsa-miR-451a; hsa-miR-218-5p; hsa-miR-223-3p; hsa-miR-197-3p; hsa-miR-122-5p; hsa-miR-1-3p; hsa-miR-328-3p; hsa-miR-148b-3p; hsa-miR-16-5p; hsa-miR-7-5p; hsa-miR-31-5p; hsa-miR-320b; hsa-miR-320a-3p; hsa-miR-320c; hsa-miR-484
Gene Ontology (miRWalk)	GO0019221 cytokine mediated signaling pathway	over-represented	0.000877	0.0091547	0.0091547	7.27768	15	hsa-miR-200a-3p; hsa-miR-218-5p; hsa-miR-197-3p; hsa-miR-122-5p; hsa-miR-143-3p; hsa-miR-1-3p; hsa-miR-328-3p; hsa-miR-148b-3p; hsa-miR-16-5p; hsa-let-7i-5p; hsa-miR-7-5p; hsa-miR-31-5p; hsa-miR-320b; hsa-miR-320a-3p; hsa-miR-484
Gene Ontology (miRWalk)	GO0031625 ubiquitin protein ligase binding	over-represented	0.0011456	0.01022	0.01022	7.44123	15	hsa-miR-451a; hsa-miR-200a-3p; hsa-miR-197-3p; hsa-miR-122-5p; hsa-miR-504-5p; hsa-miR-143-3p; hsa-miR-1-3p; hsa-miR-328-3p; hsa-miR-148b-3p; hsa-miR-16-5p; hsa-miR-7-5p; hsa-miR-31-5p; hsa-miR-320a-3p; hsa-miR-320c; hsa-miR-484
Gene Ontology (miRWalk)	GO0008380 rna splicing	over-represented	0.001305	0.0107894	0.0107894	7.523	15	hsa-miR-200a-3p; hsa-miR-218-5p; hsa-miR-197-3p; hsa-miR-122-5p; hsa-miR-504-5p; hsa-miR-1-3p; hsa-miR-328-3p; hsa-miR-148b-3p; hsa-miR-16-5p; hsa-miR-7-5p; hsa-miR-320b; hsa-miR-320a-3p; hsa-miR-320d; hsa-miR-320c; hsa-miR-484
Gene Ontology (miRWalk)	GO0005856 cytoskeleton	over-represented	0.0015805	0.0121174	0.0121174	7.64566	15	hsa-miR-200a-3p; hsa-miR-218-5p; hsa-miR-223-3p; hsa-miR-197-3p; hsa-miR-122-5p; hsa-miR-504-5p; hsa-miR-1-3p; hsa-miR-148b-3p; hsa-miR-16-5p; hsa-miR-7-5p; hsa-miR-31-5p; hsa-miR-320b; hsa-miR-320a-3p; hsa-miR-320c; hsa-miR-484
Gene Ontology (miRWalk)	GO0003713 transcription coactivator activity	over-represented	0.001683	0.012508	0.012508	7.68654	15	hsa-miR-200a-3p; hsa-miR-218-5p; hsa-miR-223-3p; hsa-miR-197-3p; hsa-miR-122-5p; hsa-miR-504-5p; hsa-miR-1-3p; hsa-miR-328-3p; hsa-miR-16-5p; hsa-miR-7-5p; hsa-miR-31-5p; hsa-miR-320b; hsa-miR-320a-3p; hsa-miR-320c; hsa-miR-484
Gene Ontology (miRWalk)	GO0000086 g2 m transition of mitotic cell cycle	over-represented	0.0017913	0.013087	0.013087	7.72743	15	hsa-miR-451a; hsa-miR-197-3p; hsa-miR-122-5p; hsa-miR-504-5p; hsa-miR-1-3p; hsa-miR-328-3p; hsa-miR-148b-3p; hsa-miR-16-5p; hsa-let-7i-5p; hsa-miR-7-5p; hsa-miR-31-5p; hsa-miR-320b; hsa-miR-320a-3p; hsa-miR-320c; hsa-miR-484
Gene Ontology (miRWalk)	GO0001666 response to hypoxia	over-represented	0.002026	0.0140663	0.0140663	7.8092	15	hsa-miR-451a; hsa-miR-200a-3p; hsa-miR-218-5p; hsa-miR-223-3p; hsa-miR-122-5p; hsa-miR-504-5p; hsa-miR-143-3p; hsa-miR-1-3p; hsa-miR-148b-3p; hsa-miR-16-5p; hsa-let-7i-5p; hsa-miR-7-5p; hsa-miR-31-5p; hsa-miR-320a-3p; hsa-miR-484
Gene Ontology (miRWalk)	GO0004672 protein kinase activity	over-represented	0.002026	0.0140663	0.0140663	7.8092	15	hsa-miR-451a; hsa-miR-218-5p; hsa-miR-223-3p; hsa-miR-197-3p; hsa-miR-122-5p; hsa-miR-143-3p; hsa-miR-1-3p; hsa-miR-328-3p; hsa-miR-148b-3p; hsa-miR-16-5p; hsa-miR-7-5p; hsa-miR-31-5p; hsa-miR-320a-3p; hsa-miR-320c; hsa-miR-484
Gene Ontology (miRWalk)	GO0030154 cell differentiation	over-represented	0.0021531	0.0143767	0.0143767	7.85009	15	hsa-miR-451a; hsa-miR-218-5p; hsa-miR-197-3p; hsa-miR-122-5p; hsa-miR-504-5p; hsa-miR-143-3p; hsa-miR-1-3p; hsa-miR-328-3p; hsa-miR-148b-3p; hsa-miR-16-5p; hsa-miR-485-3p; hsa-miR-7-5p; hsa-miR-31-5p; hsa-miR-320a-3p; hsa-miR-484
Gene Ontology (miRWalk)	GO0000139 golgi membrane	over-represented	0.0032533	0.0181798	0.0181798	8.13629	15	hsa-miR-451a; hsa-miR-200a-3p; hsa-miR-218-5p; hsa-miR-197-3p; hsa-miR-122-5p; hsa-miR-143-3p; hsa-miR-1-3p; hsa-miR-328-3p; hsa-miR-148b-3p; hsa-miR-16-5p; hsa-miR-7-5p; hsa-miR-31-5p; hsa-miR-320b; hsa-miR-320a-3p; hsa-miR-484
Gene Ontology (miRWalk)	GO0030308 negative regulation of cell growth	over-represented	0.005954	0.0257378	0.0257378	8.58603	15	hsa-miR-451a; hsa-miR-200a-3p; hsa-miR-218-5p; hsa-miR-197-3p; hsa-miR-122-5p; hsa-miR-504-5p; hsa-miR-143-3p; hsa-miR-1-3p; hsa-miR-328-3p; hsa-miR-148b-3p; hsa-miR-16-5p; hsa-miR-7-5p; hsa-miR-31-5p; hsa-miR-320a-3p; hsa-miR-484
Gene Ontology (miRWalk)	GO0044267 cellular protein metabolic process	over-represented	0.0103691	0.0353225	0.0353225	9.03578	15	hsa-miR-218-5p; hsa-miR-197-3p; hsa-miR-122-5p; hsa-miR-504-5p; hsa-miR-1-3p; hsa-miR-328-3p; hsa-miR-148b-3p; hsa-miR-16-5p; hsa-let-7i-5p; hsa-miR-7-5p; hsa-miR-31-5p; hsa-miR-320b; hsa-miR-320a-3p; hsa-miR-320c; hsa-miR-484
Pathways (KEGG)	Type I diabetes mellitus	over-represented	0.000306	0.0061928	0.0061928	6.05006	15	hsa-miR-4511; hsa-miR-218-5p; hsa-miR-197-3p; hsa-miR-122-5p; hsa-miR-504-5p; hsa-miR-143-3p; hsa-miR-1-3p; hsa-miR-4755-5p; hsa-miR-148b-3p; hsa-miR-16-5p; hsa-miR-485-3p; hsa-let-7i-5p; hsa-miR-320a-3p; hsa-miR-887-3p; hsa-miR-484
Pathways (KEGG)	Propanoate metabolism	over-represented	0.0020351	0.0159208	0.0159208	7.18029	15	hsa-miR-218-5p; hsa-miR-223-5p; hsa-miR-197-3p; hsa-miR-122-5p; hsa-miR-4755-3p; hsa-miR-143-3p; hsa-miR-1-3p; hsa-miR-328-3p; hsa-miR-4755-5p; hsa-miR-148b-3p; hsa-miR-16-5p; hsa-let-7i-5p; hsa-miR-31-5p; hsa-miR-320c; hsa-miR-484
Pathways (miRWalk)	WP244 Alpha 6 Beta 4 signaling pathway	over-represented	8.76e-07	0.000365	0.000365	4.48544	15	hsa-miR-451a; hsa-miR-200a-3p; hsa-miR-218-5p; hsa-miR-223-3p; hsa-miR-122-5p; hsa-miR-143-3p; hsa-miR-1-3p; hsa-miR-148b-3p; hsa-miR-16-5p; hsa-miR-7-5p; hsa-miR-31-5p; hsa-miR-320b; hsa-miR-320a-3p; hsa-miR-320c; hsa-miR-484
Pathways (miRWalk)	hsa04650 Natural killer cell mediated cytotoxicity	over-represented	2.18e-05	0.000702	0.000702	5.63883	15	hsa-miR-200a-3p; hsa-miR-218-5p; hsa-miR-197-3p; hsa-miR-122-5p; hsa-miR-504-5p; hsa-miR-143-3p; hsa-miR-1-3p; hsa-miR-148b-3p; hsa-miR-16-5p; hsa-miR-7-5p; hsa-miR-31-5p; hsa-miR-320b; hsa-miR-320a-3p; hsa-miR-184; hsa-miR-484
Pathways (miRWalk)	hsa04666 Fc gamma R mediated phagocytosis	over-represented	5.85e-05	0.001065	0.001065	6.06602	15	hsa-miR-451a; hsa-miR-200a-3p; hsa-miR-122-5p; hsa-miR-143-3p; hsa-miR-1-3p; hsa-miR-328-3p; hsa-miR-148b-3p; hsa-miR-16-5p; hsa-let-7i-5p; hsa-miR-7-5p; hsa-miR-31-5p; hsa-miR-320b; hsa-miR-320a-3p; hsa-miR-184; hsa-miR-484
Pathways (miRWalk)	hsa04670 Leukocyte transendothelial migration	over-represented	9.27e-05	0.0013094	0.0013094	6.27961	15	hsa-miR-451a; hsa-miR-200a-3p; hsa-miR-218-5p; hsa-miR-197-3p; hsa-miR-122-5p; hsa-miR-1-3p; hsa-miR-328-3p; hsa-miR-148b-3p; hsa-miR-16-5p; hsa-miR-7-5p; hsa-miR-31-5p; hsa-miR-320b; hsa-miR-320a-3p; hsa-miR-320c; hsa-miR-484
Pathways (miRWalk)	WP231 TNF alpha Signaling Pathway	over-represented	0.000132	0.001566	0.001566	6.45049	15	hsa-miR-451a; hsa-miR-200a-3p; hsa-miR-218-5p; hsa-miR-223-3p; hsa-miR-197-3p; hsa-miR-122-5p; hsa-miR-504-5p; hsa-miR-143-3p; hsa-miR-1-3p; hsa-miR-148b-3p; hsa-miR-16-5p; hsa-miR-7-5p; hsa-miR-320b; hsa-miR-320a-3p; hsa-miR-484
Pathways (miRWalk)	P00047 PDGF signaling pathway	over-represented	0.000355	0.0024602	0.0024602	6.96311	15	hsa-miR-451a; hsa-miR-200a-3p; hsa-miR-223-3p; hsa-miR-197-3p; hsa-miR-122-5p; hsa-miR-143-3p; hsa-miR-1-3p; hsa-miR-148b-3p; hsa-miR-16-5p; hsa-miR-7-5p; hsa-miR-31-5p; hsa-miR-320b; hsa-miR-320a-3p; hsa-miR-184; hsa-miR-484
Pathways (miRWalk)	P00029 Huntington disease	over-represented	0.000866	0.0039768	0.0039768	7.47573	15	hsa-miR-451a; hsa-miR-197-3p; hsa-miR-122-5p; hsa-miR-504-5p; hsa-miR-143-3p; hsa-miR-1-3p; hsa-miR-148b-3p; hsa-miR-16-5p; hsa-miR-7-5p; hsa-miR-31-5p; hsa-miR-320b; hsa-miR-320a-3p; hsa-miR-320c; hsa-miR-184; hsa-miR-484
Pathways (miRWalk)	WP51 Regulation of Actin Cytoskeleton	over-represented	0.000866	0.0039768	0.0039768	7.47573	15	hsa-miR-218-5p; hsa-miR-197-3p; hsa-miR-122-5p; hsa-miR-143-3p; hsa-miR-1-3p; hsa-miR-328-3p; hsa-miR-148b-3p; hsa-miR-16-5p; hsa-let-7i-5p; hsa-miR-7-5p; hsa-miR-31-5p; hsa-miR-320b; hsa-miR-320a-3p; hsa-miR-320c; hsa-miR-484
Pathways (miRWalk)	hsa05223 Non small cell lung cancer	over-represented	0.000996	0.0043079	0.0043079	7.56117	15	hsa-miR-451a; hsa-miR-218-5p; hsa-miR-223-3p; hsa-miR-197-3p; hsa-miR-122-5p; hsa-miR-504-5p; hsa-miR-143-3p; hsa-miR-1-3p; hsa-miR-148b-3p; hsa-miR-16-5p; hsa-miR-7-5p; hsa-miR-320b; hsa-miR-320a-3p; hsa-miR-184; hsa-miR-484
Pathways (miRWalk)	hsa05211 Renal cell carcinoma	over-represented	0.00131	0.0051312	0.0051312	7.73204	15	hsa-miR-451a; hsa-miR-218-5p; hsa-miR-122-5p; hsa-miR-504-5p; hsa-miR-143-3p; hsa-miR-1-3p; hsa-miR-148b-3p; hsa-miR-16-5p; hsa-let-7i-5p; hsa-miR-7-5p; hsa-miR-31-5p; hsa-miR-320b; hsa-miR-320a-3p; hsa-miR-184; hsa-miR-484
Pathways (miRWalk)	hsa04810 Regulation of actin cytoskeleton	over-represented	0.0014009	0.0054121	0.0054121	7.77476	15	hsa-miR-218-5p; hsa-miR-197-3p; hsa-miR-122-5p; hsa-miR-143-3p; hsa-miR-1-3p; hsa-miR-328-3p; hsa-miR-148b-3p; hsa-miR-16-5p; hsa-let-7i-5p; hsa-miR-7-5p; hsa-miR-31-5p; hsa-miR-320b; hsa-miR-320a-3p; hsa-miR-320c; hsa-miR-484
Pathways (miRWalk)	hsa04520 Adherens junction	over-represented	0.0048217	0.0122438	0.0122438	8.62913	15	hsa-miR-200a-3p; hsa-miR-218-5p; hsa-miR-223-3p; hsa-miR-197-3p; hsa-miR-122-5p; hsa-miR-1-3p; hsa-miR-328-3p; hsa-miR-148b-3p; hsa-miR-16-5p; hsa-miR-7-5p; hsa-miR-31-5p; hsa-miR-320b; hsa-miR-320a-3p; hsa-miR-320c; hsa-miR-484
Pathways (miRWalk)	hsa05214 Glioma	over-represented	0.0113714	0.0219653	0.0219653	9.31262	15	hsa-miR-451a; hsa-miR-200a-3p; hsa-miR-218-5p; hsa-miR-223-3p; hsa-miR-122-5p; hsa-miR-504-5p; hsa-miR-143-3p; hsa-miR-1-3p; hsa-miR-148b-3p; hsa-miR-16-5p; hsa-miR-7-5p; hsa-miR-320b; hsa-miR-320a-3p; hsa-miR-184; hsa-miR-484
Annotations derived over miRTarBase (Gene Ontology)	cellular response to virus GO0098586	over-represented	1.79e-06	0.000562	0.000562	3.43716	14	hsa-miR-200a-3p; hsa-miR-223-3p; hsa-miR-122-5p; hsa-miR-1-3p; hsa-miR-148b-3p; hsa-miR-16-5p; hsa-miR-485-3p; hsa-miR-7-5p; hsa-miR-31-5p; hsa-miR-320b; hsa-miR-320a-3p; hsa-miR-320d; hsa-miR-320c; hsa-miR-484
Annotations derived over miRTarBase (Gene Ontology)	macrophage differentiation GO0030225	over-represented	3.25e-05	0.0026516	0.0026516	4.37939	14	hsa-miR-451a; hsa-miR-223-3p; hsa-miR-504-5p; hsa-miR-143-3p; hsa-miR-1-3p; hsa-miR-148b-3p; hsa-miR-16-5p; hsa-let-7i-5p; hsa-miR-7-5p; hsa-miR-31-5p; hsa-miR-320a-3p; hsa-miR-6881-3p; hsa-miR-184; hsa-miR-484
Annotations derived over miRTarBase (Gene Ontology)	endoplasmic reticulum calcium ion homeostasis GO0032469	over-represented	4.14e-05	0.0029475	0.0029475	4.47229	14	hsa-miR-451a; hsa-miR-223-5p; hsa-miR-6741-3p; hsa-miR-197-3p; hsa-miR-122-5p; hsa-miR-143-3p; hsa-miR-1-3p; hsa-miR-148b-3p; hsa-miR-16-5p; hsa-let-7i-5p; hsa-miR-7-5p; hsa-miR-31-5p; hsa-miR-184; hsa-miR-484
Annotations derived over miRTarBase (Gene Ontology)	SWISNF complex GO0016514	over-represented	7.03e-05	0.0039219	0.0039219	4.68462	14	hsa-miR-200a-3p; hsa-miR-218-5p; hsa-miR-223-3p; hsa-miR-197-3p; hsa-miR-143-3p; hsa-miR-1-3p; hsa-miR-328-3p; hsa-miR-16-5p; hsa-miR-485-3p; hsa-miR-7-5p; hsa-miR-31-5p; hsa-miR-320a-3p; hsa-miR-320c; hsa-miR-484
Annotations derived over miRTarBase (Gene Ontology)	phospholipase activity GO0004620	over-represented	0.000123	0.0054588	0.0054588	4.9235	14	hsa-miR-223-5p; hsa-miR-6741-3p; hsa-miR-197-3p; hsa-miR-1-3p; hsa-miR-4755-5p; hsa-miR-148b-3p; hsa-miR-16-5p; hsa-miR-31-5p; hsa-miR-320b; hsa-miR-320a-3p; hsa-miR-320d; hsa-miR-320c; hsa-miR-6881-3p; hsa-miR-484
Annotations derived over miRTarBase (Gene Ontology)	cardiac muscle contraction GO0060048	over-represented	0.000147	0.0059215	0.0059216	5.00312	14	hsa-miR-218-5p; hsa-miR-223-5p; hsa-miR-197-3p; hsa-miR-122-5p; hsa-miR-4755-3p; hsa-miR-143-3p; hsa-miR-1-3p; hsa-miR-328-3p; hsa-miR-148b-3p; hsa-miR-16-5p; hsa-let-7i-3p; hsa-miR-7-5p; hsa-miR-31-5p; hsa-miR-484
Annotations derived over miRTarBase (Gene Ontology)	platelet-derived growth factor receptor binding GO0005161	over-represented	0.000165	0.0062244	0.0062244	5.05621	14	hsa-miR-218-5p; hsa-miR-197-3p; hsa-miR-504-5p; hsa-miR-143-3p; hsa-miR-1-3p; hsa-miR-328-3p; hsa-miR-148b-3p; hsa-miR-16-5p; hsa-let-7i-5p; hsa-miR-7-5p; hsa-miR-31-5p; hsa-miR-320a-3p; hsa-miR-184; hsa-miR-484
Annotations derived over miRTarBase (Gene Ontology)	dendritic spine maintenance GO0097062	over-represented	0.000196	0.0067474	0.0067474	5.13583	14	hsa-miR-4511; hsa-miR-218-5p; hsa-miR-223-3p; hsa-miR-223-5p; hsa-miR-122-5p; hsa-miR-4755-3p; hsa-miR-143-3p; hsa-miR-1-3p; hsa-miR-148b-3p; hsa-miR-16-5p; hsa-let-7i-5p; hsa-miR-7-5p; hsa-miR-320a-3p; hsa-miR-484
Annotations derived over miRTarBase (Gene Ontology)	negative regulation of insulin receptor signaling pathway GO0046627	over-represented	0.000208	0.0069374	0.0069374	5.16237	14	hsa-miR-451a; hsa-miR-218-5p; hsa-miR-223-5p; hsa-miR-122-5p; hsa-miR-4755-3p; hsa-miR-1-3p; hsa-miR-16-5p; hsa-let-7i-5p; hsa-miR-7-5p; hsa-miR-320a-3p; hsa-miR-6881-3p; hsa-miR-887-3p; hsa-miR-184; hsa-miR-484
Annotations derived over miRTarBase (Gene Ontology)	negative regulation of neuron death GO1901215	over-represented	0.00022	0.0071867	0.0071867	5.18891	14	hsa-miR-451a; hsa-miR-218-5p; hsa-miR-4755-3p; hsa-miR-143-3p; hsa-miR-1-3p; hsa-miR-328-3p; hsa-miR-148b-3p; hsa-miR-16-5p; hsa-miR-485-3p; hsa-miR-7-5p; hsa-miR-6866-3p; hsa-miR-320a-3p; hsa-miR-887-3p; hsa-miR-184
Annotations derived over miRTarBase (Gene Ontology)	receptor antagonist activity GO0048019	over-represented	0.00022	0.0071867	0.0071867	5.18891	14	hsa-miR-218-5p; hsa-miR-197-3p; hsa-miR-4755-3p; hsa-miR-1-3p; hsa-miR-328-3p; hsa-miR-4755-5p; hsa-miR-148b-3p; hsa-miR-485-3p; hsa-miR-31-5p; hsa-miR-6866-3p; hsa-miR-320b; hsa-miR-320a-3p; hsa-miR-320d; hsa-miR-320c
Annotations derived over miRTarBase (Gene Ontology)	MyD88-independent toll-like receptor signaling pathway GO0002756	over-represented	0.000226	0.0072301	0.0072301	5.20219	14	hsa-miR-451a; hsa-miR-218-5p; hsa-miR-223-3p; hsa-miR-122-5p; hsa-miR-1-3p; hsa-miR-148b-3p; hsa-miR-16-5p; hsa-let-7i-5p; hsa-miR-7-5p; hsa-miR-6866-3p; hsa-miR-320b; hsa-miR-320a-3p; hsa-miR-887-3p; hsa-miR-484
Annotations derived over miRTarBase (Gene Ontology)	regulation of telomere maintenance GO0032204	over-represented	0.000246	0.0075251	0.0075251	5.242	14	hsa-miR-451a; hsa-miR-218-5p; hsa-miR-6741-3p; hsa-miR-197-3p; hsa-miR-122-5p; hsa-miR-1-3p; hsa-miR-16-5p; hsa-let-7i-5p; hsa-miR-7-5p; hsa-miR-31-5p; hsa-miR-320b; hsa-miR-320a-3p; hsa-miR-184; hsa-miR-484
Annotations derived over miRTarBase (Gene Ontology)	protein localization to cell surface GO0034394	over-represented	0.00029	0.0082688	0.0082688	5.32162	14	hsa-miR-200a-3p; hsa-miR-218-5p; hsa-miR-122-5p; hsa-miR-4755-3p; hsa-miR-143-3p; hsa-miR-1-3p; hsa-miR-16-5p; hsa-let-7i-5p; hsa-miR-7-5p; hsa-miR-31-5p; hsa-miR-320b; hsa-miR-320a-3p; hsa-miR-6881-3p; hsa-miR-484
Annotations derived over miRTarBase (Gene Ontology)	cartilage development GO0051216	over-represented	0.00034	0.0089423	0.0089423	5.40125	14	hsa-miR-451a; hsa-miR-218-5p; hsa-miR-223-5p; hsa-miR-122-5p; hsa-miR-504-5p; hsa-miR-143-3p; hsa-miR-1-3p; hsa-miR-328-3p; hsa-miR-148b-3p; hsa-miR-16-5p; hsa-miR-31-5p; hsa-miR-6866-3p; hsa-miR-320a-3p; hsa-miR-484
Annotations derived over miRTarBase (Gene Ontology)	wound healing, spreading of cells GO0044319	over-represented	0.000359	0.0092251	0.0092251	5.42779	14	hsa-miR-218-5p; hsa-miR-122-5p; hsa-miR-504-5p; hsa-miR-143-3p; hsa-miR-1-3p; hsa-miR-328-3p; hsa-miR-4755-5p; hsa-miR-16-5p; hsa-miR-7-5p; hsa-miR-31-5p; hsa-miR-6866-3p; hsa-miR-320a-3p; hsa-miR-320c; hsa-miR-484
Annotations derived over miRTarBase (Gene Ontology)	post-Golgi vesicle-mediated transport GO0006892	over-represented	0.000409	0.0101304	0.0101304	5.49415	14	hsa-miR-218-5p; hsa-miR-223-5p; hsa-miR-1-3p; hsa-miR-328-3p; hsa-miR-4755-5p; hsa-miR-16-5p; hsa-miR-485-3p; hsa-miR-7-5p; hsa-miR-320b; hsa-miR-320a-3p; hsa-miR-320d; hsa-miR-320c; hsa-miR-6881-3p; hsa-miR-484
Annotations derived over miRTarBase (Gene Ontology)	ceramide metabolic process GO0006672	over-represented	0.00042	0.0103279	0.0103279	5.50742	14	hsa-miR-218-5p; hsa-miR-197-3p; hsa-miR-4755-3p; hsa-miR-143-3p; hsa-miR-1-3p; hsa-miR-328-3p; hsa-miR-16-5p; hsa-miR-7-5p; hsa-miR-6866-3p; hsa-miR-320b; hsa-miR-320a-3p; hsa-miR-320d; hsa-miR-320c; hsa-miR-484
Annotations derived over miRTarBase (Gene Ontology)	polyU RNA binding GO0008266	over-represented	0.000442	0.0104404	0.0104404	5.53396	14	hsa-miR-4511; hsa-miR-218-5p; hsa-miR-6741-3p; hsa-miR-197-3p; hsa-miR-1-3p; hsa-miR-4755-5p; hsa-miR-148b-3p; hsa-miR-16-5p; hsa-miR-485-3p; hsa-miR-7-5p; hsa-miR-6866-3p; hsa-miR-320a-3p; hsa-miR-6881-3p; hsa-miR-484
Annotations derived over miRTarBase (Gene Ontology)	copper ion binding GO0005507	over-represented	0.000514	0.0111095	0.0111095	5.61358	14	hsa-miR-200a-3p; hsa-miR-218-5p; hsa-miR-223-3p; hsa-miR-223-5p; hsa-miR-6741-3p; hsa-miR-197-3p; hsa-miR-122-5p; hsa-miR-504-5p; hsa-miR-1-3p; hsa-miR-148b-3p; hsa-miR-16-5p; hsa-miR-7-5p; hsa-miR-320a-3p; hsa-miR-484
Annotations derived over miRTarBase (Gene Ontology)	positive regulation of protein oligomerization GO0032461	over-represented	0.000583	0.0116702	0.0116702	5.67994	14	hsa-miR-200a-3p; hsa-miR-223-3p; hsa-miR-223-5p; hsa-miR-197-3p; hsa-miR-122-5p; hsa-miR-504-5p; hsa-miR-4755-3p; hsa-miR-1-3p; hsa-miR-4755-5p; hsa-miR-148b-3p; hsa-miR-16-5p; hsa-let-7i-5p; hsa-miR-7-5p; hsa-miR-6866-3p
Annotations derived over miRTarBase (Gene Ontology)	regulation of signal transduction GO0009966	over-represented	0.000857	0.0147625	0.0147625	5.89227	14	hsa-miR-4511; hsa-miR-223-5p; hsa-miR-6741-3p; hsa-miR-122-5p; hsa-miR-4755-3p; hsa-miR-1-3p; hsa-miR-328-3p; hsa-miR-16-5p; hsa-miR-485-3p; hsa-miR-7-5p; hsa-miR-320b; hsa-miR-320a-3p; hsa-miR-320d; hsa-miR-320c
Annotations derived over miRTarBase (Gene Ontology)	non-canonical Wnt signaling pathway GO0035567	over-represented	0.000877	0.0149172	0.0149172	5.90554	14	hsa-miR-451a; hsa-miR-218-5p; hsa-miR-504-5p; hsa-miR-1-3p; hsa-miR-328-3p; hsa-miR-148b-3p; hsa-miR-16-5p; hsa-let-7i-5p; hsa-miR-7-5p; hsa-miR-31-5p; hsa-miR-6866-3p; hsa-miR-320a-3p; hsa-miR-6881-3p; hsa-miR-484
Annotations derived over miRTarBase (Gene Ontology)	epidermis development GO0008544	over-represented	0.000898	0.0151031	0.0151031	5.91881	14	hsa-miR-218-5p; hsa-miR-223-5p; hsa-miR-197-3p; hsa-miR-122-5p; hsa-miR-4755-3p; hsa-miR-143-3p; hsa-miR-1-3p; hsa-miR-328-3p; hsa-miR-148b-3p; hsa-miR-16-5p; hsa-miR-485-3p; hsa-miR-7-5p; hsa-miR-31-5p; hsa-miR-484
Annotations derived over miRTarBase (Gene Ontology)	FAD binding GO0071949	over-represented	0.000919	0.0151671	0.0151671	5.93208	14	hsa-miR-218-5p; hsa-miR-6741-3p; hsa-miR-197-3p; hsa-miR-122-5p; hsa-miR-504-5p; hsa-miR-4755-5p; hsa-miR-148b-3p; hsa-miR-16-5p; hsa-let-7i-5p; hsa-miR-320b; hsa-miR-320a-3p; hsa-miR-320d; hsa-miR-320c; hsa-miR-484
Annotations derived over miRTarBase (Gene Ontology)	positive regulation of filopodium assembly GO0051491	over-represented	0.000919	0.0151671	0.0151671	5.93208	14	hsa-miR-218-5p; hsa-miR-223-3p; hsa-miR-197-3p; hsa-miR-122-5p; hsa-miR-143-3p; hsa-miR-1-3p; hsa-miR-4755-5p; hsa-miR-148b-3p; hsa-miR-16-5p; hsa-let-7i-5p; hsa-miR-7-5p; hsa-miR-320a-3p; hsa-miR-184; hsa-miR-484
Annotations derived over miRTarBase (Gene Ontology)	glycerophospholipid catabolic process GO0046475	over-represented	0.000963	0.0156564	0.0156564	5.95863	14	hsa-miR-218-5p; hsa-miR-197-3p; hsa-miR-122-5p; hsa-miR-504-5p; hsa-miR-4755-3p; hsa-miR-1-3p; hsa-miR-148b-3p; hsa-miR-16-5p; hsa-miR-7-5p; hsa-miR-320b; hsa-miR-320a-3p; hsa-miR-320d; hsa-miR-320c; hsa-miR-484
Annotations derived over miRTarBase (Gene Ontology)	melanosome GO0042470	over-represented	0.0010795	0.0164033	0.0164033	6.02498	14	hsa-miR-218-5p; hsa-miR-223-5p; hsa-miR-6741-3p; hsa-miR-122-5p; hsa-miR-143-3p; hsa-miR-1-3p; hsa-miR-328-3p; hsa-miR-148b-3p; hsa-miR-16-5p; hsa-miR-7-5p; hsa-miR-31-5p; hsa-miR-320a-3p; hsa-miR-6881-3p; hsa-miR-484
Annotations derived over miRTarBase (Gene Ontology)	negative regulation of axonogenesis GO0050771	over-represented	0.0011295	0.0168457	0.0168457	6.05152	14	hsa-miR-200a-3p; hsa-miR-218-5p; hsa-miR-197-3p; hsa-miR-122-5p; hsa-miR-504-5p; hsa-miR-4755-3p; hsa-miR-1-3p; hsa-miR-148b-3p; hsa-miR-16-5p; hsa-miR-31-5p; hsa-miR-320a-3p; hsa-miR-320c; hsa-miR-184; hsa-miR-484
Annotations derived over miRTarBase (Gene Ontology)	cytoskeleton-dependent cytokinesis GO0061640	over-represented	0.0011815	0.0173236	0.0173236	6.07806	14	hsa-miR-200a-3p; hsa-miR-218-5p; hsa-miR-223-3p; hsa-miR-223-5p; hsa-miR-122-5p; hsa-miR-4755-3p; hsa-miR-1-3p; hsa-miR-4755-5p; hsa-miR-16-5p; hsa-miR-7-5p; hsa-miR-320a-3p; hsa-miR-6881-3p; hsa-miR-184; hsa-miR-484
Annotations derived over miRTarBase (Gene Ontology)	PRC1 complex GO0035102	over-represented	0.0013206	0.0184827	0.0184827	6.14442	14	hsa-miR-3648; hsa-miR-218-5p; hsa-miR-223-5p; hsa-miR-6741-3p; hsa-miR-197-3p; hsa-miR-1-3p; hsa-miR-328-3p; hsa-miR-16-5p; hsa-miR-485-3p; hsa-let-7i-5p; hsa-miR-7-5p; hsa-miR-320a-3p; hsa-miR-184; hsa-miR-484
Annotations derived over miRTarBase (Gene Ontology)	presynapse GO0098793	over-represented	0.0013501	0.0187928	0.0187928	6.15769	14	hsa-miR-200a-3p; hsa-miR-218-5p; hsa-miR-122-5p; hsa-miR-504-5p; hsa-miR-4755-3p; hsa-miR-1-3p; hsa-miR-148b-3p; hsa-miR-16-5p; hsa-let-7i-3p; hsa-miR-7-5p; hsa-miR-320b; hsa-miR-320a-3p; hsa-miR-6881-3p; hsa-miR-484
Annotations derived over miRTarBase (Gene Ontology)	mitochondrial electron transport, cytochrome c to oxygen GO0006123	over-represented	0.0016413	0.021367	0.021367	6.27713	14	hsa-miR-200a-3p; hsa-miR-4511; hsa-miR-218-5p; hsa-miR-197-3p; hsa-miR-4755-3p; hsa-miR-143-3p; hsa-miR-1-3p; hsa-miR-16-5p; hsa-let-7i-5p; hsa-miR-7-5p; hsa-miR-320b; hsa-miR-320a-3p; hsa-miR-320c; hsa-miR-484
Annotations derived over miRTarBase (Gene Ontology)	intermediate filament GO0005882	over-represented	0.0016768	0.0213872	0.0213872	6.2904	14	hsa-miR-218-5p; hsa-miR-122-5p; hsa-miR-1-3p; hsa-miR-4755-5p; hsa-miR-148b-3p; hsa-miR-16-5p; hsa-miR-485-3p; hsa-let-7i-5p; hsa-miR-7-5p; hsa-miR-320b; hsa-miR-320a-3p; hsa-miR-320d; hsa-miR-320c; hsa-miR-484
Annotations derived over miRTarBase (Gene Ontology)	phosphatidylinositol 3-kinase binding GO0043548	over-represented	0.0017128	0.0216328	0.0216328	6.30367	14	hsa-miR-4511; hsa-miR-218-5p; hsa-miR-223-3p; hsa-miR-223-5p; hsa-miR-197-3p; hsa-miR-122-5p; hsa-miR-4755-3p; hsa-miR-143-3p; hsa-miR-16-5p; hsa-let-7i-5p; hsa-miR-7-5p; hsa-miR-320a-3p; hsa-miR-6881-3p; hsa-miR-484
Annotations derived over miRTarBase (Gene Ontology)	nuclear export GO0051168	over-represented	0.001787	0.0220387	0.0220387	6.33021	14	hsa-miR-200a-3p; hsa-miR-218-5p; hsa-miR-197-3p; hsa-miR-4755-3p; hsa-miR-143-3p; hsa-miR-1-3p; hsa-miR-4755-5p; hsa-miR-16-5p; hsa-miR-7-5p; hsa-miR-6866-3p; hsa-miR-320b; hsa-miR-320a-3p; hsa-miR-6881-3p; hsa-miR-484
Annotations derived over miRTarBase (Gene Ontology)	spectrin binding GO0030507	over-represented	0.0018639	0.022509	0.022509	6.35675	14	hsa-miR-218-5p; hsa-miR-223-5p; hsa-miR-122-5p; hsa-miR-4755-3p; hsa-miR-1-3p; hsa-miR-148b-3p; hsa-miR-16-5p; hsa-miR-6866-3p; hsa-miR-320b; hsa-miR-320a-3p; hsa-miR-320d; hsa-miR-320c; hsa-miR-184; hsa-miR-484
Annotations derived over miRTarBase (Gene Ontology)	production of siRNA involved in RNA interference GO0030422	over-represented	0.0020685	0.0241186	0.0241186	6.42311	14	hsa-miR-200a-3p; hsa-miR-218-5p; hsa-miR-223-5p; hsa-miR-197-3p; hsa-miR-122-5p; hsa-miR-504-5p; hsa-miR-143-3p; hsa-miR-1-3p; hsa-miR-4755-5p; hsa-miR-148b-3p; hsa-miR-16-5p; hsa-miR-7-5p; hsa-miR-184; hsa-miR-484
Annotations derived over miRTarBase (Gene Ontology)	telomere maintenance via telomerase GO0007004	over-represented	0.0022457	0.0252572	0.0252572	6.47619	14	hsa-miR-218-5p; hsa-miR-223-5p; hsa-miR-6741-3p; hsa-miR-197-3p; hsa-miR-143-3p; hsa-miR-1-3p; hsa-miR-4755-5p; hsa-miR-148b-3p; hsa-miR-16-5p; hsa-miR-485-3p; hsa-miR-31-5p; hsa-miR-320a-3p; hsa-miR-6881-3p; hsa-miR-484
Annotations derived over miRTarBase (Gene Ontology)	ribosomal small subunit biogenesis GO0042274	over-represented	0.0023868	0.0260598	0.0260598	6.516	14	hsa-miR-6741-3p; hsa-miR-197-3p; hsa-miR-122-5p; hsa-miR-4755-3p; hsa-miR-143-3p; hsa-miR-1-3p; hsa-miR-4755-5p; hsa-miR-16-5p; hsa-let-7i-5p; hsa-miR-7-5p; hsa-miR-31-5p; hsa-miR-320a-3p; hsa-miR-184; hsa-miR-484
Annotations derived over miRTarBase (Gene Ontology)	protein kinase A binding GO0051018	over-represented	0.0027457	0.027976	0.027976	6.6089	14	hsa-miR-218-5p; hsa-miR-6741-3p; hsa-miR-197-3p; hsa-miR-122-5p; hsa-miR-4755-3p; hsa-miR-1-3p; hsa-miR-328-3p; hsa-miR-148b-3p; hsa-miR-16-5p; hsa-let-7i-5p; hsa-miR-7-5p; hsa-miR-31-5p; hsa-miR-184; hsa-miR-484
Annotations derived over miRTarBase (Gene Ontology)	small GTPase binding GO0031267	over-represented	0.0027457	0.027976	0.027976	6.6089	14	hsa-miR-3648; hsa-miR-218-5p; hsa-miR-223-5p; hsa-miR-6741-3p; hsa-miR-197-3p; hsa-miR-143-3p; hsa-miR-1-3p; hsa-miR-4755-5p; hsa-miR-148b-3p; hsa-miR-16-5p; hsa-miR-7-5p; hsa-miR-31-5p; hsa-miR-6881-3p; hsa-miR-484
Annotations derived over miRTarBase (Gene Ontology)	neuron development GO0048666	over-represented	0.0028005	0.0281676	0.0281676	6.62217	14	hsa-miR-200a-3p; hsa-miR-218-5p; hsa-miR-223-3p; hsa-miR-223-5p; hsa-miR-197-3p; hsa-miR-122-5p; hsa-miR-1-3p; hsa-miR-328-3p; hsa-miR-16-5p; hsa-let-7i-5p; hsa-miR-31-5p; hsa-miR-320a-3p; hsa-miR-320c; hsa-miR-484
Annotations derived over miRTarBase (Gene Ontology)	actin filament-based movement GO0030048	over-represented	0.0030291	0.0296057	0.0296057	6.67525	14	hsa-miR-200a-3p; hsa-miR-218-5p; hsa-miR-223-3p; hsa-miR-223-5p; hsa-miR-197-3p; hsa-miR-4755-3p; hsa-miR-143-3p; hsa-miR-1-3p; hsa-miR-148b-3p; hsa-miR-16-5p; hsa-let-7i-5p; hsa-miR-7-5p; hsa-miR-320a-3p; hsa-miR-484
Annotations derived over miRTarBase (Gene Ontology)	regulation of mitochondrial membrane permeability GO0046902	over-represented	0.0031491	0.0302134	0.0302134	6.7018	14	hsa-miR-451a; hsa-miR-200a-3p; hsa-miR-218-5p; hsa-miR-223-3p; hsa-miR-223-5p; hsa-miR-197-3p; hsa-miR-504-5p; hsa-miR-143-3p; hsa-miR-16-5p; hsa-let-7i-5p; hsa-miR-7-5p; hsa-miR-320a-3p; hsa-miR-184; hsa-miR-484
Annotations derived over miRTarBase (Gene Ontology)	structural constituent of muscle GO0008307	over-represented	0.0036701	0.0323793	0.0323793	6.80796	14	hsa-miR-223-3p; hsa-miR-223-5p; hsa-miR-122-5p; hsa-miR-504-5p; hsa-miR-1-3p; hsa-miR-148b-3p; hsa-miR-16-5p; hsa-let-7i-3p; hsa-miR-7-5p; hsa-miR-31-5p; hsa-miR-320b; hsa-miR-320a-3p; hsa-miR-320d; hsa-miR-320c
Annotations derived over miRTarBase (Gene Ontology)	clathrin-coated endocytic vesicle membrane GO0030669	over-represented	0.0038833	0.0333721	0.0333721	6.84778	14	hsa-miR-451a; hsa-miR-218-5p; hsa-miR-223-5p; hsa-miR-6741-3p; hsa-miR-122-5p; hsa-miR-1-3p; hsa-miR-4755-5p; hsa-miR-148b-3p; hsa-miR-16-5p; hsa-miR-485-3p; hsa-miR-31-5p; hsa-miR-6866-3p; hsa-miR-6881-3p; hsa-miR-484
Annotations derived over miRTarBase (Gene Ontology)	drug binding GO0008144	over-represented	0.0038833	0.0333721	0.0333721	6.84778	14	hsa-miR-218-5p; hsa-miR-223-5p; hsa-miR-197-3p; hsa-miR-122-5p; hsa-miR-504-5p; hsa-miR-4755-3p; hsa-miR-143-3p; hsa-miR-1-3p; hsa-miR-328-3p; hsa-miR-148b-3p; hsa-miR-16-5p; hsa-miR-7-5p; hsa-miR-184; hsa-miR-484
Annotations derived over miRTarBase (Gene Ontology)	fibronectin binding GO0001968	over-represented	0.0039566	0.0337705	0.0337705	6.86105	14	hsa-miR-218-5p; hsa-miR-223-3p; hsa-miR-197-3p; hsa-miR-122-5p; hsa-miR-504-5p; hsa-miR-143-3p; hsa-miR-1-3p; hsa-miR-4755-5p; hsa-miR-148b-3p; hsa-miR-16-5p; hsa-let-7i-5p; hsa-miR-7-5p; hsa-miR-320a-3p; hsa-miR-320c
Annotations derived over miRTarBase (Gene Ontology)	rough endoplasmic reticulum GO0005791	over-represented	0.0040311	0.0338678	0.0338678	6.87432	14	hsa-miR-451a; hsa-miR-200a-3p; hsa-miR-223-5p; hsa-miR-197-3p; hsa-miR-122-5p; hsa-miR-4755-3p; hsa-miR-143-3p; hsa-miR-1-3p; hsa-miR-4755-5p; hsa-miR-148b-3p; hsa-miR-16-5p; hsa-miR-7-5p; hsa-miR-320a-3p; hsa-miR-484
Annotations derived over miRTarBase (Gene Ontology)	histone deacetylase complex GO0000118	over-represented	0.0041068	0.0343244	0.0343244	6.88759	14	hsa-miR-218-5p; hsa-miR-223-3p; hsa-miR-197-3p; hsa-miR-122-5p; hsa-miR-1-3p; hsa-miR-148b-3p; hsa-miR-16-5p; hsa-let-7i-5p; hsa-miR-6866-3p; hsa-miR-320b; hsa-miR-320a-3p; hsa-miR-320d; hsa-miR-320c; hsa-miR-484
Annotations derived over miRTarBase (Gene Ontology)	cell leading edge GO0031252	over-represented	0.0044213	0.0358818	0.0358818	6.94067	14	hsa-miR-218-5p; hsa-miR-197-3p; hsa-miR-143-3p; hsa-miR-1-3p; hsa-miR-148b-3p; hsa-miR-16-5p; hsa-miR-485-3p; hsa-miR-7-5p; hsa-miR-31-5p; hsa-miR-320b; hsa-miR-320a-3p; hsa-miR-320d; hsa-miR-320c; hsa-miR-484
Annotations derived over miRTarBase (Gene Ontology)	cellular response to vascular endothelial growth factor stimulus GO0035924	over-represented	0.0046702	0.0362401	0.0362401	6.98048	14	hsa-miR-200a-3p; hsa-miR-218-5p; hsa-miR-197-3p; hsa-miR-122-5p; hsa-miR-504-5p; hsa-miR-1-3p; hsa-miR-4755-5p; hsa-miR-148b-3p; hsa-miR-16-5p; hsa-miR-485-3p; hsa-miR-7-5p; hsa-miR-320a-3p; hsa-miR-184; hsa-miR-484
Annotations derived over miRTarBase (Gene Ontology)	negative regulation of focal adhesion assembly GO0051895	over-represented	0.005111	0.0385381	0.0385381	7.04684	14	hsa-miR-200a-3p; hsa-miR-3648; hsa-miR-218-5p; hsa-miR-197-3p; hsa-miR-1-3p; hsa-miR-4755-5p; hsa-miR-148b-3p; hsa-miR-16-5p; hsa-let-7i-5p; hsa-miR-7-5p; hsa-miR-31-5p; hsa-miR-320a-3p; hsa-miR-320c; hsa-miR-484
Annotations derived over miRTarBase (Gene Ontology)	mRNA cis splicing, via spliceosome GO0045292	over-represented	0.0055859	0.0409232	0.0409232	7.11319	14	hsa-miR-218-5p; hsa-miR-223-5p; hsa-miR-197-3p; hsa-miR-4755-3p; hsa-miR-1-3p; hsa-miR-148b-3p; hsa-miR-16-5p; hsa-miR-485-3p; hsa-miR-7-5p; hsa-miR-320b; hsa-miR-320a-3p; hsa-miR-320d; hsa-miR-320c; hsa-miR-484
Annotations derived over miRTarBase (Gene Ontology)	MLL1 complex GO0071339	over-represented	0.0056851	0.0412481	0.0412481	7.12646	14	hsa-miR-218-5p; hsa-miR-197-3p; hsa-miR-122-5p; hsa-miR-1-3p; hsa-miR-4755-5p; hsa-miR-16-5p; hsa-miR-485-3p; hsa-let-7i-5p; hsa-miR-7-5p; hsa-miR-320b; hsa-miR-320a-3p; hsa-miR-320d; hsa-miR-320c; hsa-miR-484
Annotations derived over miRTarBase (Gene Ontology)	DNA damage response, signal transduction by p53 class mediator GO0030330	over-represented	0.0065328	0.0447221	0.0447221	7.23263	14	hsa-miR-200a-3p; hsa-miR-223-3p; hsa-miR-197-3p; hsa-miR-122-5p; hsa-miR-504-5p; hsa-miR-4755-3p; hsa-miR-143-3p; hsa-miR-148b-3p; hsa-miR-16-5p; hsa-let-7i-5p; hsa-miR-31-5p; hsa-miR-320a-3p; hsa-miR-887-3p; hsa-miR-484
Annotations derived over miRTarBase (Gene Ontology)	response to starvation GO0042594	over-represented	0.0067603	0.0457046	0.0457046	7.25917	14	hsa-miR-3648; hsa-miR-218-5p; hsa-miR-223-3p; hsa-miR-6741-3p; hsa-miR-197-3p; hsa-miR-122-5p; hsa-miR-16-5p; hsa-miR-485-3p; hsa-miR-7-5p; hsa-miR-31-5p; hsa-miR-320b; hsa-miR-320a-3p; hsa-miR-320d; hsa-miR-320c
Annotations derived over miRTarBase (Gene Ontology)	gene silencing by RNA GO0031047	over-represented	0.0069943	0.0465471	0.0465471	7.28571	14	hsa-miR-4511; hsa-miR-223-5p; hsa-miR-197-3p; hsa-miR-122-5p; hsa-miR-504-5p; hsa-miR-4755-3p; hsa-miR-4755-5p; hsa-miR-148b-3p; hsa-miR-16-5p; hsa-miR-7-5p; hsa-miR-31-5p; hsa-miR-320a-3p; hsa-miR-184; hsa-miR-484
Annotations derived over miRTarBase (Gene Ontology)	positive regulation of stress-activated MAPK cascade GO0032874	over-represented	0.0076086	0.0488812	0.0488812	7.35207	14	hsa-miR-200a-3p; hsa-miR-4511; hsa-miR-218-5p; hsa-miR-223-5p; hsa-miR-197-3p; hsa-miR-122-5p; hsa-miR-1-3p; hsa-miR-16-5p; hsa-let-7i-5p; hsa-miR-31-5p; hsa-miR-320b; hsa-miR-320a-3p; hsa-miR-320c; hsa-miR-484
Diseases (MNDR)	Down syndrome	over-represented	1.36e-09	1.3e-07	1.3e-07	1.99138	14	hsa-miR-451a; hsa-miR-3648; hsa-miR-218-5p; hsa-miR-223-3p; hsa-miR-122-5p; hsa-miR-504-5p; hsa-miR-143-3p; hsa-miR-1-3p; hsa-miR-16-5p; hsa-miR-7-5p; hsa-miR-31-5p; hsa-miR-320b; hsa-miR-320c; hsa-miR-184
Diseases (MNDR)	neuroblastoma	over-represented	2.19e-09	1.37e-07	1.37e-07	2.0625	14	hsa-miR-200a-3p; hsa-miR-218-5p; hsa-miR-223-3p; hsa-miR-197-3p; hsa-miR-143-3p; hsa-miR-1-3p; hsa-miR-16-5p; hsa-miR-485-3p; hsa-let-7i-5p; hsa-let-7i-3p; hsa-miR-7-5p; hsa-miR-31-5p; hsa-miR-320a-3p; hsa-miR-184
Diseases (MNDR)	Precursor Cell Lymphoblastic Leukemia-Lymphoma	over-represented	2.88e-08	4.05e-07	4.05e-07	2.50345	14	hsa-miR-451a; hsa-miR-200a-3p; hsa-miR-218-5p; hsa-miR-223-3p; hsa-miR-197-3p; hsa-miR-122-5p; hsa-miR-143-3p; hsa-miR-1-3p; hsa-miR-16-5p; hsa-let-7i-5p; hsa-miR-7-5p; hsa-miR-31-5p; hsa-miR-320a-3p; hsa-miR-184
Diseases (MNDR)	neuromyelitis optica	over-represented	7.3e-08	7.38e-07	7.38e-07	2.68836	14	hsa-miR-451a; hsa-miR-223-3p; hsa-miR-197-3p; hsa-miR-143-3p; hsa-miR-328-3p; hsa-miR-148b-3p; hsa-miR-16-5p; hsa-let-7i-5p; hsa-let-7i-3p; hsa-miR-320b; hsa-miR-320a-3p; hsa-miR-320c; hsa-miR-184; hsa-miR-484
Diseases (MNDR)	Burkitt lymphoma	over-represented	1.51e-07	1.28e-06	1.28e-06	2.84483	14	hsa-miR-200a-3p; hsa-miR-218-5p; hsa-miR-223-3p; hsa-miR-197-3p; hsa-miR-143-3p; hsa-miR-1-3p; hsa-miR-328-3p; hsa-miR-16-5p; hsa-miR-485-3p; hsa-miR-7-5p; hsa-miR-31-5p; hsa-miR-320a-3p; hsa-miR-184; hsa-miR-484
Diseases (MNDR)	cervical squamous cell carcinoma	over-represented	2.99e-07	1.4e-06	1.4e-06	3.00129	14	hsa-miR-451a; hsa-miR-200a-3p; hsa-miR-218-5p; hsa-miR-122-5p; hsa-miR-143-3p; hsa-miR-1-3p; hsa-miR-328-3p; hsa-miR-16-5p; hsa-let-7i-5p; hsa-miR-31-5p; hsa-miR-320a-3p; hsa-miR-320c; hsa-miR-887-3p; hsa-miR-484
Diseases (MNDR)	head and neck cancer	over-represented	5.69e-07	1.92e-06	1.92e-06	3.15776	14	hsa-miR-451a; hsa-miR-200a-3p; hsa-miR-218-5p; hsa-miR-223-3p; hsa-miR-197-3p; hsa-miR-122-5p; hsa-miR-143-3p; hsa-miR-1-3p; hsa-miR-328-3p; hsa-miR-16-5p; hsa-miR-485-3p; hsa-miR-7-5p; hsa-miR-31-5p; hsa-miR-184
Diseases (MNDR)	thyroid cancer	over-represented	5.69e-07	1.92e-06	1.92e-06	3.15776	14	hsa-miR-451a; hsa-miR-200a-3p; hsa-miR-218-5p; hsa-miR-223-3p; hsa-miR-197-3p; hsa-miR-122-5p; hsa-miR-143-3p; hsa-miR-16-5p; hsa-miR-485-3p; hsa-let-7i-5p; hsa-let-7i-3p; hsa-miR-7-5p; hsa-miR-31-5p; hsa-miR-887-3p
Diseases (MNDR)	Stroke, Lacunar	over-represented	4.62e-06	1.16e-05	1.16e-05	3.74095	14	hsa-miR-451a; hsa-miR-218-5p; hsa-miR-223-3p; hsa-miR-122-5p; hsa-miR-148b-3p; hsa-miR-16-5p; hsa-miR-485-3p; hsa-miR-7-5p; hsa-miR-320b; hsa-miR-320a-3p; hsa-miR-320d; hsa-miR-320c; hsa-miR-184; hsa-miR-484
Diseases (MNDR)	prostate adenocarcinoma	over-represented	0.000241	0.000434	0.000434	5.26293	14	hsa-miR-451a; hsa-miR-218-5p; hsa-miR-223-5p; hsa-miR-197-3p; hsa-miR-143-3p; hsa-miR-1-3p; hsa-miR-328-3p; hsa-let-7i-3p; hsa-miR-7-5p; hsa-miR-320a-3p; hsa-miR-320d; hsa-miR-887-3p; hsa-miR-184; hsa-miR-484
Gene Ontology (miRWalk)	GO0034644 cellular response to uv	over-represented	2.95e-06	0.0022282	0.0022282	4.0477	14	hsa-miR-451a; hsa-miR-218-5p; hsa-miR-223-3p; hsa-miR-197-3p; hsa-miR-122-5p; hsa-miR-504-5p; hsa-miR-1-3p; hsa-miR-148b-3p; hsa-miR-16-5p; hsa-let-7i-5p; hsa-miR-31-5p; hsa-miR-320b; hsa-miR-320a-3p; hsa-miR-484
Gene Ontology (miRWalk)	GO0001764 neuron migration	over-represented	1.82e-05	0.0022826	0.0022826	4.66099	14	hsa-miR-200a-3p; hsa-miR-218-5p; hsa-miR-197-3p; hsa-miR-122-5p; hsa-miR-504-5p; hsa-miR-1-3p; hsa-miR-328-3p; hsa-miR-148b-3p; hsa-miR-16-5p; hsa-miR-7-5p; hsa-miR-31-5p; hsa-miR-320b; hsa-miR-320a-3p; hsa-miR-484
Gene Ontology (miRWalk)	GO0005911 cell cell junction	over-represented	2.03e-05	0.0022941	0.0022941	4.70187	14	hsa-miR-200a-3p; hsa-miR-218-5p; hsa-miR-223-3p; hsa-miR-197-3p; hsa-miR-122-5p; hsa-miR-1-3p; hsa-miR-328-3p; hsa-miR-148b-3p; hsa-miR-16-5p; hsa-miR-7-5p; hsa-miR-31-5p; hsa-miR-320b; hsa-miR-320a-3p; hsa-miR-484
Gene Ontology (miRWalk)	GO0009791 post embryonic development	over-represented	6.34e-05	0.0030301	0.0030301	5.15162	14	hsa-miR-451a; hsa-miR-200a-3p; hsa-miR-197-3p; hsa-miR-122-5p; hsa-miR-143-3p; hsa-miR-1-3p; hsa-miR-148b-3p; hsa-miR-16-5p; hsa-miR-7-5p; hsa-miR-31-5p; hsa-miR-320a-3p; hsa-miR-320c; hsa-miR-184; hsa-miR-484
Gene Ontology (miRWalk)	GO0030198 extracellular matrix organization	over-represented	5.75e-05	0.0030301	0.0030301	5.11073	14	hsa-miR-451a; hsa-miR-218-5p; hsa-miR-197-3p; hsa-miR-122-5p; hsa-miR-143-3p; hsa-miR-1-3p; hsa-miR-328-3p; hsa-miR-148b-3p; hsa-miR-16-5p; hsa-miR-7-5p; hsa-miR-31-5p; hsa-miR-320b; hsa-miR-320a-3p; hsa-miR-484
Gene Ontology (miRWalk)	GO0051056 regulation of small gtpase mediated signal transduction	over-represented	5.75e-05	0.0030301	0.0030301	5.11073	14	hsa-miR-200a-3p; hsa-miR-218-5p; hsa-miR-223-3p; hsa-miR-197-3p; hsa-miR-122-5p; hsa-miR-1-3p; hsa-miR-328-3p; hsa-miR-148b-3p; hsa-miR-16-5p; hsa-miR-7-5p; hsa-miR-31-5p; hsa-miR-320a-3p; hsa-miR-320c; hsa-miR-484
Gene Ontology (miRWalk)	GO0050900 leukocyte migration	over-represented	6.98e-05	0.0030825	0.0030825	5.1925	14	hsa-miR-200a-3p; hsa-miR-218-5p; hsa-miR-197-3p; hsa-miR-122-5p; hsa-miR-143-3p; hsa-miR-1-3p; hsa-miR-328-3p; hsa-miR-148b-3p; hsa-miR-16-5p; hsa-miR-7-5p; hsa-miR-31-5p; hsa-miR-320b; hsa-miR-320a-3p; hsa-miR-484
Gene Ontology (miRWalk)	GO0035872 nucleotide binding domain leucine rich repeat containing receptor signaling pathway	over-represented	7.69e-05	0.0032164	0.0032164	5.23339	14	hsa-miR-451a; hsa-miR-218-5p; hsa-miR-223-3p; hsa-miR-197-3p; hsa-miR-122-5p; hsa-miR-143-3p; hsa-miR-1-3p; hsa-miR-328-3p; hsa-miR-148b-3p; hsa-miR-16-5p; hsa-miR-7-5p; hsa-miR-320b; hsa-miR-320a-3p; hsa-miR-484
Gene Ontology (miRWalk)	GO0009790 embryo development	over-represented	0.000102	0.0037684	0.0037684	5.35605	14	hsa-miR-451a; hsa-miR-218-5p; hsa-miR-223-3p; hsa-miR-197-3p; hsa-miR-122-5p; hsa-miR-1-3p; hsa-miR-328-3p; hsa-miR-148b-3p; hsa-miR-16-5p; hsa-miR-7-5p; hsa-miR-31-5p; hsa-miR-320b; hsa-miR-320a-3p; hsa-miR-484
Gene Ontology (miRWalk)	GO0034138 toll like receptor 3 signaling pathway	over-represented	0.000122	0.0038827	0.0038827	5.43782	14	hsa-miR-200a-3p; hsa-miR-218-5p; hsa-miR-223-3p; hsa-miR-122-5p; hsa-miR-143-3p; hsa-miR-1-3p; hsa-miR-328-3p; hsa-miR-16-5p; hsa-let-7i-5p; hsa-miR-7-5p; hsa-miR-31-5p; hsa-miR-320b; hsa-miR-320a-3p; hsa-miR-484
Gene Ontology (miRWalk)	GO0035666 trif dependent toll like receptor signaling pathway	over-represented	0.000122	0.0038827	0.0038827	5.43782	14	hsa-miR-200a-3p; hsa-miR-218-5p; hsa-miR-223-3p; hsa-miR-122-5p; hsa-miR-143-3p; hsa-miR-1-3p; hsa-miR-328-3p; hsa-miR-16-5p; hsa-let-7i-5p; hsa-miR-7-5p; hsa-miR-31-5p; hsa-miR-320b; hsa-miR-320a-3p; hsa-miR-484
Gene Ontology (miRWalk)	GO0006810 transport	over-represented	0.000175	0.0044853	0.0044853	5.60136	14	hsa-miR-451a; hsa-miR-200a-3p; hsa-miR-197-3p; hsa-miR-122-5p; hsa-miR-1-3p; hsa-miR-328-3p; hsa-miR-148b-3p; hsa-miR-16-5p; hsa-miR-7-5p; hsa-miR-31-5p; hsa-miR-320b; hsa-miR-320a-3p; hsa-miR-320c; hsa-miR-484
Gene Ontology (miRWalk)	GO0002224 toll like receptor signaling pathway	over-represented	0.00019	0.0046689	0.0046689	5.64225	14	hsa-miR-200a-3p; hsa-miR-218-5p; hsa-miR-223-3p; hsa-miR-122-5p; hsa-miR-143-3p; hsa-miR-1-3p; hsa-miR-328-3p; hsa-miR-16-5p; hsa-let-7i-5p; hsa-miR-7-5p; hsa-miR-31-5p; hsa-miR-320b; hsa-miR-320a-3p; hsa-miR-484
Gene Ontology (miRWalk)	GO0034130 toll like receptor 1 signaling pathway	over-represented	0.00019	0.0046689	0.0046689	5.64225	14	hsa-miR-200a-3p; hsa-miR-218-5p; hsa-miR-223-3p; hsa-miR-122-5p; hsa-miR-143-3p; hsa-miR-1-3p; hsa-miR-328-3p; hsa-miR-16-5p; hsa-let-7i-5p; hsa-miR-7-5p; hsa-miR-31-5p; hsa-miR-320b; hsa-miR-320a-3p; hsa-miR-484
Gene Ontology (miRWalk)	GO0034134 toll like receptor 2 signaling pathway	over-represented	0.00019	0.0046689	0.0046689	5.64225	14	hsa-miR-200a-3p; hsa-miR-218-5p; hsa-miR-223-3p; hsa-miR-122-5p; hsa-miR-143-3p; hsa-miR-1-3p; hsa-miR-328-3p; hsa-miR-16-5p; hsa-let-7i-5p; hsa-miR-7-5p; hsa-miR-31-5p; hsa-miR-320b; hsa-miR-320a-3p; hsa-miR-484
Gene Ontology (miRWalk)	GO0051092 positive regulation of nf kappab transcription factor activity	over-represented	0.00019	0.0046689	0.0046689	5.64225	14	hsa-miR-218-5p; hsa-miR-223-3p; hsa-miR-197-3p; hsa-miR-122-5p; hsa-miR-143-3p; hsa-miR-1-3p; hsa-miR-328-3p; hsa-miR-16-5p; hsa-let-7i-5p; hsa-miR-7-5p; hsa-miR-31-5p; hsa-miR-320b; hsa-miR-320a-3p; hsa-miR-484
Gene Ontology (miRWalk)	GO0007569 cell aging	over-represented	0.000208	0.0048662	0.0048662	5.68313	14	hsa-miR-451a; hsa-miR-200a-3p; hsa-miR-197-3p; hsa-miR-122-5p; hsa-miR-504-5p; hsa-miR-143-3p; hsa-miR-1-3p; hsa-miR-328-3p; hsa-miR-148b-3p; hsa-miR-16-5p; hsa-miR-7-5p; hsa-miR-31-5p; hsa-miR-320a-3p; hsa-miR-484
Gene Ontology (miRWalk)	GO0008063 toll signaling pathway	over-represented	0.000226	0.0049741	0.0049741	5.72402	14	hsa-miR-200a-3p; hsa-miR-218-5p; hsa-miR-223-3p; hsa-miR-122-5p; hsa-miR-143-3p; hsa-miR-1-3p; hsa-miR-328-3p; hsa-miR-16-5p; hsa-let-7i-5p; hsa-miR-7-5p; hsa-miR-31-5p; hsa-miR-320b; hsa-miR-320a-3p; hsa-miR-484
Gene Ontology (miRWalk)	GO0030036 actin cytoskeleton organization	over-represented	0.000226	0.0049741	0.0049741	5.72402	14	hsa-miR-218-5p; hsa-miR-122-5p; hsa-miR-143-3p; hsa-miR-1-3p; hsa-miR-328-3p; hsa-miR-148b-3p; hsa-miR-16-5p; hsa-let-7i-5p; hsa-miR-7-5p; hsa-miR-31-5p; hsa-miR-320b; hsa-miR-320a-3p; hsa-miR-320c; hsa-miR-484
Gene Ontology (miRWalk)	GO0034142 toll like receptor 4 signaling pathway	over-represented	0.000226	0.0049741	0.0049741	5.72402	14	hsa-miR-200a-3p; hsa-miR-218-5p; hsa-miR-223-3p; hsa-miR-122-5p; hsa-miR-143-3p; hsa-miR-1-3p; hsa-miR-328-3p; hsa-miR-16-5p; hsa-let-7i-5p; hsa-miR-7-5p; hsa-miR-31-5p; hsa-miR-320b; hsa-miR-320a-3p; hsa-miR-484
Gene Ontology (miRWalk)	GO0016324 apical plasma membrane	over-represented	0.000246	0.0050126	0.0050126	5.76491	14	hsa-miR-451a; hsa-miR-200a-3p; hsa-miR-218-5p; hsa-miR-197-3p; hsa-miR-122-5p; hsa-miR-1-3p; hsa-miR-328-3p; hsa-miR-148b-3p; hsa-miR-16-5p; hsa-miR-7-5p; hsa-miR-31-5p; hsa-miR-320b; hsa-miR-320a-3p; hsa-miR-484
Gene Ontology (miRWalk)	GO0000187 activation of mapk activity	over-represented	0.000267	0.0051457	0.0051457	5.80579	14	hsa-miR-200a-3p; hsa-miR-218-5p; hsa-miR-197-3p; hsa-miR-122-5p; hsa-miR-1-3p; hsa-miR-328-3p; hsa-miR-148b-3p; hsa-miR-16-5p; hsa-let-7i-5p; hsa-miR-7-5p; hsa-miR-31-5p; hsa-miR-320b; hsa-miR-320a-3p; hsa-miR-484
Gene Ontology (miRWalk)	GO0005125 cytokine activity	over-represented	0.000267	0.0051457	0.0051457	5.80579	14	hsa-miR-451a; hsa-miR-223-3p; hsa-miR-197-3p; hsa-miR-122-5p; hsa-miR-504-5p; hsa-miR-1-3p; hsa-miR-328-3p; hsa-miR-148b-3p; hsa-miR-16-5p; hsa-let-7i-5p; hsa-miR-7-5p; hsa-miR-320b; hsa-miR-320a-3p; hsa-miR-484
Gene Ontology (miRWalk)	GO0006954 inflammatory response	over-represented	0.000315	0.0057241	0.0057241	5.88756	14	hsa-miR-451a; hsa-miR-218-5p; hsa-miR-223-3p; hsa-miR-197-3p; hsa-miR-122-5p; hsa-miR-143-3p; hsa-miR-1-3p; hsa-miR-148b-3p; hsa-miR-16-5p; hsa-let-7i-5p; hsa-miR-7-5p; hsa-miR-31-5p; hsa-miR-320a-3p; hsa-miR-484
Gene Ontology (miRWalk)	GO0045121 membrane raft	over-represented	0.000341	0.0058561	0.0058561	5.92845	14	hsa-miR-218-5p; hsa-miR-197-3p; hsa-miR-122-5p; hsa-miR-504-5p; hsa-miR-143-3p; hsa-miR-1-3p; hsa-miR-328-3p; hsa-miR-148b-3p; hsa-miR-16-5p; hsa-let-7i-5p; hsa-miR-7-5p; hsa-miR-31-5p; hsa-miR-320a-3p; hsa-miR-484
Gene Ontology (miRWalk)	GO0005925 focal adhesion	over-represented	0.00037	0.0061708	0.0061708	5.96934	14	hsa-miR-200a-3p; hsa-miR-218-5p; hsa-miR-197-3p; hsa-miR-122-5p; hsa-miR-1-3p; hsa-miR-328-3p; hsa-miR-148b-3p; hsa-miR-16-5p; hsa-let-7i-5p; hsa-miR-7-5p; hsa-miR-31-5p; hsa-miR-320b; hsa-miR-320a-3p; hsa-miR-484
Gene Ontology (miRWalk)	GO0015629 actin cytoskeleton	over-represented	0.00037	0.0061708	0.0061708	5.96934	14	hsa-miR-200a-3p; hsa-miR-218-5p; hsa-miR-197-3p; hsa-miR-122-5p; hsa-miR-143-3p; hsa-miR-1-3p; hsa-miR-328-3p; hsa-miR-16-5p; hsa-let-7i-5p; hsa-miR-7-5p; hsa-miR-31-5p; hsa-miR-320a-3p; hsa-miR-184; hsa-miR-484
Gene Ontology (miRWalk)	GO0035556 intracellular signal transduction	over-represented	0.000433	0.0066046	0.0066046	6.05111	14	hsa-miR-451a; hsa-miR-200a-3p; hsa-miR-223-3p; hsa-miR-197-3p; hsa-miR-122-5p; hsa-miR-143-3p; hsa-miR-1-3p; hsa-miR-328-3p; hsa-miR-148b-3p; hsa-miR-16-5p; hsa-miR-7-5p; hsa-miR-31-5p; hsa-miR-320a-3p; hsa-miR-484
Gene Ontology (miRWalk)	GO0030324 lung development	over-represented	0.000469	0.006793	0.006793	6.09199	14	hsa-miR-200a-3p; hsa-miR-218-5p; hsa-miR-223-3p; hsa-miR-122-5p; hsa-miR-504-5p; hsa-miR-1-3p; hsa-miR-328-3p; hsa-miR-148b-3p; hsa-miR-16-5p; hsa-miR-7-5p; hsa-miR-31-5p; hsa-miR-320b; hsa-miR-320a-3p; hsa-miR-484
Gene Ontology (miRWalk)	GO0030054 cell junction	over-represented	0.00059	0.0074502	0.0074502	6.21465	14	hsa-miR-200a-3p; hsa-miR-223-3p; hsa-miR-122-5p; hsa-miR-143-3p; hsa-miR-1-3p; hsa-miR-328-3p; hsa-miR-148b-3p; hsa-miR-16-5p; hsa-miR-7-5p; hsa-miR-31-5p; hsa-miR-320b; hsa-miR-320a-3p; hsa-miR-320c; hsa-miR-484
Gene Ontology (miRWalk)	GO0006457 protein folding	over-represented	0.000685	0.0080638	0.0080638	6.29642	14	hsa-miR-218-5p; hsa-miR-223-3p; hsa-miR-197-3p; hsa-miR-122-5p; hsa-miR-504-5p; hsa-miR-1-3p; hsa-miR-328-3p; hsa-miR-148b-3p; hsa-miR-16-5p; hsa-miR-7-5p; hsa-miR-31-5p; hsa-miR-320b; hsa-miR-320a-3p; hsa-miR-484
Gene Ontology (miRWalk)	GO0007420 brain development	over-represented	0.000852	0.0090105	0.0090105	6.41908	14	hsa-miR-200a-3p; hsa-miR-218-5p; hsa-miR-197-3p; hsa-miR-122-5p; hsa-miR-1-3p; hsa-miR-328-3p; hsa-miR-148b-3p; hsa-miR-16-5p; hsa-let-7i-5p; hsa-miR-7-5p; hsa-miR-31-5p; hsa-miR-320a-3p; hsa-miR-184; hsa-miR-484
Gene Ontology (miRWalk)	GO0005741 mitochondrial outer membrane	over-represented	0.000916	0.0092144	0.0092144	6.45997	14	hsa-miR-451a; hsa-miR-218-5p; hsa-miR-197-3p; hsa-miR-122-5p; hsa-miR-504-5p; hsa-miR-143-3p; hsa-miR-1-3p; hsa-miR-148b-3p; hsa-miR-16-5p; hsa-miR-7-5p; hsa-miR-31-5p; hsa-miR-320a-3p; hsa-miR-320c; hsa-miR-484
Gene Ontology (miRWalk)	GO0008022 protein c terminus binding	over-represented	0.0018124	0.0131761	0.0131761	6.86882	14	hsa-miR-200a-3p; hsa-miR-218-5p; hsa-miR-197-3p; hsa-miR-122-5p; hsa-miR-143-3p; hsa-miR-1-3p; hsa-miR-328-3p; hsa-miR-148b-3p; hsa-miR-16-5p; hsa-miR-7-5p; hsa-miR-31-5p; hsa-miR-320a-3p; hsa-miR-320c; hsa-miR-484
Gene Ontology (miRWalk)	GO0006614 srp dependent cotranslational protein targeting to membrane	over-represented	0.0019341	0.0135834	0.0135834	6.90971	14	hsa-miR-218-5p; hsa-miR-197-3p; hsa-miR-122-5p; hsa-miR-504-5p; hsa-miR-1-3p; hsa-miR-328-3p; hsa-miR-148b-3p; hsa-miR-16-5p; hsa-let-7i-5p; hsa-miR-7-5p; hsa-miR-31-5p; hsa-miR-320b; hsa-miR-320a-3p; hsa-miR-484
Gene Ontology (miRWalk)	GO0005575 cellular component	over-represented	0.0020627	0.0141383	0.0141383	6.9506	14	hsa-miR-200a-3p; hsa-miR-218-5p; hsa-miR-197-3p; hsa-miR-122-5p; hsa-miR-504-5p; hsa-miR-1-3p; hsa-miR-328-3p; hsa-miR-148b-3p; hsa-miR-16-5p; hsa-miR-7-5p; hsa-miR-320b; hsa-miR-320a-3p; hsa-miR-320c; hsa-miR-484
Gene Ontology (miRWalk)	GO0071456 cellular response to hypoxia	over-represented	0.0021987	0.014478	0.014478	6.99148	14	hsa-miR-200a-3p; hsa-miR-223-3p; hsa-miR-122-5p; hsa-miR-504-5p; hsa-miR-143-3p; hsa-miR-1-3p; hsa-miR-328-3p; hsa-miR-148b-3p; hsa-miR-16-5p; hsa-let-7i-5p; hsa-miR-31-5p; hsa-miR-320b; hsa-miR-320a-3p; hsa-miR-484
Gene Ontology (miRWalk)	GO0003674 molecular function	over-represented	0.0023423	0.0149963	0.0149963	7.03237	14	hsa-miR-218-5p; hsa-miR-197-3p; hsa-miR-122-5p; hsa-miR-504-5p; hsa-miR-1-3p; hsa-miR-328-3p; hsa-miR-148b-3p; hsa-miR-16-5p; hsa-miR-7-5p; hsa-miR-31-5p; hsa-miR-320b; hsa-miR-320a-3p; hsa-miR-320c; hsa-miR-484
Gene Ontology (miRWalk)	GO0005975 carbohydrate metabolic process	over-represented	0.0040405	0.0205755	0.0205755	7.40034	14	hsa-miR-218-5p; hsa-miR-223-3p; hsa-miR-197-3p; hsa-miR-122-5p; hsa-miR-143-3p; hsa-miR-1-3p; hsa-miR-328-3p; hsa-miR-148b-3p; hsa-miR-16-5p; hsa-miR-7-5p; hsa-miR-31-5p; hsa-miR-320b; hsa-miR-320a-3p; hsa-miR-484
Gene Ontology (miRWalk)	GO0046777 protein autophosphorylation	over-represented	0.0042817	0.0213319	0.0213319	7.44123	14	hsa-miR-451a; hsa-miR-200a-3p; hsa-miR-223-3p; hsa-miR-197-3p; hsa-miR-122-5p; hsa-miR-143-3p; hsa-miR-1-3p; hsa-miR-328-3p; hsa-miR-148b-3p; hsa-miR-16-5p; hsa-miR-7-5p; hsa-miR-31-5p; hsa-miR-320a-3p; hsa-miR-484
Gene Ontology (miRWalk)	GO0006917 induction of apoptosis	over-represented	0.0045351	0.0215101	0.0215101	7.48211	14	hsa-miR-200a-3p; hsa-miR-218-5p; hsa-miR-197-3p; hsa-miR-122-5p; hsa-miR-504-5p; hsa-miR-143-3p; hsa-miR-1-3p; hsa-miR-148b-3p; hsa-miR-16-5p; hsa-miR-7-5p; hsa-miR-31-5p; hsa-miR-320b; hsa-miR-320a-3p; hsa-miR-484
Gene Ontology (miRWalk)	GO0001701 in utero embryonic development	over-represented	0.0070599	0.028256	0.028256	7.8092	14	hsa-miR-200a-3p; hsa-miR-218-5p; hsa-miR-197-3p; hsa-miR-122-5p; hsa-miR-504-5p; hsa-miR-1-3p; hsa-miR-328-3p; hsa-miR-148b-3p; hsa-miR-16-5p; hsa-miR-7-5p; hsa-miR-31-5p; hsa-miR-320a-3p; hsa-miR-320c; hsa-miR-484
Gene Ontology (miRWalk)	GO0005509 calcium ion binding	over-represented	0.0087113	0.0317864	0.0317864	7.97274	14	hsa-miR-200a-3p; hsa-miR-218-5p; hsa-miR-223-3p; hsa-miR-197-3p; hsa-miR-122-5p; hsa-miR-143-3p; hsa-miR-1-3p; hsa-miR-148b-3p; hsa-miR-16-5p; hsa-miR-7-5p; hsa-miR-31-5p; hsa-miR-320a-3p; hsa-miR-320c; hsa-miR-484
KEGG (miRPathDB)	MicroRNAs in cancer	over-represented	0.000148	0.0062571	0.0062571	5.69159	14	hsa-miR-451a; hsa-miR-200a-3p; hsa-miR-3648; hsa-miR-218-5p; hsa-miR-223-3p; hsa-miR-504-5p; hsa-miR-143-3p; hsa-miR-1-3p; hsa-miR-148b-3p; hsa-miR-16-5p; hsa-let-7i-5p; hsa-miR-7-5p; hsa-miR-31-5p; hsa-miR-184
Localization (RNALocate)	Cytoplasm	over-represented	3.86e-05	7.41e-05	7.41e-05	4.67041	14	hsa-miR-200a-3p; hsa-miR-197-3p; hsa-miR-122-5p; hsa-miR-1-3p; hsa-miR-148b-3p; hsa-miR-16-5p; hsa-let-7i-5p; hsa-miR-7-5p; hsa-miR-31-5p; hsa-miR-320b; hsa-miR-320a-3p; hsa-miR-320d; hsa-miR-320c; hsa-miR-484
Pathways (KEGG)	Drug metabolism - cytochrome P450	over-represented	0.0012887	0.0135365	0.0135365	6.12984	14	hsa-miR-218-5p; hsa-miR-223-5p; hsa-miR-6741-3p; hsa-miR-197-3p; hsa-miR-122-5p; hsa-miR-143-3p; hsa-miR-1-3p; hsa-miR-4755-5p; hsa-miR-148b-3p; hsa-miR-16-5p; hsa-let-7i-5p; hsa-miR-7-5p; hsa-miR-6866-3p; hsa-miR-320a-3p
Pathways (KEGG)	Collecting duct acid secretion	over-represented	0.0013471	0.0136391	0.0136391	6.15643	14	hsa-miR-4511; hsa-miR-218-5p; hsa-miR-223-3p; hsa-miR-197-3p; hsa-miR-122-5p; hsa-miR-4755-3p; hsa-miR-143-3p; hsa-miR-1-3p; hsa-miR-148b-3p; hsa-miR-16-5p; hsa-let-7i-5p; hsa-miR-320a-3p; hsa-miR-6881-3p; hsa-miR-484
Pathways (KEGG)	Chemical carcinogenesis	over-represented	0.0026368	0.0174351	0.0174351	6.58193	14	hsa-miR-200a-3p; hsa-miR-218-5p; hsa-miR-223-5p; hsa-miR-6741-3p; hsa-miR-197-3p; hsa-miR-122-5p; hsa-miR-143-3p; hsa-miR-1-3p; hsa-miR-4755-5p; hsa-miR-148b-3p; hsa-miR-16-5p; hsa-let-7i-5p; hsa-miR-7-5p; hsa-miR-484
Pathways (KEGG)	Intestinal immune network for IgA production	over-represented	0.0061021	0.0265391	0.0265391	7.18029	14	hsa-miR-451a; hsa-miR-4511; hsa-miR-223-3p; hsa-miR-122-5p; hsa-miR-504-5p; hsa-miR-1-3p; hsa-miR-4755-5p; hsa-miR-148b-3p; hsa-let-7i-5p; hsa-miR-7-5p; hsa-miR-31-5p; hsa-miR-6881-3p; hsa-miR-184; hsa-miR-484
Pathways (KEGG)	Alanine, aspartate and glutamate metabolism	over-represented	0.0098958	0.0356249	0.0356249	7.5659	14	hsa-miR-4511; hsa-miR-218-5p; hsa-miR-6741-3p; hsa-miR-122-5p; hsa-miR-4755-3p; hsa-miR-143-3p; hsa-miR-1-3p; hsa-miR-4755-5p; hsa-miR-16-5p; hsa-let-7i-5p; hsa-miR-7-5p; hsa-miR-320b; hsa-miR-320a-3p; hsa-miR-484
Pathways (KEGG)	Aminoacyl-tRNA biosynthesis	over-represented	0.0125075	0.0401231	0.0401231	7.76535	14	hsa-miR-218-5p; hsa-miR-223-5p; hsa-miR-6741-3p; hsa-miR-197-3p; hsa-miR-122-5p; hsa-miR-504-5p; hsa-miR-4755-3p; hsa-miR-143-3p; hsa-miR-16-5p; hsa-let-7i-5p; hsa-miR-7-5p; hsa-miR-6866-3p; hsa-miR-320a-3p; hsa-miR-484
Pathways (KEGG)	Homologous recombination	over-represented	0.015649	0.0446864	0.0446864	7.9648	14	hsa-miR-218-5p; hsa-miR-223-3p; hsa-miR-223-5p; hsa-miR-197-3p; hsa-miR-122-5p; hsa-miR-1-3p; hsa-miR-328-3p; hsa-miR-4755-5p; hsa-miR-16-5p; hsa-miR-485-3p; hsa-miR-7-5p; hsa-miR-31-5p; hsa-miR-320a-3p; hsa-miR-484
Pathways (KEGG)	Various types of N-glycan biosynthesis	over-represented	0.0183306	0.0486813	0.0486813	8.11107	14	hsa-miR-4511; hsa-miR-223-5p; hsa-miR-197-3p; hsa-miR-122-5p; hsa-miR-4755-3p; hsa-miR-1-3p; hsa-miR-328-3p; hsa-miR-4755-5p; hsa-miR-16-5p; hsa-let-7i-5p; hsa-miR-7-5p; hsa-miR-320a-3p; hsa-miR-6881-3p; hsa-miR-484
Pathways (miRWalk)	hsa04930 Type II diabetes mellitus	over-represented	1.08e-05	0.000538	0.000538	4.61359	14	hsa-miR-218-5p; hsa-miR-223-3p; hsa-miR-122-5p; hsa-miR-143-3p; hsa-miR-1-3p; hsa-miR-328-3p; hsa-miR-148b-3p; hsa-miR-16-5p; hsa-let-7i-5p; hsa-miR-7-5p; hsa-miR-31-5p; hsa-miR-320b; hsa-miR-320a-3p; hsa-miR-484
Pathways (miRWalk)	hsa04664 Fc epsilon RI signaling pathway	over-represented	4.59e-05	0.000961	0.000961	5.16893	14	hsa-miR-451a; hsa-miR-200a-3p; hsa-miR-122-5p; hsa-miR-143-3p; hsa-miR-1-3p; hsa-miR-148b-3p; hsa-miR-16-5p; hsa-let-7i-5p; hsa-miR-7-5p; hsa-miR-31-5p; hsa-miR-320b; hsa-miR-320a-3p; hsa-miR-184; hsa-miR-484
Pathways (miRWalk)	P00019 Endothelin signaling pathway	over-represented	5.64e-05	0.001065	0.001065	5.25437	14	hsa-miR-451a; hsa-miR-197-3p; hsa-miR-122-5p; hsa-miR-143-3p; hsa-miR-1-3p; hsa-miR-148b-3p; hsa-miR-16-5p; hsa-let-7i-5p; hsa-miR-7-5p; hsa-miR-31-5p; hsa-miR-320b; hsa-miR-320a-3p; hsa-miR-184; hsa-miR-484
Pathways (miRWalk)	WP195 IL 1 signaling pathway	over-represented	6.24e-05	0.001065	0.001065	5.29709	14	hsa-miR-451a; hsa-miR-200a-3p; hsa-miR-218-5p; hsa-miR-223-3p; hsa-miR-197-3p; hsa-miR-122-5p; hsa-miR-143-3p; hsa-miR-1-3p; hsa-miR-328-3p; hsa-miR-16-5p; hsa-miR-7-5p; hsa-miR-320b; hsa-miR-320a-3p; hsa-miR-484
Pathways (miRWalk)	hsa05322 Systemic lupus erythematosus	over-represented	9.26e-05	0.0013094	0.0013094	5.46796	14	hsa-miR-218-5p; hsa-miR-197-3p; hsa-miR-122-5p; hsa-miR-504-5p; hsa-miR-1-3p; hsa-miR-328-3p; hsa-miR-148b-3p; hsa-miR-16-5p; hsa-miR-7-5p; hsa-miR-31-5p; hsa-miR-320b; hsa-miR-320a-3p; hsa-miR-320c; hsa-miR-484
Pathways (miRWalk)	WP395 IL 4 signaling pathway	over-represented	0.000135	0.001566	0.001566	5.63883	14	hsa-miR-451a; hsa-miR-200a-3p; hsa-miR-218-5p; hsa-miR-223-3p; hsa-miR-122-5p; hsa-miR-143-3p; hsa-miR-1-3p; hsa-miR-148b-3p; hsa-miR-16-5p; hsa-let-7i-5p; hsa-miR-7-5p; hsa-miR-320b; hsa-miR-320a-3p; hsa-miR-484
Pathways (miRWalk)	WP2018 RANKL RANK Signaling Pathway	over-represented	0.000148	0.0016049	0.0016049	5.68155	14	hsa-miR-451a; hsa-miR-200a-3p; hsa-miR-218-5p; hsa-miR-223-3p; hsa-miR-122-5p; hsa-miR-143-3p; hsa-miR-1-3p; hsa-miR-16-5p; hsa-miR-7-5p; hsa-miR-31-5p; hsa-miR-320b; hsa-miR-320a-3p; hsa-miR-184; hsa-miR-484
Pathways (miRWalk)	P00016 Cytoskeletal regulation by Rho GTPase	over-represented	0.000232	0.0021825	0.0021825	5.89515	14	hsa-miR-218-5p; hsa-miR-223-3p; hsa-miR-197-3p; hsa-miR-122-5p; hsa-miR-1-3p; hsa-miR-328-3p; hsa-miR-148b-3p; hsa-miR-16-5p; hsa-miR-7-5p; hsa-miR-31-5p; hsa-miR-320b; hsa-miR-320a-3p; hsa-miR-320c; hsa-miR-484
Pathways (miRWalk)	P00056 VEGF signaling pathway	over-represented	0.000276	0.0022662	0.0022662	5.98058	14	hsa-miR-451a; hsa-miR-200a-3p; hsa-miR-197-3p; hsa-miR-504-5p; hsa-miR-143-3p; hsa-miR-1-3p; hsa-miR-148b-3p; hsa-miR-16-5p; hsa-let-7i-5p; hsa-miR-7-5p; hsa-miR-31-5p; hsa-miR-320b; hsa-miR-320a-3p; hsa-miR-484
Pathways (miRWalk)	P04393 Ras Pathway	over-represented	0.0003	0.0024215	0.0024216	6.0233	14	hsa-miR-451a; hsa-miR-200a-3p; hsa-miR-223-3p; hsa-miR-122-5p; hsa-miR-143-3p; hsa-miR-1-3p; hsa-miR-148b-3p; hsa-miR-16-5p; hsa-miR-7-5p; hsa-miR-31-5p; hsa-miR-320b; hsa-miR-320a-3p; hsa-miR-320c; hsa-miR-484
Pathways (miRWalk)	hsa04370 VEGF signaling pathway	over-represented	0.000418	0.0025558	0.0025558	6.19417	14	hsa-miR-451a; hsa-miR-200a-3p; hsa-miR-122-5p; hsa-miR-504-5p; hsa-miR-143-3p; hsa-miR-1-3p; hsa-miR-148b-3p; hsa-miR-16-5p; hsa-miR-7-5p; hsa-miR-31-5p; hsa-miR-320b; hsa-miR-320a-3p; hsa-miR-184; hsa-miR-484
Pathways (miRWalk)	WP69 TCR Signaling Pathway	over-represented	0.000846	0.0039768	0.0039768	6.57864	14	hsa-miR-451a; hsa-miR-200a-3p; hsa-miR-218-5p; hsa-miR-223-3p; hsa-miR-122-5p; hsa-miR-504-5p; hsa-miR-143-3p; hsa-miR-1-3p; hsa-miR-16-5p; hsa-miR-7-5p; hsa-miR-320b; hsa-miR-320a-3p; hsa-miR-184; hsa-miR-484
Pathways (miRWalk)	hsa04350 TGF beta signaling pathway	over-represented	0.0018549	0.006654	0.006654	7.04854	14	hsa-miR-451a; hsa-miR-200a-3p; hsa-miR-218-5p; hsa-miR-197-3p; hsa-miR-122-5p; hsa-miR-1-3p; hsa-miR-148b-3p; hsa-miR-16-5p; hsa-miR-7-5p; hsa-miR-31-5p; hsa-miR-320b; hsa-miR-320a-3p; hsa-miR-320c; hsa-miR-484
Pathways (miRWalk)	hsa04630 Jak STAT signaling pathway	over-represented	0.002122	0.0072601	0.0072601	7.13398	14	hsa-miR-451a; hsa-miR-218-5p; hsa-miR-223-3p; hsa-miR-122-5p; hsa-miR-143-3p; hsa-miR-1-3p; hsa-miR-148b-3p; hsa-miR-16-5p; hsa-let-7i-5p; hsa-miR-7-5p; hsa-miR-320b; hsa-miR-320a-3p; hsa-miR-184; hsa-miR-484
Pathways (miRWalk)	P04398 p53 pathway feedback loops 2	over-represented	0.0040172	0.0106811	0.0106811	7.56117	14	hsa-miR-451a; hsa-miR-200a-3p; hsa-miR-197-3p; hsa-miR-122-5p; hsa-miR-504-5p; hsa-miR-143-3p; hsa-miR-148b-3p; hsa-miR-16-5p; hsa-let-7i-5p; hsa-miR-7-5p; hsa-miR-320b; hsa-miR-320a-3p; hsa-miR-184; hsa-miR-484
Pathways (miRWalk)	WP254 Apoptosis	over-represented	0.0068154	0.0149479	0.0149479	7.94563	14	hsa-miR-451a; hsa-miR-218-5p; hsa-miR-223-3p; hsa-miR-122-5p; hsa-miR-504-5p; hsa-miR-143-3p; hsa-miR-1-3p; hsa-miR-148b-3p; hsa-miR-16-5p; hsa-miR-7-5p; hsa-miR-320b; hsa-miR-320a-3p; hsa-miR-320c; hsa-miR-484
Pathways (miRWalk)	hsa04115 p53 signaling pathway	over-represented	0.0166485	0.0296382	0.0296382	8.67184	14	hsa-miR-200a-3p; hsa-miR-218-5p; hsa-miR-197-3p; hsa-miR-122-5p; hsa-miR-504-5p; hsa-miR-143-3p; hsa-miR-1-3p; hsa-miR-148b-3p; hsa-miR-16-5p; hsa-miR-7-5p; hsa-miR-31-5p; hsa-miR-320a-3p; hsa-miR-320c; hsa-miR-484
Pathways (miRWalk)	P00059 p53 pathway	over-represented	0.019237	0.0334428	0.0334428	8.8	14	hsa-miR-451a; hsa-miR-197-3p; hsa-miR-122-5p; hsa-miR-504-5p; hsa-miR-143-3p; hsa-miR-1-3p; hsa-miR-328-3p; hsa-miR-148b-3p; hsa-miR-16-5p; hsa-let-7i-5p; hsa-miR-7-5p; hsa-miR-31-5p; hsa-miR-184; hsa-miR-484
Annotations derived over miRTarBase (Gene Ontology)	B cell proliferation GO0042100	over-represented	1.6e-06	0.000548	0.000548	2.89305	13	hsa-miR-451a; hsa-miR-218-5p; hsa-miR-223-3p; hsa-miR-197-3p; hsa-miR-122-5p; hsa-miR-143-3p; hsa-miR-1-3p; hsa-miR-16-5p; hsa-let-7i-5p; hsa-miR-7-5p; hsa-miR-320a-3p; hsa-miR-184; hsa-miR-484
Annotations derived over miRTarBase (Gene Ontology)	nuclear-transcribed mRNA catabolic process GO0000956	over-represented	5.29e-06	0.0010276	0.0010276	3.21155	13	hsa-miR-218-5p; hsa-miR-6741-3p; hsa-miR-197-3p; hsa-miR-1-3p; hsa-miR-328-3p; hsa-miR-148b-3p; hsa-miR-16-5p; hsa-let-7i-5p; hsa-miR-31-5p; hsa-miR-320b; hsa-miR-320a-3p; hsa-miR-320c; hsa-miR-484
Annotations derived over miRTarBase (Gene Ontology)	Swr1 complex GO0000812	over-represented	1.13e-05	0.0014867	0.0014867	3.43716	13	hsa-miR-197-3p; hsa-miR-122-5p; hsa-miR-1-3p; hsa-miR-4755-5p; hsa-miR-16-5p; hsa-miR-485-3p; hsa-let-7i-5p; hsa-miR-31-5p; hsa-miR-320b; hsa-miR-320a-3p; hsa-miR-320d; hsa-miR-320c; hsa-miR-484
Annotations derived over miRTarBase (Gene Ontology)	cellular response to dopamine GO1903351	over-represented	2.68e-05	0.0024595	0.0024595	3.71585	13	hsa-miR-451a; hsa-miR-4511; hsa-miR-218-5p; hsa-miR-6741-3p; hsa-miR-197-3p; hsa-miR-122-5p; hsa-miR-504-5p; hsa-miR-4755-3p; hsa-miR-143-3p; hsa-miR-16-5p; hsa-miR-320b; hsa-miR-320a-3p; hsa-miR-484
Annotations derived over miRTarBase (Gene Ontology)	histone methylation GO0016571	over-represented	4.91e-05	0.0031969	0.0031969	3.92818	13	hsa-miR-200a-3p; hsa-miR-218-5p; hsa-miR-223-3p; hsa-miR-197-3p; hsa-miR-1-3p; hsa-miR-16-5p; hsa-let-7i-5p; hsa-miR-7-5p; hsa-miR-320b; hsa-miR-320a-3p; hsa-miR-320c; hsa-miR-184; hsa-miR-484
Annotations derived over miRTarBase (Gene Ontology)	iron ion homeostasis GO0055072	over-represented	5.27e-05	0.0033595	0.0033595	3.95472	13	hsa-miR-200a-3p; hsa-miR-4511; hsa-miR-218-5p; hsa-miR-223-5p; hsa-miR-122-5p; hsa-miR-1-3p; hsa-miR-4755-5p; hsa-miR-148b-3p; hsa-miR-16-5p; hsa-miR-485-3p; hsa-miR-6866-3p; hsa-miR-320a-3p; hsa-miR-484
Annotations derived over miRTarBase (Gene Ontology)	G-protein betagamma-subunit complex binding GO0031683	over-represented	6.09e-05	0.0035744	0.0035744	4.00781	13	hsa-miR-200a-3p; hsa-miR-4511; hsa-miR-218-5p; hsa-miR-197-3p; hsa-miR-1-3p; hsa-miR-148b-3p; hsa-miR-16-5p; hsa-miR-7-5p; hsa-miR-31-5p; hsa-miR-320b; hsa-miR-320a-3p; hsa-miR-320d; hsa-miR-320c
Annotations derived over miRTarBase (Gene Ontology)	adipose tissue development GO0060612	over-represented	6.09e-05	0.0035744	0.0035744	4.00781	13	hsa-miR-218-5p; hsa-miR-223-3p; hsa-miR-4755-3p; hsa-miR-143-3p; hsa-miR-1-3p; hsa-miR-148b-3p; hsa-miR-16-5p; hsa-miR-6866-3p; hsa-miR-320b; hsa-miR-320a-3p; hsa-miR-320d; hsa-miR-320c; hsa-miR-6881-3p
Annotations derived over miRTarBase (Gene Ontology)	nitric-oxide synthase regulator activity GO0030235	over-represented	0.000113	0.0053064	0.0053064	4.24668	13	hsa-miR-451a; hsa-miR-200a-3p; hsa-miR-218-5p; hsa-miR-122-5p; hsa-miR-143-3p; hsa-miR-1-3p; hsa-miR-148b-3p; hsa-miR-16-5p; hsa-miR-7-5p; hsa-miR-6866-3p; hsa-miR-320a-3p; hsa-miR-184; hsa-miR-484
Annotations derived over miRTarBase (Gene Ontology)	NuA4 histone acetyltransferase complex GO0035267	over-represented	0.000116	0.0053528	0.0053528	4.25995	13	hsa-miR-4511; hsa-miR-218-5p; hsa-miR-197-3p; hsa-miR-122-5p; hsa-miR-1-3p; hsa-miR-148b-3p; hsa-miR-16-5p; hsa-let-7i-5p; hsa-let-7i-3p; hsa-miR-31-5p; hsa-miR-6866-3p; hsa-miR-320a-3p; hsa-miR-484
Annotations derived over miRTarBase (Gene Ontology)	response to UV-A GO0070141	over-represented	0.000132	0.0056251	0.0056251	4.31304	13	hsa-miR-451a; hsa-miR-200a-3p; hsa-miR-3648; hsa-miR-218-5p; hsa-miR-223-5p; hsa-miR-122-5p; hsa-miR-143-3p; hsa-miR-1-3p; hsa-miR-16-5p; hsa-let-7i-5p; hsa-miR-7-5p; hsa-miR-6866-3p; hsa-miR-184
Annotations derived over miRTarBase (Gene Ontology)	metalloaminopeptidase activity GO0070006	over-represented	0.000137	0.0056705	0.0056705	4.32631	13	hsa-miR-218-5p; hsa-miR-6741-3p; hsa-miR-122-5p; hsa-miR-4755-3p; hsa-miR-143-3p; hsa-miR-1-3p; hsa-miR-328-3p; hsa-miR-148b-3p; hsa-miR-16-5p; hsa-miR-485-3p; hsa-miR-31-5p; hsa-miR-320a-3p; hsa-miR-484
Annotations derived over miRTarBase (Gene Ontology)	collagen catabolic process GO0030574	over-represented	0.00016	0.0061085	0.0061085	4.39266	13	hsa-miR-451a; hsa-miR-218-5p; hsa-miR-223-5p; hsa-miR-122-5p; hsa-miR-143-3p; hsa-miR-1-3p; hsa-miR-328-3p; hsa-miR-148b-3p; hsa-miR-16-5p; hsa-miR-31-5p; hsa-miR-320a-3p; hsa-miR-6881-3p; hsa-miR-484
Annotations derived over miRTarBase (Gene Ontology)	regulation of protein binding GO0043393	over-represented	0.000171	0.0062397	0.0062397	4.4192	13	hsa-miR-218-5p; hsa-miR-6741-3p; hsa-miR-4755-3p; hsa-miR-1-3p; hsa-miR-328-3p; hsa-miR-148b-3p; hsa-miR-16-5p; hsa-miR-7-5p; hsa-miR-320b; hsa-miR-320a-3p; hsa-miR-320d; hsa-miR-320c; hsa-miR-484
Annotations derived over miRTarBase (Gene Ontology)	cellular amino acid biosynthetic process GO0008652	over-represented	0.000187	0.0066654	0.0066654	4.45902	13	hsa-miR-4511; hsa-miR-218-5p; hsa-miR-6741-3p; hsa-miR-122-5p; hsa-miR-143-3p; hsa-miR-1-3p; hsa-miR-4755-5p; hsa-miR-16-5p; hsa-let-7i-5p; hsa-miR-7-5p; hsa-miR-320b; hsa-miR-320a-3p; hsa-miR-484
Annotations derived over miRTarBase (Gene Ontology)	response to peptide hormone GO0043434	over-represented	0.000193	0.0067047	0.0067047	4.47229	13	hsa-miR-200a-3p; hsa-miR-218-5p; hsa-miR-223-3p; hsa-miR-223-5p; hsa-miR-1-3p; hsa-miR-16-5p; hsa-let-7i-5p; hsa-miR-7-5p; hsa-miR-320b; hsa-miR-320a-3p; hsa-miR-320d; hsa-miR-320c; hsa-miR-6881-3p
Annotations derived over miRTarBase (Gene Ontology)	retrograde protein transport, ER to cytosol GO0030970	over-represented	0.000199	0.0067474	0.0067474	4.48556	13	hsa-miR-218-5p; hsa-miR-223-3p; hsa-miR-6741-3p; hsa-miR-4755-3p; hsa-miR-1-3p; hsa-miR-4755-5p; hsa-miR-148b-3p; hsa-miR-16-5p; hsa-let-7i-5p; hsa-miR-7-5p; hsa-miR-320a-3p; hsa-miR-184; hsa-miR-484
Annotations derived over miRTarBase (Gene Ontology)	alphav-beta3 integrin-IGF-1-IGF1R complex GO0035867	over-represented	0.000205	0.0068946	0.0068946	4.49883	13	hsa-miR-4511; hsa-miR-218-5p; hsa-miR-223-3p; hsa-miR-223-5p; hsa-miR-122-5p; hsa-miR-4755-3p; hsa-miR-143-3p; hsa-miR-1-3p; hsa-miR-16-5p; hsa-let-7i-5p; hsa-miR-7-5p; hsa-miR-320a-3p; hsa-miR-484
Annotations derived over miRTarBase (Gene Ontology)	negative regulation of macroautophagy GO0016242	over-represented	0.000212	0.0069925	0.0069925	4.5121	13	hsa-miR-451a; hsa-miR-218-5p; hsa-miR-197-3p; hsa-miR-122-5p; hsa-miR-4755-3p; hsa-miR-143-3p; hsa-miR-1-3p; hsa-miR-148b-3p; hsa-miR-16-5p; hsa-let-7i-5p; hsa-miR-6866-3p; hsa-miR-320a-3p; hsa-miR-184
Annotations derived over miRTarBase (Gene Ontology)	negative regulation of actin filament polymerization GO0030837	over-represented	0.000225	0.0072301	0.0072301	4.53864	13	hsa-miR-218-5p; hsa-miR-223-3p; hsa-miR-223-5p; hsa-miR-4755-3p; hsa-miR-1-3p; hsa-miR-4755-5p; hsa-miR-16-5p; hsa-miR-7-5p; hsa-miR-320b; hsa-miR-320a-3p; hsa-miR-320d; hsa-miR-320c; hsa-miR-484
Annotations derived over miRTarBase (Gene Ontology)	Bcl-2 family protein complex GO0097136	over-represented	0.000232	0.0072829	0.0072829	4.55191	13	hsa-miR-200a-3p; hsa-miR-218-5p; hsa-miR-122-5p; hsa-miR-1-3p; hsa-miR-148b-3p; hsa-miR-16-5p; hsa-miR-7-5p; hsa-miR-320b; hsa-miR-320a-3p; hsa-miR-320d; hsa-miR-320c; hsa-miR-184; hsa-miR-484
Annotations derived over miRTarBase (Gene Ontology)	neuron apoptotic process GO0051402	over-represented	0.000232	0.0072829	0.0072829	4.55191	13	hsa-miR-451a; hsa-miR-218-5p; hsa-miR-143-3p; hsa-miR-328-3p; hsa-miR-4755-5p; hsa-miR-16-5p; hsa-let-7i-5p; hsa-miR-7-5p; hsa-miR-320b; hsa-miR-320a-3p; hsa-miR-6881-3p; hsa-miR-184; hsa-miR-484
Annotations derived over miRTarBase (Gene Ontology)	insulin receptor substrate binding GO0043560	over-represented	0.000246	0.0075251	0.0075251	4.57845	13	hsa-miR-200a-3p; hsa-miR-4511; hsa-miR-218-5p; hsa-miR-223-3p; hsa-miR-223-5p; hsa-miR-122-5p; hsa-miR-4755-3p; hsa-miR-143-3p; hsa-miR-16-5p; hsa-let-7i-5p; hsa-miR-7-5p; hsa-miR-320a-3p; hsa-miR-484
Annotations derived over miRTarBase (Gene Ontology)	ovarian follicle development GO0001541	over-represented	0.000261	0.0077536	0.0077536	4.605	13	hsa-miR-218-5p; hsa-miR-223-5p; hsa-miR-197-3p; hsa-miR-122-5p; hsa-miR-504-5p; hsa-miR-1-3p; hsa-miR-148b-3p; hsa-miR-16-5p; hsa-miR-320b; hsa-miR-320a-3p; hsa-miR-320d; hsa-miR-320c; hsa-miR-6881-3p
Annotations derived over miRTarBase (Gene Ontology)	muscle alpha-actinin binding GO0051371	over-represented	0.000277	0.00801	0.00801	4.63154	13	hsa-miR-218-5p; hsa-miR-6741-3p; hsa-miR-504-5p; hsa-miR-4755-3p; hsa-miR-143-3p; hsa-miR-1-3p; hsa-miR-4755-5p; hsa-miR-148b-3p; hsa-miR-16-5p; hsa-let-7i-5p; hsa-miR-320a-3p; hsa-miR-6881-3p; hsa-miR-484
Annotations derived over miRTarBase (Gene Ontology)	negative regulation of endopeptidase activity GO0010951	over-represented	0.00033	0.0088296	0.0088296	4.71116	13	hsa-miR-451a; hsa-miR-218-5p; hsa-miR-6741-3p; hsa-miR-197-3p; hsa-miR-143-3p; hsa-miR-1-3p; hsa-miR-148b-3p; hsa-miR-16-5p; hsa-miR-7-5p; hsa-miR-6866-3p; hsa-miR-320a-3p; hsa-miR-184; hsa-miR-484
Annotations derived over miRTarBase (Gene Ontology)	stress fiber assembly GO0043149	over-represented	0.000339	0.0089379	0.0089379	4.72443	13	hsa-miR-218-5p; hsa-miR-223-3p; hsa-miR-223-5p; hsa-miR-122-5p; hsa-miR-504-5p; hsa-miR-143-3p; hsa-miR-1-3p; hsa-miR-16-5p; hsa-miR-7-5p; hsa-miR-31-5p; hsa-miR-320a-3p; hsa-miR-320c; hsa-miR-484
Annotations derived over miRTarBase (Gene Ontology)	positive regulation of histone acetylation GO0035066	over-represented	0.000461	0.0107264	0.0107264	4.87041	13	hsa-miR-218-5p; hsa-miR-223-5p; hsa-miR-197-3p; hsa-miR-122-5p; hsa-miR-143-3p; hsa-miR-148b-3p; hsa-miR-16-5p; hsa-miR-485-3p; hsa-miR-31-5p; hsa-miR-6866-3p; hsa-miR-320b; hsa-miR-887-3p; hsa-miR-484
Annotations derived over miRTarBase (Gene Ontology)	cellular copper ion homeostasis GO0006878	over-represented	0.000474	0.0110009	0.0110009	4.88368	13	hsa-miR-223-5p; hsa-miR-122-5p; hsa-miR-1-3p; hsa-miR-328-3p; hsa-miR-148b-3p; hsa-miR-16-5p; hsa-miR-31-5p; hsa-miR-320b; hsa-miR-320a-3p; hsa-miR-320d; hsa-miR-320c; hsa-miR-6881-3p; hsa-miR-484
Annotations derived over miRTarBase (Gene Ontology)	activation of phospholipase C activity GO0007202	over-represented	0.000514	0.0111095	0.0111095	4.9235	13	hsa-miR-200a-3p; hsa-miR-4511; hsa-miR-218-5p; hsa-miR-223-5p; hsa-miR-122-5p; hsa-miR-1-3p; hsa-miR-4755-5p; hsa-miR-16-5p; hsa-miR-7-5p; hsa-miR-31-5p; hsa-miR-6866-3p; hsa-miR-6881-3p; hsa-miR-484
Annotations derived over miRTarBase (Gene Ontology)	brush border membrane GO0031526	over-represented	0.000543	0.0114199	0.0114199	4.95004	13	hsa-miR-200a-3p; hsa-miR-4511; hsa-miR-218-5p; hsa-miR-122-5p; hsa-miR-1-3p; hsa-miR-328-3p; hsa-miR-148b-3p; hsa-miR-16-5p; hsa-let-7i-5p; hsa-miR-7-5p; hsa-miR-31-5p; hsa-miR-320a-3p; hsa-miR-484
Annotations derived over miRTarBase (Gene Ontology)	mismatch repair GO0006298	over-represented	0.000557	0.0114199	0.0114199	4.96331	13	hsa-miR-4511; hsa-miR-218-5p; hsa-miR-122-5p; hsa-miR-1-3p; hsa-miR-148b-3p; hsa-miR-16-5p; hsa-miR-7-5p; hsa-miR-31-5p; hsa-miR-320b; hsa-miR-320a-3p; hsa-miR-320d; hsa-miR-320c; hsa-miR-484
Annotations derived over miRTarBase (Gene Ontology)	intrinsic component of plasma membrane GO0031226	over-represented	0.00062	0.0121741	0.0121741	5.01639	13	hsa-miR-218-5p; hsa-miR-197-3p; hsa-miR-122-5p; hsa-miR-143-3p; hsa-miR-1-3p; hsa-miR-148b-3p; hsa-let-7i-5p; hsa-miR-7-5p; hsa-miR-320b; hsa-miR-320a-3p; hsa-miR-6881-3p; hsa-miR-184; hsa-miR-484
Annotations derived over miRTarBase (Gene Ontology)	protein transmembrane transporter activity GO0008320	over-represented	0.000636	0.0122837	0.0122837	5.02966	13	hsa-miR-200a-3p; hsa-miR-122-5p; hsa-miR-4755-3p; hsa-miR-1-3p; hsa-miR-328-3p; hsa-miR-148b-3p; hsa-miR-16-5p; hsa-let-7i-5p; hsa-miR-320b; hsa-miR-320a-3p; hsa-miR-320d; hsa-miR-320c; hsa-miR-484
Annotations derived over miRTarBase (Gene Ontology)	positive regulation of nitric-oxide synthase activity GO0051000	over-represented	0.000706	0.0130723	0.0130723	5.08275	13	hsa-miR-451a; hsa-miR-218-5p; hsa-miR-223-3p; hsa-miR-197-3p; hsa-miR-122-5p; hsa-miR-143-3p; hsa-miR-1-3p; hsa-miR-148b-3p; hsa-miR-16-5p; hsa-miR-6866-3p; hsa-miR-320a-3p; hsa-miR-184; hsa-miR-484
Annotations derived over miRTarBase (Gene Ontology)	Golgi to plasma membrane transport GO0006893	over-represented	0.000802	0.0141335	0.0141335	5.1491	13	hsa-miR-6741-3p; hsa-miR-197-3p; hsa-miR-122-5p; hsa-miR-1-3p; hsa-miR-4755-5p; hsa-miR-16-5p; hsa-miR-31-5p; hsa-miR-320b; hsa-miR-320a-3p; hsa-miR-320d; hsa-miR-320c; hsa-miR-6881-3p; hsa-miR-484
Annotations derived over miRTarBase (Gene Ontology)	negative regulation of cell division GO0051782	over-represented	0.000823	0.0143246	0.0143246	5.16237	13	hsa-miR-451a; hsa-miR-4511; hsa-miR-6741-3p; hsa-miR-122-5p; hsa-miR-4755-5p; hsa-miR-148b-3p; hsa-miR-16-5p; hsa-let-7i-5p; hsa-miR-7-5p; hsa-miR-320b; hsa-miR-320a-3p; hsa-miR-184; hsa-miR-484
Annotations derived over miRTarBase (Gene Ontology)	positive regulation of phosphatidylinositol 3-kinase activity GO0043552	over-represented	0.00098	0.0156789	0.0156789	5.25527	13	hsa-miR-218-5p; hsa-miR-223-5p; hsa-miR-6741-3p; hsa-miR-122-5p; hsa-miR-143-3p; hsa-miR-148b-3p; hsa-miR-16-5p; hsa-let-7i-5p; hsa-miR-7-5p; hsa-miR-320b; hsa-miR-320a-3p; hsa-miR-320c; hsa-miR-184
Annotations derived over miRTarBase (Gene Ontology)	liver development GO0001889	over-represented	0.0011615	0.0171256	0.0171256	5.34817	13	hsa-miR-218-5p; hsa-miR-223-5p; hsa-miR-1-3p; hsa-miR-148b-3p; hsa-miR-16-5p; hsa-let-7i-5p; hsa-miR-31-5p; hsa-miR-6866-3p; hsa-miR-320b; hsa-miR-320a-3p; hsa-miR-320d; hsa-miR-320c; hsa-miR-6881-3p
Annotations derived over miRTarBase (Gene Ontology)	killing of cells of other organism GO0031640	over-represented	0.0012477	0.018036	0.018036	5.38798	13	hsa-miR-218-5p; hsa-miR-6741-3p; hsa-miR-122-5p; hsa-miR-504-5p; hsa-miR-4755-3p; hsa-miR-143-3p; hsa-miR-16-5p; hsa-let-7i-5p; hsa-miR-7-5p; hsa-miR-31-5p; hsa-miR-320b; hsa-miR-320a-3p; hsa-miR-484
Annotations derived over miRTarBase (Gene Ontology)	blood vessel development GO0001568	over-represented	0.0013082	0.0183916	0.0183916	5.41452	13	hsa-miR-223-3p; hsa-miR-223-5p; hsa-miR-122-5p; hsa-miR-143-3p; hsa-miR-1-3p; hsa-miR-4755-5p; hsa-miR-148b-3p; hsa-miR-16-5p; hsa-miR-485-3p; hsa-let-7i-5p; hsa-miR-7-5p; hsa-miR-320a-3p; hsa-miR-484
Annotations derived over miRTarBase (Gene Ontology)	positive regulation of neuron apoptotic process GO0043525	over-represented	0.0014705	0.0197844	0.0197844	5.48087	13	hsa-miR-200a-3p; hsa-miR-218-5p; hsa-miR-223-3p; hsa-miR-197-3p; hsa-miR-122-5p; hsa-miR-143-3p; hsa-miR-1-3p; hsa-miR-328-3p; hsa-miR-148b-3p; hsa-miR-16-5p; hsa-miR-7-5p; hsa-miR-31-5p; hsa-miR-320a-3p
Annotations derived over miRTarBase (Gene Ontology)	protein catabolic process GO0030163	over-represented	0.0017655	0.0220387	0.0220387	5.58704	13	hsa-miR-4511; hsa-miR-218-5p; hsa-miR-223-5p; hsa-miR-197-3p; hsa-miR-122-5p; hsa-miR-4755-3p; hsa-miR-1-3p; hsa-miR-328-3p; hsa-miR-16-5p; hsa-miR-7-5p; hsa-miR-320a-3p; hsa-miR-184; hsa-miR-484
Annotations derived over miRTarBase (Gene Ontology)	positive regulation of cell migration involved in sprouting angiogenesis GO0090050	over-represented	0.0018056	0.022153	0.022153	5.60031	13	hsa-miR-218-5p; hsa-miR-223-5p; hsa-miR-122-5p; hsa-miR-504-5p; hsa-miR-143-3p; hsa-miR-1-3p; hsa-miR-4755-5p; hsa-miR-148b-3p; hsa-miR-16-5p; hsa-let-7i-5p; hsa-miR-7-5p; hsa-miR-31-5p; hsa-miR-320a-3p
Annotations derived over miRTarBase (Gene Ontology)	nucleotide-excision repair, DNA duplex unwinding GO0000717	over-represented	0.0018883	0.0227221	0.0227221	5.62685	13	hsa-miR-4511; hsa-miR-223-3p; hsa-miR-223-5p; hsa-miR-197-3p; hsa-miR-122-5p; hsa-miR-143-3p; hsa-miR-1-3p; hsa-miR-16-5p; hsa-miR-7-5p; hsa-miR-31-5p; hsa-miR-320b; hsa-miR-320a-3p; hsa-miR-484
Annotations derived over miRTarBase (Gene Ontology)	cristae formation GO0042407	over-represented	0.0019741	0.0234794	0.0234794	5.6534	13	hsa-miR-200a-3p; hsa-miR-218-5p; hsa-miR-223-5p; hsa-miR-197-3p; hsa-miR-4755-3p; hsa-miR-1-3p; hsa-miR-4755-5p; hsa-miR-16-5p; hsa-miR-7-5p; hsa-miR-31-5p; hsa-miR-320b; hsa-miR-320a-3p; hsa-miR-484
Annotations derived over miRTarBase (Gene Ontology)	hematopoietic progenitor cell differentiation GO0002244	over-represented	0.0022517	0.0252864	0.0252864	5.73302	13	hsa-miR-200a-3p; hsa-miR-218-5p; hsa-miR-223-3p; hsa-miR-223-5p; hsa-miR-122-5p; hsa-miR-504-5p; hsa-miR-143-3p; hsa-miR-328-3p; hsa-miR-148b-3p; hsa-miR-16-5p; hsa-let-7i-5p; hsa-miR-320a-3p; hsa-miR-484
Annotations derived over miRTarBase (Gene Ontology)	nucleotide-excision repair, DNA damage recognition GO0000715	over-represented	0.002301	0.0257375	0.0257375	5.74629	13	hsa-miR-4511; hsa-miR-218-5p; hsa-miR-223-3p; hsa-miR-197-3p; hsa-miR-1-3p; hsa-miR-328-3p; hsa-miR-16-5p; hsa-let-7i-5p; hsa-miR-7-5p; hsa-miR-31-5p; hsa-miR-320b; hsa-miR-320a-3p; hsa-miR-484
Annotations derived over miRTarBase (Gene Ontology)	intermediate filament cytoskeleton organization GO0045104	over-represented	0.0024544	0.0263229	0.0263229	5.7861	13	hsa-miR-200a-3p; hsa-miR-218-5p; hsa-miR-197-3p; hsa-miR-122-5p; hsa-miR-4755-3p; hsa-miR-16-5p; hsa-miR-485-3p; hsa-miR-7-5p; hsa-miR-320b; hsa-miR-320a-3p; hsa-miR-320d; hsa-miR-320c; hsa-miR-484
Annotations derived over miRTarBase (Gene Ontology)	regulation of G protein-coupled receptor signaling pathway GO0008277	over-represented	0.0025613	0.0268143	0.0268143	5.81265	13	hsa-miR-218-5p; hsa-miR-223-5p; hsa-miR-197-3p; hsa-miR-4755-3p; hsa-miR-143-3p; hsa-miR-1-3p; hsa-miR-328-3p; hsa-miR-4755-5p; hsa-miR-148b-3p; hsa-miR-7-5p; hsa-miR-320a-3p; hsa-miR-6881-3p; hsa-miR-484
Annotations derived over miRTarBase (Gene Ontology)	TRIF-dependent toll-like receptor signaling pathway GO0035666	over-represented	0.0026163	0.0270839	0.0270839	5.82592	13	hsa-miR-451a; hsa-miR-218-5p; hsa-miR-223-3p; hsa-miR-4755-3p; hsa-miR-1-3p; hsa-miR-148b-3p; hsa-miR-16-5p; hsa-let-7i-5p; hsa-miR-7-5p; hsa-miR-320b; hsa-miR-320a-3p; hsa-miR-887-3p; hsa-miR-484
Annotations derived over miRTarBase (Gene Ontology)	nucleotide-excision repair, preincision complex assembly GO0006294	over-represented	0.0026722	0.0274733	0.0274733	5.83919	13	hsa-miR-4511; hsa-miR-223-3p; hsa-miR-223-5p; hsa-miR-197-3p; hsa-miR-122-5p; hsa-miR-143-3p; hsa-miR-1-3p; hsa-miR-16-5p; hsa-miR-7-5p; hsa-miR-31-5p; hsa-miR-320b; hsa-miR-320a-3p; hsa-miR-484
Annotations derived over miRTarBase (Gene Ontology)	positive regulation of ubiquitin-protein transferase activity GO0051443	over-represented	0.002787	0.0280819	0.0280819	5.86573	13	hsa-miR-218-5p; hsa-miR-223-3p; hsa-miR-223-5p; hsa-miR-197-3p; hsa-miR-122-5p; hsa-miR-1-3p; hsa-miR-328-3p; hsa-miR-148b-3p; hsa-miR-16-5p; hsa-miR-31-5p; hsa-miR-320a-3p; hsa-miR-320c; hsa-miR-484
Annotations derived over miRTarBase (Gene Ontology)	focal adhesion assembly GO0048041	over-represented	0.0030923	0.0299538	0.0299538	5.93208	13	hsa-miR-200a-3p; hsa-miR-3648; hsa-miR-218-5p; hsa-miR-223-5p; hsa-miR-197-3p; hsa-miR-1-3p; hsa-miR-4755-5p; hsa-miR-148b-3p; hsa-miR-16-5p; hsa-miR-485-3p; hsa-miR-7-5p; hsa-miR-320a-3p; hsa-miR-484
Annotations derived over miRTarBase (Gene Ontology)	metallopeptidase activity GO0008237	over-represented	0.0031567	0.0302134	0.0302134	5.94536	13	hsa-miR-451a; hsa-miR-218-5p; hsa-miR-223-5p; hsa-miR-6741-3p; hsa-miR-122-5p; hsa-miR-143-3p; hsa-miR-1-3p; hsa-miR-148b-3p; hsa-miR-16-5p; hsa-miR-485-3p; hsa-miR-7-5p; hsa-miR-320a-3p; hsa-miR-484
Annotations derived over miRTarBase (Gene Ontology)	translation regulator activity GO0045182	over-represented	0.0043474	0.0357525	0.0357525	6.15769	13	hsa-miR-6741-3p; hsa-miR-197-3p; hsa-miR-504-5p; hsa-miR-328-3p; hsa-miR-148b-3p; hsa-miR-16-5p; hsa-let-7i-5p; hsa-miR-7-5p; hsa-miR-31-5p; hsa-miR-320a-3p; hsa-miR-6881-3p; hsa-miR-184; hsa-miR-484
Annotations derived over miRTarBase (Gene Ontology)	RNA polymerase II CTD heptapeptide repeat kinase activity GO0008353	over-represented	0.0044327	0.0358818	0.0358818	6.17096	13	hsa-miR-451a; hsa-miR-223-5p; hsa-miR-6741-3p; hsa-miR-197-3p; hsa-miR-122-5p; hsa-miR-143-3p; hsa-miR-1-3p; hsa-miR-4755-5p; hsa-miR-148b-3p; hsa-miR-16-5p; hsa-miR-31-5p; hsa-miR-320a-3p; hsa-miR-484
Annotations derived over miRTarBase (Gene Ontology)	stem cell differentiation GO0048863	over-represented	0.0045195	0.0358818	0.0358818	6.18423	13	hsa-miR-451a; hsa-miR-200a-3p; hsa-miR-218-5p; hsa-miR-197-3p; hsa-miR-122-5p; hsa-miR-148b-3p; hsa-miR-16-5p; hsa-miR-485-3p; hsa-let-7i-5p; hsa-miR-7-5p; hsa-miR-31-5p; hsa-miR-320a-3p; hsa-miR-484
Annotations derived over miRTarBase (Gene Ontology)	positive regulation of lamellipodium assembly GO0010592	over-represented	0.0047881	0.0369259	0.0369259	6.22404	13	hsa-miR-218-5p; hsa-miR-6741-3p; hsa-miR-197-3p; hsa-miR-122-5p; hsa-miR-4755-3p; hsa-miR-143-3p; hsa-miR-1-3p; hsa-miR-148b-3p; hsa-miR-16-5p; hsa-miR-7-5p; hsa-miR-320a-3p; hsa-miR-184; hsa-miR-484
Annotations derived over miRTarBase (Gene Ontology)	cellular response to fibroblast growth factor stimulus GO0044344	over-represented	0.0048805	0.0373831	0.0373831	6.23731	13	hsa-miR-218-5p; hsa-miR-122-5p; hsa-miR-504-5p; hsa-miR-143-3p; hsa-miR-1-3p; hsa-miR-328-3p; hsa-miR-16-5p; hsa-miR-485-3p; hsa-let-7i-5p; hsa-miR-6866-3p; hsa-miR-320a-3p; hsa-miR-6881-3p; hsa-miR-484
Annotations derived over miRTarBase (Gene Ontology)	Wnt-protein binding GO0017147	over-represented	0.0049744	0.0378453	0.0378453	6.25059	13	hsa-miR-451a; hsa-miR-218-5p; hsa-miR-223-5p; hsa-miR-504-5p; hsa-miR-1-3p; hsa-miR-328-3p; hsa-miR-148b-3p; hsa-miR-16-5p; hsa-let-7i-5p; hsa-miR-7-5p; hsa-miR-31-5p; hsa-miR-6866-3p; hsa-miR-6881-3p
Annotations derived over miRTarBase (Gene Ontology)	lamellipodium assembly GO0030032	over-represented	0.0049744	0.0378453	0.0378453	6.25059	13	hsa-miR-218-5p; hsa-miR-223-3p; hsa-miR-122-5p; hsa-miR-143-3p; hsa-miR-1-3p; hsa-miR-4755-5p; hsa-miR-148b-3p; hsa-miR-16-5p; hsa-let-7i-5p; hsa-miR-320b; hsa-miR-320a-3p; hsa-miR-6881-3p; hsa-miR-484
Annotations derived over miRTarBase (Gene Ontology)	basement membrane GO0005604	over-represented	0.0051667	0.0387074	0.0387074	6.27713	13	hsa-miR-200a-3p; hsa-miR-4511; hsa-miR-218-5p; hsa-miR-223-5p; hsa-miR-122-5p; hsa-miR-1-3p; hsa-miR-4755-5p; hsa-miR-148b-3p; hsa-miR-16-5p; hsa-miR-485-3p; hsa-miR-7-5p; hsa-miR-320a-3p; hsa-miR-484
Annotations derived over miRTarBase (Gene Ontology)	establishment of mitotic spindle orientation GO0000132	over-represented	0.0051667	0.0387074	0.0387074	6.27713	13	hsa-miR-200a-3p; hsa-miR-218-5p; hsa-miR-223-3p; hsa-miR-122-5p; hsa-miR-504-5p; hsa-miR-143-3p; hsa-miR-1-3p; hsa-miR-16-5p; hsa-let-7i-5p; hsa-miR-7-5p; hsa-miR-320a-3p; hsa-miR-6881-3p; hsa-miR-484
Annotations derived over miRTarBase (Gene Ontology)	exocytic vesicle GO0070382	over-represented	0.0061094	0.0429719	0.0429719	6.39657	13	hsa-miR-218-5p; hsa-miR-223-5p; hsa-miR-6741-3p; hsa-miR-197-3p; hsa-miR-122-5p; hsa-miR-143-3p; hsa-miR-1-3p; hsa-miR-4755-5p; hsa-miR-16-5p; hsa-let-7i-5p; hsa-miR-31-5p; hsa-miR-320a-3p; hsa-miR-6881-3p
Annotations derived over miRTarBase (Gene Ontology)	low-density lipoprotein particle receptor binding GO0050750	over-represented	0.0064534	0.0443672	0.0443672	6.43638	13	hsa-miR-218-5p; hsa-miR-223-3p; hsa-miR-197-3p; hsa-miR-4755-3p; hsa-miR-1-3p; hsa-miR-148b-3p; hsa-miR-16-5p; hsa-miR-485-3p; hsa-let-7i-5p; hsa-miR-7-5p; hsa-miR-31-5p; hsa-miR-6881-3p; hsa-miR-484
Annotations derived over miRTarBase (Gene Ontology)	humoral immune response GO0006959	over-represented	0.0066914	0.0454246	0.0454246	6.46292	13	hsa-miR-451a; hsa-miR-200a-3p; hsa-miR-218-5p; hsa-miR-223-3p; hsa-miR-122-5p; hsa-miR-504-5p; hsa-miR-143-3p; hsa-miR-1-3p; hsa-miR-4755-5p; hsa-miR-16-5p; hsa-miR-7-5p; hsa-miR-887-3p; hsa-miR-184
Annotations derived over miRTarBase (Gene Ontology)	mitochondrial electron transport, NADH to ubiquinone GO0006120	over-represented	0.0068131	0.0457847	0.0457847	6.47619	13	hsa-miR-218-5p; hsa-miR-197-3p; hsa-miR-504-5p; hsa-miR-4755-3p; hsa-miR-1-3p; hsa-miR-328-3p; hsa-miR-148b-3p; hsa-miR-16-5p; hsa-miR-7-5p; hsa-miR-320b; hsa-miR-320a-3p; hsa-miR-320c; hsa-miR-484
Annotations derived over miRTarBase (Gene Ontology)	heart morphogenesis GO0003007	over-represented	0.0070619	0.0466448	0.0466448	6.50273	13	hsa-miR-200a-3p; hsa-miR-218-5p; hsa-miR-197-3p; hsa-miR-122-5p; hsa-miR-504-5p; hsa-miR-1-3p; hsa-miR-16-5p; hsa-let-7i-5p; hsa-let-7i-3p; hsa-miR-7-5p; hsa-miR-320a-3p; hsa-miR-6881-3p; hsa-miR-484
Annotations derived over miRTarBase (Gene Ontology)	small-subunit processome GO0032040	over-represented	0.0077164	0.0495178	0.0495178	6.56909	13	hsa-miR-218-5p; hsa-miR-223-5p; hsa-miR-197-3p; hsa-miR-122-5p; hsa-miR-4755-3p; hsa-miR-4755-5p; hsa-miR-148b-3p; hsa-miR-16-5p; hsa-miR-485-3p; hsa-miR-31-5p; hsa-miR-320b; hsa-miR-320a-3p; hsa-miR-484
Diseases (MNDR)	Moyamoya disease	over-represented	4.4e-09	1.89e-07	1.89e-07	1.79224	13	hsa-miR-451a; hsa-miR-3648; hsa-miR-218-5p; hsa-miR-223-3p; hsa-miR-197-3p; hsa-miR-122-5p; hsa-miR-143-3p; hsa-miR-1-3p; hsa-miR-16-5p; hsa-miR-7-5p; hsa-miR-31-5p; hsa-miR-320b; hsa-miR-320d
Diseases (MNDR)	adenoma	over-represented	5.31e-08	5.99e-07	5.99e-07	2.19052	13	hsa-miR-451a; hsa-miR-218-5p; hsa-miR-223-3p; hsa-miR-122-5p; hsa-miR-143-3p; hsa-miR-1-3p; hsa-miR-16-5p; hsa-let-7i-5p; hsa-miR-7-5p; hsa-miR-31-5p; hsa-miR-320a-3p; hsa-miR-184; hsa-miR-484
Diseases (MNDR)	chronic lymphocytic leukemia	over-represented	5.31e-08	5.99e-07	5.99e-07	2.19052	13	hsa-miR-200a-3p; hsa-miR-218-5p; hsa-miR-223-3p; hsa-miR-197-3p; hsa-miR-122-5p; hsa-miR-143-3p; hsa-miR-1-3p; hsa-miR-16-5p; hsa-miR-7-5p; hsa-miR-31-5p; hsa-miR-320a-3p; hsa-miR-184; hsa-miR-484
Diseases (MNDR)	renal cell carcinoma	over-represented	2.67e-07	1.4e-06	1.4e-06	2.50345	13	hsa-miR-451a; hsa-miR-200a-3p; hsa-miR-218-5p; hsa-miR-223-3p; hsa-miR-122-5p; hsa-miR-143-3p; hsa-miR-1-3p; hsa-miR-328-3p; hsa-miR-16-5p; hsa-miR-7-5p; hsa-miR-31-5p; hsa-miR-320a-3p; hsa-miR-184
Diseases (MNDR)	kidney disease	over-represented	5.98e-05	0.000116	0.000116	4.02543	13	hsa-miR-451a; hsa-miR-200a-3p; hsa-miR-218-5p; hsa-miR-223-3p; hsa-miR-197-3p; hsa-miR-143-3p; hsa-miR-1-3p; hsa-miR-328-3p; hsa-miR-148b-3p; hsa-miR-16-5p; hsa-miR-7-5p; hsa-miR-31-5p; hsa-miR-484
Diseases (MNDR)	rectum adenocarcinoma	over-represented	0.000226	0.000408	0.000408	4.56595	13	hsa-miR-451a; hsa-miR-200a-3p; hsa-miR-218-5p; hsa-miR-223-3p; hsa-miR-197-3p; hsa-miR-143-3p; hsa-miR-1-3p; hsa-miR-328-3p; hsa-miR-16-5p; hsa-miR-485-3p; hsa-let-7i-3p; hsa-miR-31-5p; hsa-miR-484
Diseases (MNDR)	Hodgkins lymphoma	over-represented	0.000785	0.0013427	0.0013427	5.16336	13	hsa-miR-200a-3p; hsa-miR-218-5p; hsa-miR-223-3p; hsa-miR-223-5p; hsa-miR-143-3p; hsa-miR-1-3p; hsa-miR-328-3p; hsa-miR-148b-3p; hsa-miR-16-5p; hsa-miR-7-5p; hsa-miR-31-5p; hsa-miR-887-3p; hsa-miR-484
Diseases (MNDR)	intellectual disability	over-represented	0.0012278	0.0020705	0.0020705	5.40517	13	hsa-miR-451a; hsa-miR-200a-3p; hsa-miR-218-5p; hsa-miR-223-3p; hsa-miR-122-5p; hsa-miR-1-3p; hsa-miR-148b-3p; hsa-miR-16-5p; hsa-let-7i-3p; hsa-miR-7-5p; hsa-miR-31-5p; hsa-miR-320a-3p; hsa-miR-184
Diseases (MNDR)	familiar ovarian carcinoma	over-represented	0.017032	0.0220678	0.0220678	7.24009	13	hsa-miR-451a; hsa-miR-197-3p; hsa-miR-122-5p; hsa-miR-1-3p; hsa-miR-16-5p; hsa-miR-485-3p; hsa-let-7i-5p; hsa-let-7i-3p; hsa-miR-31-5p; hsa-miR-320d; hsa-miR-887-3p; hsa-miR-184; hsa-miR-484
Gene Ontology (miRWalk)	GO0001649 osteoblast differentiation	over-represented	1.31e-05	0.0022282	0.0022282	3.88416	13	hsa-miR-451a; hsa-miR-200a-3p; hsa-miR-218-5p; hsa-miR-223-3p; hsa-miR-122-5p; hsa-miR-143-3p; hsa-miR-1-3p; hsa-miR-148b-3p; hsa-miR-16-5p; hsa-miR-7-5p; hsa-miR-31-5p; hsa-miR-320a-3p; hsa-miR-484
Gene Ontology (miRWalk)	GO0005506 iron ion binding	over-represented	1.02e-05	0.0022282	0.0022282	3.80239	13	hsa-miR-218-5p; hsa-miR-197-3p; hsa-miR-122-5p; hsa-miR-1-3p; hsa-miR-328-3p; hsa-miR-148b-3p; hsa-miR-16-5p; hsa-let-7i-5p; hsa-miR-31-5p; hsa-miR-320b; hsa-miR-320a-3p; hsa-miR-320c; hsa-miR-484
Gene Ontology (miRWalk)	GO0006309 apoptotic dna fragmentation	over-represented	8.92e-06	0.0022282	0.0022282	3.7615	13	hsa-miR-451a; hsa-miR-197-3p; hsa-miR-122-5p; hsa-miR-504-5p; hsa-miR-1-3p; hsa-miR-328-3p; hsa-miR-148b-3p; hsa-miR-16-5p; hsa-miR-7-5p; hsa-miR-320b; hsa-miR-320a-3p; hsa-miR-320c; hsa-miR-484
Gene Ontology (miRWalk)	GO0043434 response to peptide hormone stimulus	over-represented	1.15e-05	0.0022282	0.0022282	3.84327	13	hsa-miR-218-5p; hsa-miR-223-3p; hsa-miR-197-3p; hsa-miR-504-5p; hsa-miR-143-3p; hsa-miR-1-3p; hsa-miR-328-3p; hsa-miR-148b-3p; hsa-miR-16-5p; hsa-miR-7-5p; hsa-miR-31-5p; hsa-miR-320a-3p; hsa-miR-484
Gene Ontology (miRWalk)	GO0070374 positive regulation of erk1 and erk2 cascade	over-represented	1.9e-05	0.0022826	0.0022826	4.00681	13	hsa-miR-451a; hsa-miR-223-3p; hsa-miR-197-3p; hsa-miR-122-5p; hsa-miR-143-3p; hsa-miR-1-3p; hsa-miR-328-3p; hsa-miR-148b-3p; hsa-miR-16-5p; hsa-let-7i-5p; hsa-miR-320b; hsa-miR-320a-3p; hsa-miR-484
Gene Ontology (miRWalk)	GO0030182 neuron differentiation	over-represented	2.14e-05	0.0023168	0.0023168	4.0477	13	hsa-miR-200a-3p; hsa-miR-218-5p; hsa-miR-223-3p; hsa-miR-122-5p; hsa-miR-1-3p; hsa-miR-148b-3p; hsa-miR-16-5p; hsa-miR-7-5p; hsa-miR-31-5p; hsa-miR-320b; hsa-miR-320a-3p; hsa-miR-320c; hsa-miR-484
Gene Ontology (miRWalk)	GO0042475 odontogenesis of dentin containing tooth	over-represented	5.31e-05	0.0030293	0.0030294	4.37479	13	hsa-miR-200a-3p; hsa-miR-223-3p; hsa-miR-197-3p; hsa-miR-122-5p; hsa-miR-504-5p; hsa-miR-1-3p; hsa-miR-328-3p; hsa-miR-148b-3p; hsa-miR-16-5p; hsa-miR-7-5p; hsa-miR-31-5p; hsa-miR-320a-3p; hsa-miR-484
Gene Ontology (miRWalk)	GO0005516 calmodulin binding	over-represented	5.91e-05	0.0030301	0.0030301	4.41567	13	hsa-miR-218-5p; hsa-miR-197-3p; hsa-miR-122-5p; hsa-miR-143-3p; hsa-miR-1-3p; hsa-miR-328-3p; hsa-miR-148b-3p; hsa-miR-16-5p; hsa-miR-7-5p; hsa-miR-31-5p; hsa-miR-320b; hsa-miR-320a-3p; hsa-miR-484
Gene Ontology (miRWalk)	GO0009653 anatomical structure morphogenesis	over-represented	6.57e-05	0.0030301	0.0030301	4.45656	13	hsa-miR-200a-3p; hsa-miR-218-5p; hsa-miR-223-3p; hsa-miR-197-3p; hsa-miR-122-5p; hsa-miR-1-3p; hsa-miR-328-3p; hsa-miR-148b-3p; hsa-miR-16-5p; hsa-miR-7-5p; hsa-miR-31-5p; hsa-miR-320a-3p; hsa-miR-484
Gene Ontology (miRWalk)	GO0007186 g protein coupled receptor signaling pathway	over-represented	0.000121	0.0038827	0.0038827	4.70187	13	hsa-miR-451a; hsa-miR-197-3p; hsa-miR-143-3p; hsa-miR-1-3p; hsa-miR-328-3p; hsa-miR-148b-3p; hsa-miR-16-5p; hsa-let-7i-5p; hsa-miR-7-5p; hsa-miR-31-5p; hsa-miR-320b; hsa-miR-320a-3p; hsa-miR-484
Gene Ontology (miRWalk)	GO0001726 ruffle	over-represented	0.000162	0.0043477	0.0043477	4.82453	13	hsa-miR-218-5p; hsa-miR-197-3p; hsa-miR-122-5p; hsa-miR-143-3p; hsa-miR-1-3p; hsa-miR-328-3p; hsa-miR-148b-3p; hsa-miR-16-5p; hsa-miR-7-5p; hsa-miR-31-5p; hsa-miR-320b; hsa-miR-320a-3p; hsa-miR-484
Gene Ontology (miRWalk)	GO0033554 cellular response to stress	over-represented	0.000214	0.0049741	0.0049741	4.94719	13	hsa-miR-197-3p; hsa-miR-122-5p; hsa-miR-504-5p; hsa-miR-1-3p; hsa-miR-328-3p; hsa-miR-148b-3p; hsa-miR-16-5p; hsa-let-7i-5p; hsa-miR-7-5p; hsa-miR-31-5p; hsa-miR-320b; hsa-miR-320a-3p; hsa-miR-484
Gene Ontology (miRWalk)	GO0051403 stress activated mapk cascade	over-represented	0.000234	0.0049741	0.0049741	4.98807	13	hsa-miR-200a-3p; hsa-miR-223-3p; hsa-miR-197-3p; hsa-miR-122-5p; hsa-miR-143-3p; hsa-miR-1-3p; hsa-miR-328-3p; hsa-miR-16-5p; hsa-miR-7-5p; hsa-miR-31-5p; hsa-miR-320b; hsa-miR-320a-3p; hsa-miR-484
Gene Ontology (miRWalk)	GO0007166 cell surface receptor signaling pathway	over-represented	0.00028	0.0053513	0.0053513	5.06985	13	hsa-miR-451a; hsa-miR-200a-3p; hsa-miR-197-3p; hsa-miR-122-5p; hsa-miR-143-3p; hsa-miR-1-3p; hsa-miR-328-3p; hsa-miR-148b-3p; hsa-miR-16-5p; hsa-miR-7-5p; hsa-miR-31-5p; hsa-miR-320a-3p; hsa-miR-484
Gene Ontology (miRWalk)	GO0000165 mapk cascade	over-represented	0.000334	0.0057652	0.0057652	5.15162	13	hsa-miR-451a; hsa-miR-200a-3p; hsa-miR-223-3p; hsa-miR-122-5p; hsa-miR-143-3p; hsa-miR-1-3p; hsa-miR-148b-3p; hsa-miR-16-5p; hsa-miR-7-5p; hsa-miR-31-5p; hsa-miR-320b; hsa-miR-320a-3p; hsa-miR-484
Gene Ontology (miRWalk)	GO0005938 cell cortex	over-represented	0.000334	0.0057652	0.0057652	5.15162	13	hsa-miR-200a-3p; hsa-miR-218-5p; hsa-miR-197-3p; hsa-miR-122-5p; hsa-miR-143-3p; hsa-miR-1-3p; hsa-miR-148b-3p; hsa-miR-16-5p; hsa-miR-7-5p; hsa-miR-31-5p; hsa-miR-320a-3p; hsa-miR-320c; hsa-miR-484
Gene Ontology (miRWalk)	GO0001501 skeletal system development	over-represented	0.000396	0.0063459	0.0063459	5.23339	13	hsa-miR-451a; hsa-miR-200a-3p; hsa-miR-218-5p; hsa-miR-197-3p; hsa-miR-143-3p; hsa-miR-1-3p; hsa-miR-148b-3p; hsa-miR-16-5p; hsa-miR-7-5p; hsa-miR-31-5p; hsa-miR-320b; hsa-miR-320a-3p; hsa-miR-484
Gene Ontology (miRWalk)	GO0032496 response to lipopolysaccharide	over-represented	0.000431	0.0066046	0.0066046	5.27428	13	hsa-miR-451a; hsa-miR-122-5p; hsa-miR-504-5p; hsa-miR-143-3p; hsa-miR-1-3p; hsa-miR-328-3p; hsa-miR-148b-3p; hsa-miR-16-5p; hsa-let-7i-5p; hsa-miR-7-5p; hsa-miR-31-5p; hsa-miR-320a-3p; hsa-miR-484
Gene Ontology (miRWalk)	GO0030496 midbody	over-represented	0.000469	0.006793	0.006793	5.31516	13	hsa-miR-200a-3p; hsa-miR-218-5p; hsa-miR-223-3p; hsa-miR-197-3p; hsa-miR-122-5p; hsa-miR-1-3p; hsa-miR-148b-3p; hsa-miR-16-5p; hsa-miR-7-5p; hsa-miR-31-5p; hsa-miR-320a-3p; hsa-miR-320c; hsa-miR-484
Gene Ontology (miRWalk)	GO0050679 positive regulation of epithelial cell proliferation	over-represented	0.000469	0.006793	0.006793	5.31516	13	hsa-miR-451a; hsa-miR-200a-3p; hsa-miR-197-3p; hsa-miR-122-5p; hsa-miR-504-5p; hsa-miR-143-3p; hsa-miR-1-3p; hsa-miR-148b-3p; hsa-miR-16-5p; hsa-miR-7-5p; hsa-miR-320b; hsa-miR-320a-3p; hsa-miR-484
Gene Ontology (miRWalk)	GO0006334 nucleosome assembly	over-represented	0.000509	0.0071197	0.0071197	5.35605	13	hsa-miR-218-5p; hsa-miR-197-3p; hsa-miR-122-5p; hsa-miR-504-5p; hsa-miR-1-3p; hsa-miR-328-3p; hsa-miR-148b-3p; hsa-miR-16-5p; hsa-miR-31-5p; hsa-miR-320b; hsa-miR-320a-3p; hsa-miR-320c; hsa-miR-484
Gene Ontology (miRWalk)	GO0002756 myd88 independent toll like receptor signaling pathway	over-represented	0.000553	0.0074502	0.0074502	5.39693	13	hsa-miR-200a-3p; hsa-miR-218-5p; hsa-miR-223-3p; hsa-miR-122-5p; hsa-miR-143-3p; hsa-miR-1-3p; hsa-miR-328-3p; hsa-miR-16-5p; hsa-miR-7-5p; hsa-miR-31-5p; hsa-miR-320b; hsa-miR-320a-3p; hsa-miR-484
Gene Ontology (miRWalk)	GO0010629 negative regulation of gene expression	over-represented	0.000703	0.0081619	0.0081619	5.51959	13	hsa-miR-451a; hsa-miR-200a-3p; hsa-miR-218-5p; hsa-miR-223-3p; hsa-miR-1-3p; hsa-miR-328-3p; hsa-miR-148b-3p; hsa-miR-16-5p; hsa-miR-7-5p; hsa-miR-31-5p; hsa-miR-320a-3p; hsa-miR-184; hsa-miR-484
Gene Ontology (miRWalk)	GO0032355 response to estradiol stimulus	over-represented	0.000822	0.0088431	0.0088431	5.60136	13	hsa-miR-451a; hsa-miR-200a-3p; hsa-miR-218-5p; hsa-miR-122-5p; hsa-miR-143-3p; hsa-miR-1-3p; hsa-miR-148b-3p; hsa-miR-16-5p; hsa-let-7i-5p; hsa-miR-7-5p; hsa-miR-31-5p; hsa-miR-320a-3p; hsa-miR-484
Gene Ontology (miRWalk)	GO0050731 positive regulation of peptidyl tyrosine phosphorylation	over-represented	0.000822	0.0088431	0.0088431	5.60136	13	hsa-miR-451a; hsa-miR-218-5p; hsa-miR-223-3p; hsa-miR-504-5p; hsa-miR-1-3p; hsa-miR-328-3p; hsa-miR-148b-3p; hsa-miR-16-5p; hsa-let-7i-5p; hsa-miR-7-5p; hsa-miR-31-5p; hsa-miR-320a-3p; hsa-miR-484
Gene Ontology (miRWalk)	GO0050821 protein stabilization	over-represented	0.000822	0.0088431	0.0088431	5.60136	13	hsa-miR-200a-3p; hsa-miR-218-5p; hsa-miR-223-3p; hsa-miR-197-3p; hsa-miR-122-5p; hsa-miR-1-3p; hsa-miR-328-3p; hsa-miR-148b-3p; hsa-miR-16-5p; hsa-miR-7-5p; hsa-miR-31-5p; hsa-miR-320a-3p; hsa-miR-484
Gene Ontology (miRWalk)	GO0008083 growth factor activity	over-represented	0.000958	0.0093994	0.0093994	5.68313	13	hsa-miR-223-3p; hsa-miR-197-3p; hsa-miR-122-5p; hsa-miR-504-5p; hsa-miR-143-3p; hsa-miR-1-3p; hsa-miR-328-3p; hsa-miR-148b-3p; hsa-miR-16-5p; hsa-miR-7-5p; hsa-miR-31-5p; hsa-miR-320a-3p; hsa-miR-484
Gene Ontology (miRWalk)	GO0016363 nuclear matrix	over-represented	0.000958	0.0093994	0.0093994	5.68313	13	hsa-miR-218-5p; hsa-miR-197-3p; hsa-miR-122-5p; hsa-miR-504-5p; hsa-miR-143-3p; hsa-miR-1-3p; hsa-miR-148b-3p; hsa-miR-16-5p; hsa-miR-7-5p; hsa-miR-31-5p; hsa-miR-320b; hsa-miR-320a-3p; hsa-miR-484
Gene Ontology (miRWalk)	GO0005635 nuclear envelope	over-represented	0.0010325	0.0097911	0.0097911	5.72402	13	hsa-miR-218-5p; hsa-miR-223-3p; hsa-miR-197-3p; hsa-miR-122-5p; hsa-miR-1-3p; hsa-miR-328-3p; hsa-miR-148b-3p; hsa-miR-16-5p; hsa-miR-7-5p; hsa-miR-31-5p; hsa-miR-320a-3p; hsa-miR-320c; hsa-miR-484
Gene Ontology (miRWalk)	GO0051082 unfolded protein binding	over-represented	0.0011124	0.0099419	0.0099419	5.76491	13	hsa-miR-218-5p; hsa-miR-223-3p; hsa-miR-197-3p; hsa-miR-122-5p; hsa-miR-1-3p; hsa-miR-328-3p; hsa-miR-148b-3p; hsa-miR-16-5p; hsa-miR-7-5p; hsa-miR-31-5p; hsa-miR-320b; hsa-miR-320a-3p; hsa-miR-484
Gene Ontology (miRWalk)	GO0004872 receptor activity	over-represented	0.0012883	0.0106855	0.0106855	5.84668	13	hsa-miR-200a-3p; hsa-miR-197-3p; hsa-miR-122-5p; hsa-miR-504-5p; hsa-miR-1-3p; hsa-miR-148b-3p; hsa-miR-16-5p; hsa-let-7i-5p; hsa-miR-7-5p; hsa-miR-31-5p; hsa-miR-320b; hsa-miR-320a-3p; hsa-miR-484
Gene Ontology (miRWalk)	GO0006928 cellular component movement	over-represented	0.0012883	0.0106855	0.0106855	5.84668	13	hsa-miR-200a-3p; hsa-miR-197-3p; hsa-miR-122-5p; hsa-miR-143-3p; hsa-miR-1-3p; hsa-miR-16-5p; hsa-let-7i-5p; hsa-miR-7-5p; hsa-miR-31-5p; hsa-miR-320b; hsa-miR-320a-3p; hsa-miR-320c; hsa-miR-484
Gene Ontology (miRWalk)	GO0005198 structural molecule activity	over-represented	0.0013849	0.0111459	0.0111459	5.88756	13	hsa-miR-200a-3p; hsa-miR-218-5p; hsa-miR-223-3p; hsa-miR-122-5p; hsa-miR-1-3p; hsa-miR-328-3p; hsa-miR-148b-3p; hsa-miR-16-5p; hsa-miR-7-5p; hsa-miR-320b; hsa-miR-320a-3p; hsa-miR-320c; hsa-miR-484
Gene Ontology (miRWalk)	GO0006470 protein dephosphorylation	over-represented	0.0013849	0.0111459	0.0111459	5.88756	13	hsa-miR-451a; hsa-miR-200a-3p; hsa-miR-218-5p; hsa-miR-197-3p; hsa-miR-122-5p; hsa-miR-143-3p; hsa-miR-1-3p; hsa-miR-148b-3p; hsa-miR-16-5p; hsa-miR-7-5p; hsa-miR-31-5p; hsa-miR-320a-3p; hsa-miR-484
Gene Ontology (miRWalk)	GO0006644 phospholipid metabolic process	over-represented	0.0024079	0.0152651	0.0152651	6.21465	13	hsa-miR-200a-3p; hsa-miR-218-5p; hsa-miR-122-5p; hsa-miR-1-3p; hsa-miR-328-3p; hsa-miR-148b-3p; hsa-miR-16-5p; hsa-let-7i-5p; hsa-miR-7-5p; hsa-miR-320b; hsa-miR-320a-3p; hsa-miR-184; hsa-miR-484
Gene Ontology (miRWalk)	GO0000209 protein polyubiquitination	over-represented	0.0025725	0.0159851	0.0159851	6.25554	13	hsa-miR-451a; hsa-miR-200a-3p; hsa-miR-122-5p; hsa-miR-143-3p; hsa-miR-1-3p; hsa-miR-148b-3p; hsa-miR-16-5p; hsa-miR-7-5p; hsa-miR-31-5p; hsa-miR-320b; hsa-miR-320a-3p; hsa-miR-320c; hsa-miR-484
Gene Ontology (miRWalk)	GO0002576 platelet degranulation	over-represented	0.0025725	0.0159851	0.0159851	6.25554	13	hsa-miR-218-5p; hsa-miR-197-3p; hsa-miR-122-5p; hsa-miR-504-5p; hsa-miR-143-3p; hsa-miR-1-3p; hsa-miR-328-3p; hsa-miR-16-5p; hsa-miR-7-5p; hsa-miR-31-5p; hsa-miR-320b; hsa-miR-320a-3p; hsa-miR-484
Gene Ontology (miRWalk)	GO0005743 mitochondrial inner membrane	over-represented	0.0025725	0.0159851	0.0159851	6.25554	13	hsa-miR-197-3p; hsa-miR-122-5p; hsa-miR-504-5p; hsa-miR-1-3p; hsa-miR-328-3p; hsa-miR-148b-3p; hsa-miR-16-5p; hsa-miR-7-5p; hsa-miR-31-5p; hsa-miR-320b; hsa-miR-320a-3p; hsa-miR-320c; hsa-miR-484
Gene Ontology (miRWalk)	GO0016477 cell migration	over-represented	0.0025725	0.0159851	0.0159851	6.25554	13	hsa-miR-218-5p; hsa-miR-122-5p; hsa-miR-143-3p; hsa-miR-1-3p; hsa-miR-148b-3p; hsa-miR-16-5p; hsa-let-7i-5p; hsa-miR-7-5p; hsa-miR-31-5p; hsa-miR-320b; hsa-miR-320a-3p; hsa-miR-184; hsa-miR-484
Gene Ontology (miRWalk)	GO0016607 nuclear speck	over-represented	0.0040153	0.0204685	0.0204685	6.54174	13	hsa-miR-223-3p; hsa-miR-197-3p; hsa-miR-122-5p; hsa-miR-504-5p; hsa-miR-1-3p; hsa-miR-328-3p; hsa-miR-148b-3p; hsa-miR-16-5p; hsa-let-7i-5p; hsa-miR-7-5p; hsa-miR-31-5p; hsa-miR-320a-3p; hsa-miR-484
Gene Ontology (miRWalk)	GO0007265 ras protein signal transduction	over-represented	0.0045353	0.0215101	0.0215101	6.62351	13	hsa-miR-200a-3p; hsa-miR-197-3p; hsa-miR-122-5p; hsa-miR-504-5p; hsa-miR-143-3p; hsa-miR-1-3p; hsa-miR-148b-3p; hsa-miR-16-5p; hsa-miR-7-5p; hsa-miR-31-5p; hsa-miR-320b; hsa-miR-320a-3p; hsa-miR-484
Gene Ontology (miRWalk)	GO0030335 positive regulation of cell migration	over-represented	0.0068228	0.0276618	0.0276618	6.90971	13	hsa-miR-200a-3p; hsa-miR-218-5p; hsa-miR-223-3p; hsa-miR-122-5p; hsa-miR-504-5p; hsa-miR-143-3p; hsa-miR-1-3p; hsa-miR-148b-3p; hsa-miR-16-5p; hsa-miR-7-5p; hsa-miR-31-5p; hsa-miR-320a-3p; hsa-miR-484
Gene Ontology (miRWalk)	GO0007283 spermatogenesis	over-represented	0.0076299	0.029813	0.029813	6.99148	13	hsa-miR-223-3p; hsa-miR-197-3p; hsa-miR-122-5p; hsa-miR-504-5p; hsa-miR-143-3p; hsa-miR-1-3p; hsa-miR-328-3p; hsa-miR-148b-3p; hsa-miR-16-5p; hsa-miR-7-5p; hsa-miR-31-5p; hsa-miR-320a-3p; hsa-miR-484
Gene Ontology (miRWalk)	GO0005874 microtubule	over-represented	0.0085146	0.0310921	0.0310921	7.07325	13	hsa-miR-218-5p; hsa-miR-223-3p; hsa-miR-197-3p; hsa-miR-122-5p; hsa-miR-1-3p; hsa-miR-328-3p; hsa-miR-148b-3p; hsa-miR-16-5p; hsa-miR-7-5p; hsa-miR-320b; hsa-miR-320a-3p; hsa-miR-320c; hsa-miR-484
Gene Ontology (miRWalk)	GO0010628 positive regulation of gene expression	over-represented	0.0085146	0.0310921	0.0310921	7.07325	13	hsa-miR-223-3p; hsa-miR-197-3p; hsa-miR-122-5p; hsa-miR-504-5p; hsa-miR-143-3p; hsa-miR-1-3p; hsa-miR-328-3p; hsa-miR-148b-3p; hsa-miR-16-5p; hsa-miR-7-5p; hsa-miR-31-5p; hsa-miR-320a-3p; hsa-miR-484
Gene Ontology (miRWalk)	GO0030529 ribonucleoprotein complex	over-represented	0.0105395	0.0355196	0.0355196	7.2368	13	hsa-miR-197-3p; hsa-miR-504-5p; hsa-miR-1-3p; hsa-miR-328-3p; hsa-miR-148b-3p; hsa-miR-16-5p; hsa-miR-7-5p; hsa-miR-31-5p; hsa-miR-320b; hsa-miR-320a-3p; hsa-miR-320c; hsa-miR-184; hsa-miR-484
Gene Ontology (miRWalk)	GO0005622 intracellular	over-represented	0.0111032	0.0371101	0.0371101	7.27768	13	hsa-miR-451a; hsa-miR-223-3p; hsa-miR-197-3p; hsa-miR-122-5p; hsa-miR-504-5p; hsa-miR-1-3p; hsa-miR-328-3p; hsa-miR-148b-3p; hsa-miR-16-5p; hsa-miR-7-5p; hsa-miR-320b; hsa-miR-320a-3p; hsa-miR-484
[truncated: 4,713 more rows]
[truncated: 17 more columns]

## Sheet: Pathways (miRWalk)
Category	Subcategory	Enrichment	P-adjusted	Observed	miRNAs/precursors
[truncated: 299 more rows]

[truncated: 2 more sheets: Diseases (MNDR), GSEA]
