# Supplementary material for: Plasma extracellular vesicle sampling from glioblastoma demonstrates a small RNA signature indicative of disease and identifies lncRNA RPPH1 as a biomarker
Source: Neurooncol Adv. 2026 Jan 7;8(1):vdaf273. doi: 10.1093/noajnl/vdaf273 (PMC12883209; doi:10.1093/noajnl/vdaf273)
Supplement: vdaf273_Supplementary_Data [file vdaf273_supplementary_data.zip › Supplementary Excel sheet 2.xlsx]

## Sheet: SurgicalResection_final2
			Region size	J053.bam	J037.bam	J045.bam	J082.bam	J084.bam	J087.bam	J055.bam	J021.bam	J047.bam	J083.bam	J085.bam	J088.bam	J053.bam	J055.bam	J037.bam	J021.bam	J045.bam	J047.bam	J082.bam	J083.bam	J084.bam	J085.bam	J087.bam	J088.bam	genes	logFC	logCPM	LR	PValue	FDR	Negative Log10FDR	ids	type	perc_cov	ids_rnaCentral	type_rnaCentral	perc_cov_rnaCentral
chrX	107714636	107714729	93	0	28	157	0	855	0	0	0	0	0	0	0	0	0	0.355231	0	1.82547	0	0	0	10.0248	0	0	0	chrX:107714636-107714729	9.06193	0.0601393	22.7172	1.87683e-06	0.00646567	2.18939	TSC22D3	protein_coding	0;0.03;0.06;0.4;0.02;0.01;0.12;0.24;0.35;0.05;1.27	URS000092122F_9606;URS0000983B53_9606;URS0000EBBDED_9606	SRP_RNA;sRNA	0;0.07;0.08
chr8	143900145	143900169	24	770	1161	21504	1	454	2	136	0	358	1	3	1	11.2572	2.21227	14.7294	0	250.032	4.89187	0.0130031	0.0114357	5.32311	0.0415646	0.0273446	0.0110334	chr8:143900145-143900169	4.82995	4.58924	20.8688	4.91843e-06	0.00702557	2.15332	CTD-3065J16.12	lncRNA	0	URS0000918622_9606;URS0001BDC102_9606;URS0001BEC436_9606;URS0001BECE45_9606;URS0000EED4F0_9606;URS0001BE7FC6_9606;URS0001BE97D3_9606;URS0001BD2471_9606	SRP_RNA;lncRNA	0;0.01
chr4	143588062	143588085	23	153	102	4440	0	0	0	19	0	79	0	0	0	2.23681	0.309067	1.29406	0	51.6249	1.07949	0	0	0	0	0	0	chr4:143588062-143588085	4.94564	2.2441	20.4509	6.11806e-06	0.00702557	2.15332	RP11-673E1.1;FREM3	lncRNA;protein_coding	0	URS0000BCA316_9606;URS00008B5D18_9606	lncRNA	0
chr8	143334414	143334436	22	265	181	2931	0	0	0	24	0	38	0	0	0	3.87422	0.3904	2.29632	0	34.0794	0.519249	0	0	0	0	0	0	chr8:143334414-143334436	5.44713	1.78878	19.5001	1.00593e-05	0.00866358	2.0623	TOP1M	protein_coding	0;0.01	URS00008B6A8B_9606;URS0001BCDBC3_9606	lncRNA	0.01
chr3	52691377	52691442	65	0	0	201	89	340	71	0	0	0	0	3	0	0	0	0	0	2.33707	0	1.15728	0	3.98647	0.0415646	0.970735	0	chr3:52691377-52691442	7.79153	-0.448216	19.0247	1.29038e-05	0.00889069	2.05106	GNL3;SNORD19C	protein_coding;snoRNA	0;0.01;0.02;0.86	URS0000EC21A0_9606;URS0000673CBC_9606;URS0000ABD85F_9606	lncRNA;snoRNA	0.02;0.86;0.97
chr20	52736737	52736763	26	325	196	2140	0	0	0	24	0	54	0	0	0	4.7514	0.3904	2.48662	0	24.8823	0.73788	0	0	0	0	0	0	chr20:52736737-52736763	5.11615	1.48328	18.6001	1.61209e-05	0.00925606	2.03357	NA	NA	NA	URS0001BE55C2_9606	lncRNA	0;0.01
chrX	109054117	109054269	152	1066	1683	4424	413	2124	3270	502	245	720	230	631	871	15.5846	8.16587	21.3519	2.14428	51.4388	9.8384	5.37029	2.6302	24.9037	8.74242	44.7085	9.61009	chrX:109054117-109054269	1.89059	4.09301	16.6102	4.59034e-05	0.022591	1.64606	NA	NA	NA	URS0000994031_9606;URS00008C3B47_9606;URS0001BE1FD0_9606;URS0001BE238D_9606;URS0001BF4A15_9606;URS00008C2C27_9606;URS0001BE227F_9606;URS0000D5D583_9606;URS0001BE950B_9606	ncRNA;lncRNA	0.72;0.31;1.03;1.04;1.88;1.29;0.35;0.28;0.59
chr21	8392375	8392539	164	54	36	72	9	239	78	1	17	0	0	1	1	0.789463	0.0162667	0.456726	0.148787	0.83716	0	0.117028	0	2.80226	0.0138549	1.06644	0.0110334	chr21:8392375-8392539	5.95684	-0.871589	14.4859	0.000141211	0.0292765	1.53348	CH507-528H12.1	lncRNA	0;0.01	URS0000057950_9606;URS00002DFE82_9606;URS00019A2F9C_9606;URS00019A85AC_9606;URS00019AF356_9606;URS00008C90EE_9606;URS0001ACBA3D_9606;URS0001A973F3_9606;URS0001B6E8CA_9606;URS00002E16CD_9606;URS000043B91E_9606;URS0000868511_9606;URS000086853A_9606;URS00008FED4F_9606;URS0000CA7E3A_9606;URS0000CAD839_9606;URS0000CB738B_9606;URS0000CBB795_9606;URS0000CBCE18_9606;URS0000E60B81_9606;URS00021ED91A_9606;…	misc_RNA;lncRNA;rRNA;precursor_RNA;pre_miRNA;miRNA	0;0.49;2.56;0.63;1.45;0.68;2.22;1.98;0.04;0.9;1.3;0.66;0.47;0.01;0.11;0.46;0.24;0.82;6.31
chr21	8436589	8436753	164	54	36	72	9	239	78	1	17	0	0	1	1	0.789463	0.0162667	0.456726	0.148787	0.83716	0	0.117028	0	2.80226	0.0138549	1.06644	0.0110334	chr21:8436589-8436753	5.95663	-0.871589	14.4983	0.000140284	0.0292765	1.53348	CH507-528H12.1	lncRNA	0	URS00019A2F9C_9606;URS00019AF356_9606;URS00002E16CD_9606;URS00019DF552_9606;URS00001C47AC_9606;URS0000C90B2A_9606;URS000220011D_9606;URS0001A303E2_9606;URS00008C90EE_9606;URS00021ED91A_9606;URS000215424F_9606;URS00007BE6D3_9606;URS0000E7DAE9_9606;URS0000057950_9606;URS00001A87D2_9606;URS00002DFE82_9606;URS000049CFB5_9606;URS0000ABD8C6_9606;URS0000C9C917_9606;URS0000CA6044_9606;URS0002253423_9606;…	lncRNA;precursor_RNA;misc_RNA;rRNA;pre_miRNA;miRNA	0;0.63;2.22;1.98;1.71;0.32;0.35;0.04;0.67;1.15;2.56;1.09;0.45;0.01;0.05;0.18;0.69;0.33;0.06;0.09;0.11;0.1;6.31
chr21	8253555	8253719	164	54	36	72	9	239	78	1	17	0	0	1	1	0.789463	0.0162667	0.456726	0.148787	0.83716	0	0.117028	0	2.80226	0.0138549	1.06644	0.0110334	chr21:8253555-8253719	5.95718	-0.871589	14.466	0.00014271	0.0292765	1.53348	NA	NA	NA	URS0000057950_9606;URS00001A87D2_9606;URS00001C47AC_9606;URS00002DFE82_9606;URS000049CFB5_9606;URS0000C90B2A_9606;URS0000C9C917_9606;URS0000CA6044_9606;URS000224DBA9_9606;URS000220011D_9606;URS0002253423_9606;URS000222B8DB_9606;URS0000125211_9606;URS0000C9C2FC_9606;URS0000C8EE68_9606;URS0000CA76A3_9606;URS0000CB3666_9606;URS00019A2F9C_9606;URS00019A85AC_9606;URS00019AF356_9606;URS00008C90EE_9606;…	misc_RNA;pre_miRNA;precursor_RNA;lncRNA;rRNA;miRNA	0;0.63;1.15;0.62;0.54;0.37;0.69;0.4;0.27;6.31
chr21	8987882	8988046	164	54	36	72	9	239	78	1	17	0	0	1	1	0.789463	0.0162667	0.456726	0.148787	0.83716	0	0.117028	0	2.80226	0.0138549	1.06644	0.0110334	chr21:8987882-8988046	5.95691	-0.871589	14.4817	0.00014153	0.0292765	1.53348	NA	NA	NA	URS00001C47AC_9606;URS0000C90B2A_9606;URS000220011D_9606;URS0000057950_9606;URS00001A87D2_9606;URS00002DFE82_9606;URS000049CFB5_9606;URS0000C9C917_9606;URS0000CA6044_9606;URS000222B8DB_9606;URS000224DBA9_9606;URS0000125211_9606;URS0000C9C2FC_9606;URS0002253423_9606;URS00004687BF_9606;URS0000D58B87_9606;URS0000D592AB_9606;URS0000C8EE68_9606;URS0000CA76A3_9606;URS0000CB3666_9606;URS0001BD2B90_9606;…	misc_RNA;pre_miRNA;precursor_RNA;lncRNA;sRNA;miRNA	0;0.59;0.33;0.44;0.48;0.63;0.69;2.56;0.62;0.61;0.9;1.3;0.41;0.32;0.08;0.11;0.1;0.09;0.15;0.14;0.22;0.19;0.18;6.31
chr22_KI270733v1_random	125640	125804	164	54	36	72	9	239	78	1	17	0	0	1	1	0.789463	0.0162667	0.456726	0.148787	0.83716	0	0.117028	0	2.80226	0.0138549	1.06644	0.0110334	chr22_KI270733v1_random:125640-125804	5.9572	-0.871589	14.465	0.000142786	0.0292765	1.53348	NA	NA	NA	NA	NA	NA
chr22_KI270733v1_random	170726	170890	164	54	36	72	9	239	78	1	17	0	0	1	1	0.789463	0.0162667	0.456726	0.148787	0.83716	0	0.117028	0	2.80226	0.0138549	1.06644	0.0110334	chr22_KI270733v1_random:170726-170890	5.95748	-0.871589	14.4484	0.000144049	0.0292765	1.53348	NA	NA	NA	NA	NA	NA
chrUn_GL000220v1	108791	108955	164	54	36	72	9	239	78	1	17	0	0	1	1	0.789463	0.0162667	0.456726	0.148787	0.83716	0	0.117028	0	2.80226	0.0138549	1.06644	0.0110334	chrUn_GL000220v1:108791-108955	5.95758	-0.871589	14.4429	0.00014447	0.0292765	1.53348	NA	NA	NA	NA	NA	NA
chrUn_GL000220v1	152763	152927	164	54	36	72	9	239	78	1	17	0	0	1	1	0.789463	0.0162667	0.456726	0.148787	0.83716	0	0.117028	0	2.80226	0.0138549	1.06644	0.0110334	chrUn_GL000220v1:152763-152927	5.95743	-0.871589	14.4512	0.000143838	0.0292765	1.53348	NA	NA	NA	NA	NA	NA
chr5	31770055	31770077	22	552	299	1693	0	0	0	62	0	58	0	0	0	8.07007	1.00853	3.79336	0	19.6849	0.792538	0	0	0	0	0	0	chr5:31770055-31770077	4.75242	1.48746	14.7727	0.00012128	0.0292765	1.53348	PDZD2	protein_coding	0	URS00009982F9_9606;URS000099C2D3_9606	SRP_RNA	0
chr11	5234105	5234150	45	0	0	0	0	0	0	2	16	21	1	29	104	0	0.0325334	0	0.140035	0	0.286953	0	0.0114357	0	0.401791	0	1.14747	chr11:5234105-5234150	-7.18512	-2.36876	14.4775	0.000141842	0.0292765	1.53348	HBD	protein_coding	0;0.02;0.2;0.03	URS0000E95AEF_9606;URS0000E9A0D5_9606;URS0000E9CF05_9606	lncRNA	0.01;0.31;0.17;0.03
chr9	86422998	86423048	50	562	885	1237	678	1880	659	191	301	340	241	365	385	8.21626	3.10694	11.2278	2.6344	14.3829	4.64591	8.81611	2.75599	22.0428	5.05703	9.01006	4.24786	chr9:86422998-86423048	1.66868	3.00663	13.7727	0.000206313	0.0374078	1.42704	RP11-359J6.1;RNU2-36P	lncRNA;snRNA	0;0.26	URS00009086DB_9606;URS0001BD18DF_9606;URS0001BE4745_9606;URS0001BD0E96_9606;URS0001BEFFE2_9606;URS0001BF185B_9606;URS0001BD13EA_9606;URS0001BE9494_9606;URS0001BF5426_9606;URS0001BDF9E2_9606;URS0000EECD1F_9606;URS0000EECE7D_9606;URS0000EEC32D_9606;URS0000EF6FF5_9606;URS00009B5A6E_9606;URS0001BF5A2B_9606;URS00006D1735_9606	SRP_RNA;lncRNA;snRNA	0;0.26
chr11	111821946	111821998	52	0	63	37	1	230	261	0	0	0	0	3	15	0	0	0.79927	0	0.430207	0	0.0130031	0	2.69673	0.0415646	3.56848	0.165501	chr11:111821946-111821998	5.94214	-0.582773	13.8544	0.000197533	0.0374078	1.42704	ALG9;RP11-108O10.8;ALG9-IT1	protein_coding;lncRNA	0	URS0000D6E9D8_9606;URS000060D3B6_9606;URS0001BE536B_9606;URS00009B1F09_9606;URS0001BCE321_9606;URS0000918BC5_9606	lncRNA;ncRNA	0;0.11
chr15	39588085	39588167	82	0	0	0	0	0	0	66	0	57	190	0	0	0	1.0736	0	0	0	0.778874	0	2.17277	0	0	0	0	chr15:39588085-39588167	-7.84178	-1.47414	13.5892	0.000227489	0.0391849	1.40688	THBS1	protein_coding	0;0.46;0.06;0.08;0.19	NA	NA	NA
chr6	27892699	27892852	153	0	0	0	0	0	5	5	51	49	169	0	183	0	0.0813334	0	0.44636	0	0.669558	0	1.93263	0	0	0.0683616	2.01911	chr6:27892699-27892852	-6.94587	-1.11909	13.446	0.000245532	0.040279	1.39492	H3C12;H2AC17	protein_coding	0.05;0.06;0.44;0.31;0.39;51;2.64	NA	NA	NA
chr1	11908842	11908862	20	6844	5579	1100	4698	6608	10984	522	1316	683	2167	4634	823	100.057	8.49121	70.7798	11.5178	12.7899	9.33282	61.0886	24.7811	77.4782	64.2035	150.177	9.08049	chr1:11908842-11908862	2.03073	5.64403	13.3348	0.000260521	0.0407953	1.38939	RP5-934G17.7	lncRNA	0;0.02	URS0001BE3560_9606;URS0001BE89E8_9606;URS0000EF6C23_9606;URS0000DBA754_9606;URS0000EEBBEB_9606;URS0000EF20CC_9606;URS0000EF0A15_9606;URS0000EF472B_9606	sRNA;lncRNA	0;0.02
chr1	44721812	44721903	91	0	0	0	0	0	0	0	0	34	0	157	101	0	0	0	0	0	0.464591	0	0	0	2.17521	0	1.11437	chr1:44721812-44721903	-7.75121	-1.56721	13.1263	0.000291172	0.0436125	1.36039	ARMH1;RNU5F-1	protein_coding;snRNA	0;0.78	URS0001BE1F15_9606;URS000221B08A_9606;URS0001BD448D_9606;URS0001BCE336_9606;URS0001BD1FEA_9606;URS0001BDBC5F_9606;URS000067B2B1_9606;URS0000759ECB_9606	lncRNA;sRNA;snRNA	0;0.01;0.07;0.03;0.78
chr8	9841281	9841301	20	0	13	129	0	191	0	0	0	0	0	0	0	0	0	0.164929	0	1.49991	0	0	0	2.23946	0	0	0	chr8:9841281-9841301	7.3582	-1.51144	12.7045	0.000364769	0.0520135	1.28388	NA	NA	NA	NA	NA	NA
chr20	59019385	59019543	158	0	89	85	0	0	71	0	0	0	0	0	0	0	0	1.12913	0	0.988314	0	0	0	0	0	0.970735	0	chr20:59019385-59019543	7.738	-1.82538	12.6406	0.000377456	0.0520135	1.28388	TUBB1	protein_coding	0.02;1.05;2.77;52.67;1.68	NA	NA	NA
chr5	100046477	100046521	44	3	23	0	70	2	30	0	0	0	0	0	0	0.0438591	0	0.291797	0	0	0	0.910218	0	0.0234498	0	0.41017	0	chr5:100046477-100046521	6.92731	-2.6038	12.3922	0.00043113	0.0571248	1.24318	MTND6P22	processed_pseudogene	0.08	URS0001BE1612_9606;URS0001BF1190_9606;URS00008B616E_9606	lncRNA;sRNA	0;0.08
chr11	120511518	120511537	19	132	21	0	24	0	26	0	0	0	0	0	0	1.9298	0	0.266423	0	0	0	0.312075	0	0	0	0.35548	0	chr11:120511518-120511537	7.32015	-1.92927	12.2126	0.000474669	0.0584012	1.23358	NA	NA	NA	NA	NA	NA
chr18	71366516	71366537	21	59	63	274	0	0	0	0	0	0	0	0	0	0.862562	0	0.79927	0	3.18586	0	0	0	0	0	0	0	chr18:71366516-71366537	7.72079	-1.22094	12.2524	0.000464668	0.0584012	1.23358	NA	NA	NA	URS0001BCEC8B_9606;URS0001BDBE5B_9606;URS0001BDEF4D_9606;URS0001BF8792_9606;URS0001BEFD4B_9606;URS0001BE5D33_9606;URS00008B51C6_9606;URS0001BDF1A4_9606;URS0001BDB6B3_9606	lncRNA;sRNA	0
chr15	25097663	25097754	91	0	0	0	0	0	0	0	73	74	0	83	0	0	0	0	0.638908	0	1.01117	0	0	0	1.14995	0	0	chr15:25097663-25097754	-7.48679	-1.95354	11.6743	0.000633683	0.0609056	1.21534	SNHG14;RP11-701H24.12;SNORD116-25	lncRNA;snoRNA	0;0.01;0.37;0.99	URS0000ABD7E9_9606;URS00008B27A5_9606;URS0000A81C5E_9606;URS0000EEE1CA_9606;URS0000EED074_9606;URS0000EED11C_9606;URS0000EED903_9606;URS0000EEF4F8_9606;URS0000EF5B18_9606;URS0000EEC62F_9606;URS0000EEC7B2_9606;URS00008B9D0F_9606;URS00009BAF9E_9606;URS0000E8BE16_9606;URS00008B2FEC_9606;URS0000EF2346_9606;URS0000EF6AB3_9606;URS00008B99F7_9606;URS00008BCA53_9606;URS0000EF6816_9606;URS0000EF51C4_9606;…	lncRNA;snoRNA	0;0.01;0.97;0.99;0.37
chr15	67839934	67840046	112	0	57	0	81	0	78	0	0	0	0	0	0	0	0	0.723149	0	0	0	1.05325	0	0	0	1.06644	0	chr15:67839934-67840046	7.67887	-1.93562	12.0487	0.000518281	0.0609056	1.21534	RP11-34F13.3;RNU6-1	lncRNA;snRNA	0;1.05	URS0001BDC3B8_9606;URS00009B97C9_9606;URS0001BD164C_9606;URS00008C0C03_9606;URS0001BDD1CA_9606;URS0001BCB7C0_9606;URS0001BE62DB_9606;URS0001BF9C2D_9606;URS00001EC8D7_9606;URS0000106E49_9606;URS00004A9E9B_9606;URS0001BC33EE_9606;URS000035C796_9606;URS0000532A91_9606;URS0000E60BBB_9606;URS00007199F9_9606;URS000004A895_9606;URS00001872A7_9606	lncRNA;snRNA;misc_RNA	0.01;0.16;0;0.04;1.05;5.33;2.49;1.06;1.29;1.3;1.42;1.75;0.42
chr1	211625708	211625734	26	204	66	868	0	0	31	38	0	48	0	0	0	2.98242	0.618134	0.837331	0	10.0924	0.655894	0	0	0	0	0.423842	0	chr1:211625708-211625734	4.61847	0.40677	10.8851	0.000969405	0.0609056	1.21534	NA	NA	NA	NA	NA	NA
chr1	234610242	234610260	18	108	16	0	7	0	15	0	0	0	0	0	0	1.57893	0	0.202989	0	0	0	0.0910218	0	0	0	0.205085	0	chr1:234610242-234610260	6.65554	-2.34336	11.8477	0.000577311	0.0609056	1.21534	NA	NA	NA	URS0000EA1E7E_9606;URS0001BEAE93_9606;URS0001BDBC77_9606;URS0001BDEA0B_9606;URS0001BCC4BD_9606	lncRNA	0.01;0.02
chr4	157451045	157451064	19	114	15	72	0	0	0	0	0	0	0	0	0	1.66664	0	0.190302	0	0.83716	0	0	0	0	0	0	0	chr4:157451045-157451064	6.7277	-2.007	10.7821	0.00102484	0.0609056	1.21534	NA	NA	NA	URS0001BDCBB3_9606;URS0001BE6AD8_9606;URS0001BEF055_9606	lncRNA	0
chr12	115213796	115213818	22	148	21	66	0	0	0	0	0	0	0	0	0	2.16371	0	0.266423	0	0.767397	0	0	0	0	0	0	0	chr12:115213796-115213818	7.00575	-1.78282	11.6087	0.000656439	0.0609056	1.21534	NA	NA	NA	URS0000EBBBC6_9606;URS0001BD1346_9606;URS0001BE61AE_9606	lncRNA	0;0.05;0.01
chr18	68115170	68115191	21	88	16	128	0	0	0	0	0	0	0	0	0	1.28653	0	0.202989	0	1.48828	0	0	0	0	0	0	0	chr18:68115170-68115191	6.94107	-1.87426	11.3357	0.000760316	0.0609056	1.21534	NA	NA	NA	URS0001BF9D5E_9606	lncRNA	0;0.02
chr19	38647568	38647586	18	108	16	0	7	0	15	0	0	0	0	0	0	1.57893	0	0.202989	0	0	0	0.0910218	0	0	0	0.205085	0	chr19:38647568-38647586	6.65551	-2.34336	11.8473	0.000577442	0.0609056	1.21534	NA	NA	NA	NA	NA	NA
chr6	28807881	28807905	24	0	17	41	0	197	0	0	0	0	0	0	0	0	0	0.215676	0	0.476716	0	0	0	2.30981	0	0	0	chr6:28807881-28807905	6.79587	-1.85967	10.886	0.000968935	0.0609056	1.21534	tRNA_30970	Phe_tRNA	0.33	URS0001BE62E8_9606;URS0001BDEA11_9606;URS0001BEBEF0_9606;URS0001BF2213_9606;URS0000E9F52E_9606;URS00008BABD2_9606;URS0000632456_9606;URS000064BBA5_9606;URS00006A7E04_9606;URS00006D05AC_9606	lncRNA;ncRNA	0;0.01;0.33;0.6
chr1	1641699	1641720	21	2	11	75	0	2	19	0	0	0	0	0	0	0.0292394	0	0.139555	0	0.872042	0	0	0	0.0234498	0	0.259774	0	chr1:1641699-1641720	6.245	-2.8848	10.773	0.0010299	0.0609056	1.21534	CDK11B	protein_coding	0;0.13;0.15	NA	NA	NA
chr1	121195998	121196019	21	106	16	50	0	0	0	0	0	0	0	0	0	1.54969	0	0.202989	0	0.581361	0	0	0	0	0	0	0	chr1:121195998-121196019	6.61497	-2.19296	11.022	0.000900389	0.0609056	1.21534	SRGAP2C	protein_coding	0	NA	NA	NA
chr1	145084354	145084375	21	106	16	50	0	0	0	0	0	0	0	0	0	1.54969	0	0.202989	0	0.581361	0	0	0	0	0	0	0	chr1:145084354-145084375	6.61844	-2.19296	11.0528	0.000885534	0.0609056	1.21534	SRGAP2B	protein_coding	0	NA	NA	NA
chr1	206214507	206214528	21	106	16	50	0	0	0	0	0	0	0	0	0	1.54969	0	0.202989	0	0.581361	0	0	0	0	0	0	0	chr1:206214507-206214528	6.61851	-2.19296	11.0534	0.000885255	0.0609056	1.21534	SRGAP2	protein_coding	0;0.2	NA	NA	NA
chr2	191836362	191836538	176	0	0	0	0	0	0	21	0	20	15	0	160	0	0.3416	0	0	0	0.273289	0	0.171535	0	0	0	1.76534	chr2:191836362-191836538	-6.95671	-2.07195	11.0986	0.000863938	0.0609056	1.21534	CAVIN2	protein_coding	0.01;0.07;0.22	NA	NA	NA
chr3	39146607	39146628	21	2	11	75	0	2	19	0	0	0	0	0	0	0.0292394	0	0.139555	0	0.872042	0	0	0	0.0234498	0	0.259774	0	chr3:39146607-39146628	6.24595	-2.8848	10.7857	0.00102289	0.0609056	1.21534	CSRNP1	protein_coding	0;0.09;0.1	NA	NA	NA
chr4	72461590	72461610	20	68	16	154	0	0	0	0	0	0	0	0	0	0.994139	0	0.202989	0	1.79059	0	0	0	0	0	0	0	chr4:72461590-72461610	6.90727	-1.86894	11.283	0.000782221	0.0609056	1.21534	ADAMTS3	protein_coding	0	URS0000EA1032_9606;URS0001BDE400_9606;URS0001BE06B7_9606	lncRNA	0
chr9	97930542	97930610	68	147	19	76	0	0	0	0	0	0	0	0	0	2.14909	0	0.24105	0	0.883669	0	0	0	0	0	0	0	chr9:97930542-97930610	7.02318	-1.7514	11.6268	0.00065009	0.0609056	1.21534	HEMGN	protein_coding	0;0.01;0.06	URS0000991BFE_9606;URS000099C2D3_9606;URS000098F531_9606;URS0000334622_9606	SRP_RNA;sRNA	0
chr10	70253346	70253366	20	287	103	428	26	162	24	138	0	259	1	1	0	4.19585	2.2448	1.30674	0	4.97645	3.53909	0.338081	0.0114357	1.89944	0.0138549	0.328136	0	chr10:70253346-70253366	4.67237	0.674006	11.0342	0.000894471	0.0609056	1.21534	NPFFR1	protein_coding	0	URS0001D47D05_9606;URS0000E96159_9606;URS0001BDE83F_9606;URS0001BE225F_9606	lncRNA	0;0.01
chr10	77926754	77926775	21	2	11	75	0	2	20	0	0	0	0	0	0	0.0292394	0	0.139555	0	0.872042	0	0	0	0.0234498	0	0.273446	0	chr10:77926754-77926775	6.26941	-2.87279	10.8654	0.000979771	0.0609056	1.21534	DLG5	protein_coding	0;0.04;0.09	URS00008B3393_9606;URS0001BEC451_9606;URS00022195C7_9606;URS00009C43DB_9606;URS0001BEC95E_9606;URS0001BCD01E_9606;URS00008B9497_9606;URS0001BE8F5A_9606	lncRNA;sRNA	0;0.01
chr10	98799460	98799486	26	518	228	177	7	1	28	56	0	52	0	0	0	7.573	0.910934	2.8926	0	2.05802	0.710551	0.0910218	0	0.0117249	0	0.382825	0	chr10:98799460-98799486	4.83044	0.31412	11.0547	0.000884631	0.0609056	1.21534	HPSE2	protein_coding	0	NA	NA	NA
chr10	114862556	114862576	20	68	16	158	0	0	0	0	0	0	0	0	0	0.994139	0	0.202989	0	1.8371	0	0	0	0	0	0	0	chr10:114862556-114862576	6.92583	-1.84861	11.3588	0.000750929	0.0609056	1.21534	FAM160B1	protein_coding	0;0.01	URS0001BF7B76_9606	lncRNA	0
chr15	77443346	77443374	28	47	0	0	32	160	0	0	0	0	0	0	0	0.687125	0	0	0	0	0	0.4161	0	1.87599	0	0	0	chr15:77443346-77443374	6.87209	-1.87228	11.35	0.000754482	0.0609056	1.21534	HMG20A	protein_coding	0	URS00009C0DCA_9606;URS0001BDF59A_9606;URS00008B72E3_9606;URS0001BEED04_9606;URS0001BDDFB7_9606	lncRNA	0
chr15	80478767	80478789	22	54	43	36	0	0	1	0	0	0	0	0	0	0.789463	0	0.545534	0	0.41858	0	0	0	0	0	0.0136723	0	chr15:80478767-80478789	6.61831	-2.54186	10.7901	0.00102043	0.0609056	1.21534	ARNT2	protein_coding	0	NA	NA	NA
chr17	63774199	63774261	62	716	63	265	166	430	65	84	0	24	63	96	34	10.4677	1.3664	0.79927	0	3.08121	0.327947	2.15852	0.720446	5.04171	1.33007	0.888701	0.375136	chr17:63774199-63774261	2.70234	1.16183	10.7495	0.00104309	0.0609056	1.21534	CCDC47;DDX42	protein_coding	0;0.01;0.12;0.33;0.3	NA	NA	NA
chr19	40556578	40556606	28	47	0	0	32	160	0	0	0	0	0	0	0	0.687125	0	0	0	0	0	0.4161	0	1.87599	0	0	0	chr19:40556578-40556606	6.86978	-1.87228	11.3314	0.00076208	0.0609056	1.21534	SPTBN4	protein_coding	0	NA	NA	NA
chr1	1708831	1708852	21	2	11	75	0	2	19	0	0	0	0	0	0	0.0292394	0	0.139555	0	0.872042	0	0	0	0.0234498	0	0.259774	0	chr1:1708831-1708852	6.24547	-2.8848	10.7792	0.00102644	0.0609056	1.21534	CDK11A;RP1-283E3.8	protein_coding;lncRNA	0;0.13;0.25	URS0000D6DB4D_9606;URS0000D6DC7C_9606;URS0000D6E218_9606;URS0000D6E243_9606;URS0000D6E325_9606;URS0000D6DA11_9606	lncRNA	0;0.13;0.25
chr12	139081	139102	21	2	11	75	0	2	20	0	0	0	0	0	0	0.0292394	0	0.139555	0	0.872042	0	0	0	0.0234498	0	0.273446	0	chr12:139081-139102	6.26878	-2.87279	10.857	0.000984247	0.0609056	1.21534	IQSEC3;RP11-598F7.4	protein_coding;lncRNA	0;0.02	URS0001BD52C8_9606;URS0001BDF617_9606;URS0001BE7876_9606;URS0001BF325C_9606;URS000003D19C_9606;URS00008C1EBB_9606;URS0000D590AD_9606;URS00009C0B72_9606;URS0001BDA634_9606	lncRNA	0
chrX	97603955	97603976	21	31	6	27	1	0	26	0	0	0	0	0	0	0.45321	0	0.076121	0	0.313935	0	0.0130031	0	0	0	0.35548	0	chrX:97603955-97603976	6.39969	-2.99547	11.4381	0.000719543	0.0609056	1.21534	DIAPH2;DIAPH2-AS1	protein_coding;lncRNA	0	URS0000972B66_9606;URS0000D5BE3E_9606;URS000043084A_9606;URS00008B37B6_9606;URS0000D59DFF_9606;URS0001BF0F74_9606;URS0001BEB1E2_9606;URS00008B2DAD_9606	SRP_RNA;lncRNA	0
chr11	79402075	79402099	24	64	0	0	0	215	13	0	0	0	0	0	0	0.93566	0	0	0	0	0	0	0	2.52086	0	0.17774	0	chr11:79402075-79402099	6.89333	-1.6094	11.8188	0.000586356	0.0609056	1.21534	TENM4;MIR708	protein_coding;miRNA	0;0.27	URS00008B9514_9606;URS00008B7653_9606;URS00006C1BAC_9606;URS0001BC8295_9606;URS000062A2F0_9606;URS0001BC40F8_9606;URS0000EFC7C8_9606;URS000019D79B_9606	lncRNA;pre_miRNA;precursor_RNA;miRNA	0;0.26;0.27;0.34;1.04
chr5	94569392	94569433	41	3	23	0	31	1	30	0	0	0	0	0	0	0.0438591	0	0.291797	0	0	0	0.403097	0	0.0117249	0	0.41017	0	chr5:94569392-94569433	6.53308	-3.04397	11.2207	0.000808894	0.0609056	1.21534	KIAA0825;MTND6P3	protein_coding;processed_pseudogene	0;0.08	URS0000923EDC_9606;URS00008B4CC1_9606;URS0001BCB56C_9606	SRP_RNA;lncRNA	0;0.08;0.16
chr1	143983618	143983639	21	106	16	50	0	0	0	0	0	0	0	0	0	1.54969	0	0.202989	0	0.581361	0	0	0	0	0	0	0	chr1:143983618-143983639	6.61721	-2.19296	11.0419	0.000890774	0.0609056	1.21534	SRGAP2D	unprocessed_pseudogene	0	NA	NA	NA
chr13	18950422	18950442	20	21	0	50	46	90	1	0	0	0	1	2	0	0.307013	0	0	0	0.581361	0	0.598143	0.0114357	1.05524	0.0277097	0.0136723	0	chr13:18950422-18950442	5.62241	-2.05167	10.7177	0.00106117	0.0609286	1.21518	PHF2P2	transcribed_unprocessed_pseudogene	0	URS00008C2459_9606	lncRNA	0
chr4	148081290	148081315	25	366	29	83	33	1	0	5	0	12	0	0	0	5.35081	0.0813334	0.367918	0	0.96506	0.163973	0.429103	0	0.0117249	0	0	0	chr4:148081290-148081315	5.29295	-0.648187	10.6476	0.00110215	0.0622443	1.2059	NR3C2	protein_coding	0;0.01;0.02;0.04	NA	NA	NA
chr6	27146780	27146842	62	0	14	66	18	0	7	0	0	0	0	0	0	0	0	0.177616	0	0.767397	0	0.234056	0	0	0	0.0957063	0	chr6:27146780-27146842	6.43444	-2.92912	10.5806	0.00114282	0.0635002	1.19723	H2BC12	protein_coding	0.13;0.16;20.67;1.09	URS000011F912_9606	piRNA	2.38
chr19	29812353	29812375	22	132	21	3	24	121	44	0	0	0	0	0	73	1.9298	0	0.266423	0	0.0348817	0	0.312075	0	1.41871	0	0.601582	0.805438	chr19:29812353-29812375	6.95798	-1.08311	10.5097	0.00118747	0.064934	1.18753	CCNE1	protein_coding	0	NA	NA	NA
chr4	55328237	55328283	46	9	2	2	71	12	90	137	265	97	178	109	236	0.131577	2.22853	0.0253737	2.31932	0.0232545	1.32545	0.923221	2.03555	0.140699	1.51018	1.23051	2.60388	chr4:55328237-55328283	-3.56508	0.30228	10.3821	0.00127246	0.0674873	1.17078	NA	NA	NA	URS0001BD45F2_9606	lncRNA	0
chr5	173020725	173020819	94	81	67	8	105	561	92	0	0	116	0	70	0	1.18419	0	0.850018	0	0.0930178	1.58508	1.36533	0	6.57768	0.969841	1.25785	0	chr5:173020725-173020819	6.645	0.240878	10.3808	0.00127335	0.0674873	1.17078	ATP6V0E1;SNORA74B	protein_coding;snoRNA	0;0.47	URS0000EBE16C_9606;URS0000E938AD_9606;URS00019F752D_9606;URS0000EB3EBF_9606;URS000000D517_9606;URS000067C18D_9606;URS0001BC816A_9606	lncRNA;snoRNA	0;0.46;0.47
chr20	37437051	37437080	29	472	229	646	49	390	119	216	0	225	3	5	48	6.90049	3.5136	2.90528	0	7.51119	3.0745	0.637153	0.034307	4.57272	0.0692744	1.62701	0.529603	chr20:37437051-37437080	3.38345	1.4	10.3082	0.00132442	0.0691309	1.16033	NA	NA	NA	NA	NA	NA
chr7	47147029	47147047	18	135	15	37	0	0	0	0	0	0	0	0	0	1.97366	0	0.190302	0	0.430207	0	0	0	0	0	0	0	chr7:47147029-47147047	6.46427	-2.05766	10.2201	0.00138917	0.0703776	1.15257	NA	NA	NA	URS0001BCC388_9606;URS0001BE189C_9606;URS0001BF5D6F_9606	lncRNA	0;0.03
chr2	80381523	80381541	18	52	30	35	0	1	0	0	0	0	0	0	0	0.760224	0	0.380605	0	0.406953	0	0	0	0.0117249	0	0	0	chr2:80381523-80381541	6.3747	-2.69528	10.2233	0.0013868	0.0703776	1.15257	CTNNA2	protein_coding	0	NA	NA	NA
chr19	24001576	24001617	41	461	914	186	251	365	3168	299	20	189	11	111	214	6.73968	4.86374	11.5958	0.175043	2.16266	2.58258	3.26378	0.125792	4.27959	1.53789	43.3139	2.36115	chr19:24001576-24001617	2.73146	2.79515	10.1504	0.00144269	0.0720298	1.14249	NA	NA	NA	URS0001BE9DB1_9606;URS0001BED4DB_9606;URS00009843EB_9606	lncRNA;rRNA	0;0.01
chr5	149732828	149732852	24	0	0	0	0	0	0	0	56	18	62	0	1	0	0	0	0.490121	0	0.24596	0	0.70901	0	0	0	0.0110334	chr5:149732828-149732852	-6.40105	-2.76498	9.95183	0.0016069	0.0790824	1.10192	PPARGC1B;MIR378A	protein_coding;miRNA	0;0.36	URS00001E2917_9606;URS000044B5AA_9606;URS0001BCEDC5_9606;URS0001BF641C_9606;URS0001BD8BE5_9606;URS00006B86A6_9606;URS0001BC2F95_9606;URS0000EFEC68_9606;URS00004BAA8A_9606	sRNA;lncRNA;pre_miRNA;miRNA	0;0.02;0.01;0.36;0.39;1.09
chr8	63462057	63462077	20	52	0	63	0	0	21	0	0	0	0	0	0	0.760224	0	0	0	0.732515	0	0	0	0	0	0.287119	0	chr8:63462057-63462077	6.28277	-2.53272	9.85131	0.00169711	0.0823455	1.08436	CTD-3046C4.1	lncRNA	0	URS00009B8719_9606;URS00009BB8D5_9606;URS0001BD73F7_9606;URS0000EEE398_9606;URS00001F6CB7_9606;URS0001BCB5FD_9606;URS000057A1F9_9606;URS00008BB934_9606	lncRNA	0
chr20	36049898	36049978	80	179	35	0	0	0	135	0	0	0	0	0	0	2.61692	0	0.444039	0	0	0	0	0	0	0	1.84576	0	chr20:36049898-36049978	7.50804	-1.20823	9.79982	0.00174529	0.0835073	1.07828	NORAD	lncRNA	0.01	URS00008C11D7_9606;URS0000D5911E_9606;URS0000EB88CC_9606;URS00008C137B_9606;URS000075CEFB_9606;URS0000E6DD44_9606;URS0001BD1F2F_9606;URS00002989CF_9606;URS0000D58703_9606;URS0000D5C614_9606;URS0000D5A92F_9606;URS0000D5A9A3_9606	lncRNA	0.01;0.05;0.02;0.04
chr3	71646689	71646709	20	12	17	187	0	0	0	0	0	0	0	0	0	0.175436	0	0.215676	0	2.17429	0	0	0	0	0	0	0	chr3:71646689-71646709	6.20123	-2.06466	9.68659	0.00185617	0.0875961	1.05752	RP11-79P21.2	protein_coding	0	URS00008B4147_9606;URS0001BCE241_9606;URS0001BD9F1A_9606	lncRNA	0;0.01
chr1	93516300	93516334	34	0	92	0	21	207	0	0	0	0	0	2	0	0	0	1.16719	0	0	0	0.273065	0	2.42706	0.0277097	0	0	chr1:93516300-93516334	6.34715	-1.51563	9.62612	0.0019183	0.0893045	1.04913	FNBP1L;tRNA_28783	protein_coding;Cys_tRNA	0;0.47	URS0000417A0F_9606;URS000042C3BF_9606;URS00006509A6_9606;URS00003736D0_9606;URS00005372AE_9606;URS00005E4552_9606	ncRNA;piRNA	0.47;0.59;0.61;2.12;1.1;1.13;2.27;1.17;2.43
chr5	71850914	71851054	140	14735	9466	3998	7540	14496	17879	1698	3319	3929	5151	8305	3588	215.421	27.6208	120.094	29.0484	46.4856	53.6876	98.0435	58.905	169.964	115.065	244.447	39.5879	chr5:71850914-71851054	1.45657	6.66612	9.56687	0.0019812	0.0910033	1.04094	NA	NA	NA	URS0001BD0C09_9606;URS0001BF2663_9606;URS0001BDC12C_9606;URS0001BD8C55_9606;URS0001BDB305_9606;URS0001BEE1F7_9606;URS0001BF1AFF_9606;URS0001BCD83F_9606;URS0001BD8E5B_9606;URS0001BD3158_9606;URS0001BF087C_9606;URS0001BF4252_9606;URS0001BF57BA_9606;URS0001BF886D_9606;URS0001BD6E17_9606;URS0001BD2D7F_9606;URS0001BD9BFB_9606;URS0001BDAA27_9606;URS0001BDC92C_9606;URS0001BDE85E_9606;URS0001BE42BD_9606;…	lncRNA;ncRNA;piRNA	0;0.62;5;4.83;4.52;5.19
chr2	68395610	68395636	26	0	1	0	0	0	0	26	52	16	0	37	0	0	0.422934	0.0126868	0.455112	0	0.218631	0	0	0	0.51263	0	0	chr2:68395610-68395636	-6.06199	-2.64568	9.51926	0.00203326	0.0921657	1.03543	PLEK	protein_coding	0	NA	NA	NA
chr18	4990189	4990210	21	97	56	774	0	0	0	1	0	77	0	0	0	1.41811	0.0162667	0.710463	0	8.99947	1.05216	0	0	0	0	0	0	chr18:4990189-4990210	4.83025	0.0586511	9.46495	0.00209435	0.0937016	1.02825	RP11-172F10.1	lncRNA	0	URS00003F6484_9606;URS0001BF073C_9606;URS000054D4E4_9606	lncRNA	0
chr1	246666551	246666644	93	0	0	0	237	75	46	0	0	0	2	0	0	0	0	0	0	0	0	3.08174	0.0228713	0.879369	0	0.628927	0	chr1:246666551-246666644	6.5301	-1.28943	9.39005	0.00218167	0.0963569	1.01612	CNS	protein_coding	0;0.03	NA	NA	NA
chr9	133020239	133020377	138	152	11	0	11	0	0	0	0	0	0	0	0	2.22219	0	0.139555	0	0	0	0.143034	0	0	0	0	0	chr9:133020239-133020377	5.96407	-2.10471	9.26256	0.00233886	0.0994736	1.00229	EEF1A1P5	processed_pseudogene	0.1	URS00009A02E8_9606;URS00009C3059_9606;URS00009C0B2E_9606;URS00008C20CE_9606;URS00001E2324_9606	SRP_RNA;lncRNA;piRNA	0;0.08;0.09;0.13;0.12;4.93
chr2	10399562	10399603	41	53	1	87	26	3	61	0	0	14	1	0	0	0.774843	0	0.0126868	0	1.01157	0.191302	0.338081	0.0114357	0.0351747	0	0.834012	0	chr2:10399562-10399603	5.2575	-1.77625	9.28313	0.00231274	0.0994736	1.00229	HPCAL1	protein_coding	0	URS0001BF390C_9606	lncRNA	0
chr12	56190408	56190437	29	0	0	0	0	1	0	0	19	0	74	106	1	0	0	0	0.166291	0	0	0	0.846238	0.0117249	1.46862	0	0.0110334	chr12:56190408-56190437	-6.12077	-2.0987	9.30198	0.00228906	0.0994736	1.00229	tRNA_25812	Ser_tRNA	0.35	URS0001BD28A3_9606;URS0001BE5D22_9606;URS0000278E1B_9606;URS0000012429_9606;URS00001DCC04_9606	lncRNA;sRNA;ncRNA;piRNA	0.01;0.28;0.35;1.16;1.21
chr3	102291602	102291623	21	68	35	265	0	0	0	0	0	0	0	0	0	0.994139	0	0.444039	0	3.08121	0	0	0	0	0	0	0	chr3:102291602-102291623	7.03313	-1.31614	9.12236	0.00252504	0.10409	0.982592	ZPLD1	protein_coding	0	URS00008B269A_9606	lncRNA	0
chr7	56371198	56371341	143	205	0	0	78	0	33	0	0	0	0	0	0	2.99704	0	0	0	0	0	1.01424	0	0	0	0.451187	0	chr7:56371198-56371341	6.97507	-1.33737	9.06421	0.00260662	0.10409	0.982592	NA	NA	NA	URS000099C2D3_9606;URS0000922AF7_9606;URS0000EABEF8_9606;URS0000E994A8_9606;URS0000D5BEB2_9606	SRP_RNA;lncRNA	0;0.01;0.05
chr7	56372496	56372639	143	205	0	0	78	0	33	0	0	0	0	0	0	2.99704	0	0	0	0	0	1.01424	0	0	0	0.451187	0	chr7:56372496-56372639	6.97184	-1.33737	9.04879	0.00262868	0.10409	0.982592	NA	NA	NA	URS000099C2D3_9606;URS0000922AF7_9606;URS0000EABEF8_9606;URS0000E994A8_9606;URS0000D5BEB2_9606	SRP_RNA;lncRNA	0;0.01;0.05
chr10	20587753	20587774	21	1322	760	6178	1309	1135	2083	837	156	2644	336	569	1299	19.3272	13.6152	9.64199	1.36534	71.833	36.1288	17.0211	3.84238	13.3078	7.88342	28.4794	14.3324	chr10:20587753-20587774	1.34909	4.30423	9.05888	0.00261422	0.10409	0.982592	NA	NA	NA	URS0001BCC909_9606;URS0001BCEE2E_9606;URS0001BD52CF_9606;URS0001BD60F5_9606;URS0001BD9863_9606;URS0001BE5467_9606;URS0001BEC590_9606;URS0001BF9175_9606;URS0001BEC135_9606;URS0001BD0F70_9606;URS0001BEB879_9606;URS0001BD1C74_9606;URS0001BEC6AD_9606;URS0001BE1127_9606;URS0001BE3288_9606;URS0001BF10D5_9606;URS0001BE230B_9606;URS0001BD9DFD_9606;URS0000EB22AD_9606;URS0001BF47ED_9606;URS0001BDBDA8_9606	lncRNA	0
chr15	39595466	39595538	72	0	0	0	0	0	0	11	108	27	0	0	0	0	0.178933	0	0.945233	0	0.36894	0	0	0	0	0	0	chr15:39595466-39595538	-6.14333	-2.73469	9.05629	0.00261792	0.10409	0.982592	THBS1;FSIP1	protein_coding	0;0.02;0.03;0.43;0.05;0.38;0.01	NA	NA	NA
chr20	2979619	2979652	33	125	12	33	50	1	52	2	0	20	0	0	1	1.82746	0.0325334	0.152242	0	0.383698	0.273289	0.650156	0	0.0117249	0	0.710961	0.0110334	chr20:2979619-2979652	5.28817	-1.46642	9.07974	0.00258457	0.10409	0.982592	PTPRA	protein_coding	0	NA	NA	NA
chr2	88055735	88055761	26	0	0	0	0	1	0	8	0	16	0	43	40	0	0.130133	0	0	0	0.218631	0	0	0.0117249	0.59576	0	0.441336	chr2:88055735-88055761	-5.78653	-2.82599	8.90418	0.00284519	0.105024	0.97871	KRCC1	protein_coding	0;0.16	NA	NA	NA
chr3	163286114	163286135	21	0	0	0	0	0	0	0	0	11	63	40	0	0	0	0	0	0	0.150309	0	0.720446	0	0.554195	0	0	chr3:163286114-163286135	-6.20118	-2.80001	8.79353	0.00302302	0.105024	0.97871	LINC01192	lncRNA	0	URS0000EF5C4F_9606;URS0000EF0AF8_9606;URS0000EEE513_9606;URS0000EF0141_9606;URS0000EF2CBE_9606;URS0000EF3C26_9606;URS0000EF42B1_9606;URS0000EF64FE_9606;URS0000EF6728_9606;URS0000EF68C6_9606;URS0000EF69C5_9606;URS0000EF6E8B_9606;URS0000EF2852_9606;URS0000EEDD1D_9606;URS0000EF248E_9606;URS0000EEEE04_9606;URS0000EF620A_9606;URS0000EECD9B_9606;URS0000EF556E_9606;URS0000EEC6AE_9606;URS0000EF2F9D_9606;…	lncRNA	0
chr4	181980051	181980069	18	87	22	63	0	0	0	0	0	0	0	0	0	1.27191	0	0.27911	0	0.732515	0	0	0	0	0	0	0	chr4:181980051-181980069	6.45515	-2.21985	8.88495	0.0028753	0.105024	0.97871	TENM3-AS1	lncRNA	0;0.02	URS0001BCC781_9606;URS00005BB5C9_9606;URS0000D5A440_9606;URS0001BD6C1D_9606;URS00009B40A0_9606;URS0000D5AD55_9606;URS0000D5C2CD_9606;URS0001BEB82A_9606;URS0001BEF8F4_9606;URS00005BB507_9606;URS0000D5D2AB_9606;URS0000EEB656_9606;URS0001BD38F6_9606;URS0000D590AC_9606;URS0001BCF328_9606;URS0001BCA8B5_9606;URS0001BDFD7C_9606;URS00009B9F27_9606;URS0001BE370B_9606;URS0000EF6C7C_9606;URS00008BF277_9606;…	lncRNA;sRNA	0;0.02;0.06
chr7	56373790	56373902	112	205	0	0	78	0	25	0	0	0	0	0	0	2.99704	0	0	0	0	0	1.01424	0	0	0	0.341808	0	chr7:56373790-56373902	6.8101	-1.37101	8.77815	0.0030486	0.105024	0.97871	NA	NA	NA	URS000099C2D3_9606;URS0000922AF7_9606;URS0000EABEF8_9606;URS0000E994A8_9606;URS0000EBF145_9606;URS0000D5A971_9606	SRP_RNA;lncRNA	0;0.01;0.04;0.05
chr7	107681889	107681910	21	0	0	0	0	0	0	0	0	11	63	40	0	0	0	0	0	0	0.150309	0	0.720446	0	0.554195	0	0	chr7:107681889-107681910	-6.2026	-2.80001	8.80296	0.00300742	0.105024	0.97871	SLC26A4	protein_coding	0	URS0000918622_9606	SRP_RNA	0
chr8	94983289	94983310	21	0	0	0	0	0	0	0	0	11	63	40	0	0	0	0	0	0	0.150309	0	0.720446	0	0.554195	0	0	chr8:94983289-94983310	-6.20534	-2.80001	8.82132	0.00297732	0.105024	0.97871	NDUFAF6	protein_coding	0	URS00009A4D01_9606;URS00008B99C2_9606;URS00008B3F45_9606;URS0001BF4550_9606;URS00008BD7D1_9606	SRP_RNA;lncRNA	0
chr10	66491105	66491125	20	50	0	40	20	0	0	0	0	0	0	0	0	0.730984	0	0	0	0.465089	0	0.260062	0	0	0	0	0	chr10:66491105-66491125	5.92439	-2.77822	8.89161	0.00286484	0.105024	0.97871	CTNNA3	protein_coding	0	NA	NA	NA
chr11	2714455	2714557	102	0	0	0	0	0	0	26	0	0	141	157	0	0	0.422934	0	0	0	0	0	1.61243	0	2.17521	0	0	chr11:2714455-2714557	-7.18476	-1.41358	8.91192	0.00283316	0.105024	0.97871	KCNQ1	protein_coding	0	URS000006F060_9606;URS0000484BBF_9606	misc_RNA	0
chr11	68841810	68841837	27	0	0	0	1	1	0	14	0	1	70	62	1	0	0.227733	0	0	0	0.0136644	0.0130031	0.800496	0.0117249	0.859002	0	0.0110334	chr11:68841810-68841837	-5.29865	-2.42699	8.82299	0.00297458	0.105024	0.97871	CPT1A	protein_coding	0;0.17;0.19	URS0001BCB7E5_9606	lncRNA	0.01;0.55
chr12	131200047	131200068	21	790	318	835	57	109	21	369	0	217	1	0	21	11.5496	6.0024	4.03441	0	9.70873	2.96519	0.741178	0.0114357	1.27802	0	0.287119	0.231701	chr12:131200047-131200068	3.81438	1.62837	8.94584	0.00278102	0.105024	0.97871	LINC01257	lncRNA	0	URS00008B63B8_9606;URS0001BE5C0F_9606;URS00008B72B6_9606;URS00003D9BBB_9606;URS00008BCCA7_9606;URS000075B626_9606;URS00009B91DD_9606;URS0000D56DB7_9606;URS0001BF20D0_9606	lncRNA;sRNA	0
chr14	75746581	75746602	21	0	0	0	0	0	0	0	0	11	63	40	0	0	0	0	0	0	0.150309	0	0.720446	0	0.554195	0	0	chr14:75746581-75746602	-6.20328	-2.80001	8.80751	0.00299993	0.105024	0.97871	TTLL5	protein_coding	0	URS0001BD3A78_9606	lncRNA	0
chr17	19452715	19452738	23	68	1	120	12	1	1	1	0	1	1	0	0	0.994139	0.0162667	0.0126868	0	1.39527	0.0136644	0.156037	0.0114357	0.0117249	0	0.0136723	0	chr17:19452715-19452738	4.7617	-2.03849	8.78114	0.0030436	0.105024	0.97871	AC004448.5	lncRNA	0	URS0000EF01F8_9606;URS000081193C_9606;URS0001BDF1AC_9606;URS0002245FE1_9606;URS0000EEE07B_9606;URS0000811753_9606;URS0000EF3A4D_9606;URS00001F0011_9606;URS0000EF2E64_9606;URS0001BCEE9D_9606;URS00009AD0E8_9606;URS0000EED684_9606;URS0000811E55_9606;URS00008B7B5E_9606;URS0001BE225C_9606;URS000222C83E_9606;URS000053CF97_9606;URS000020A411_9606;URS000052A4B9_9606;URS0000811FCB_9606;URS0001BD5E32_9606;…	lncRNA;sRNA;ncRNA	0;0.06
chr21	43325715	43325736	21	682	564	1935	18	0	10	358	0	817	0	0	0	9.97063	5.82347	7.15537	0	22.4987	11.1639	0.234056	0	0	0	0.136723	0	chr21:43325715-43325736	3.97529	2.25491	8.83511	0.0029549	0.105024	0.97871	LINC00322	lncRNA	0	URS000075AAB0_9606;URS00008BBA78_9606;URS0001BEA721_9606;URS0000788759_9606;URS00009C4FDF_9606;URS0001BD1A18_9606;URS0001BF3912_9606	lncRNA	0;0.04
chr2	74539315	74539337	22	0	31	0	0	1	0	47	184	1	62	85	0	0	0.764534	0.393292	1.6104	0	0.0136644	0	0.70901	0.0117249	1.17766	0	0	chr2:74539315-74539337	-5.6098	-1.26792	8.6786	0.00321968	0.10982	0.959319	LOXL3	protein_coding	0	URS0001BD20E7_9606	lncRNA	0;0.12
chr11	16916813	16916836	23	47	12	42	0	0	0	0	0	0	0	0	0	0.687125	0	0.152242	0	0.488343	0	0	0	0	0	0	0	chr11:16916813-16916836	5.85925	-2.8877	8.60696	0.00334881	0.113105	0.94652	PLEKHA7	protein_coding	0	URS00008C3473_9606	lncRNA	0
chr19	36141034	36141071	37	1511	381	3118	1313	10119	7314	204	141	2254	315	5563	7465	22.0903	3.3184	4.83368	1.23405	36.2537	30.7997	17.0731	3.60223	118.644	77.0747	99.9994	82.3644	chr19:36141034-36141071	1.33836	5.37384	8.58629	0.00338704	0.113285	0.945827	CAPNS1	protein_coding	0;0.47;0.58;0.17;0.18;0.02;0.01;0.15	NA	NA	NA
chr3	49803235	49803255	20	301	93	68	102	496	907	47	15	76	46	58	9	4.40053	0.764534	1.17988	0.131282	0.790651	1.0385	1.32632	0.52604	5.81556	0.803583	12.4008	0.0993006	chr3:49803235-49803255	2.57119	1.30108	8.4845	0.00358185	0.118649	0.925736	NA	NA	NA	URS0000945854_9606	SRP_RNA	0
chr22_KI270733v1_random	150783	151483	700	1647	331	938	3288	952	1112	240	79	201	831	702	1806	24.0786	3.904	4.19934	0.691421	10.9063	2.74655	42.7542	9.50303	11.1621	9.72612	15.2036	19.9263	chr22_KI270733v1_random:150783-151483	1.56949	3.69207	8.46274	0.00362495	0.118933	0.924698	NA	NA	NA	NA	NA	NA
chr9	21699334	21699386	52	63	10	114	141	201	84	2	0	48	2	142	3	0.92104	0.0325334	0.126868	0	1.3255	0.655894	1.83344	0.0228713	2.35671	1.96739	1.14848	0.0331002	chr9:21699334-21699386	3.87664	-0.162819	8.43113	0.00368851	0.119553	0.92244	RN7SL151P	misc_RNA	0.18	URS0001BCEB65_9606;URS0001BD11ED_9606;URS0001BDE52E_9606;URS0001BEB818_9606;URS0001BF4B03_9606;URS0001BD8073_9606;URS000095DBF9_9606;URS00008B95C0_9606;URS0001BDBEA4_9606	sRNA;SRP_RNA;lncRNA	0;0.04;0.02;0.17;0.2
chrX	88949226	88949247	21	915	1072	22367	0	220	1	176	0	140	1	98	0	13.377	2.86294	13.6003	0	260.066	1.91302	0	0.0114357	2.57948	1.35778	0.0136723	0	chrX:88949226-88949247	3.55089	4.62491	8.41897	0.00371326	0.119553	0.92244	NA	NA	NA	NA	NA	NA
chr21	8245331	8245491	160	9	0	371	216	9	298	0	0	20	0	5	31	0.131577	0	0	0	4.3137	0.273289	2.80867	0	0.105524	0.0692744	4.07435	0.342036	chr21:8245331-8245491	4.01993	0.0491548	8.24252	0.00409203	0.127	0.896195	NA	NA	NA	URS0000057950_9606;URS00001A87D2_9606;URS00001C47AC_9606;URS00002DFE82_9606;URS000049CFB5_9606;URS0000C90B2A_9606;URS0000C9C917_9606;URS0000CA6044_9606;URS000224DBA9_9606;URS000220011D_9606;URS0002253423_9606;URS000222B8DB_9606;URS0000125211_9606;URS0000C9C2FC_9606;URS0000C8EE68_9606;URS0000CA76A3_9606;URS0000CB3666_9606;URS00019A2F9C_9606;URS00019A85AC_9606;URS00019AF356_9606;URS00008C90EE_9606;…	misc_RNA;pre_miRNA;precursor_RNA;lncRNA;rRNA	0
chr21	8428355	8428515	160	9	0	371	216	9	298	0	0	20	0	5	31	0.131577	0	0	0	4.3137	0.273289	2.80867	0	0.105524	0.0692744	4.07435	0.342036	chr21:8428355-8428515	4.01994	0.0491548	8.24539	0.00408555	0.127	0.896195	CH507-528H12.1	lncRNA	0	URS00019A2F9C_9606;URS00019AF356_9606;URS00002E16CD_9606;URS00019DF552_9606;URS00001C47AC_9606;URS0000C90B2A_9606;URS000220011D_9606;URS0001A303E2_9606;URS00008C90EE_9606;URS00021ED91A_9606;URS000215424F_9606;URS00007BE6D3_9606;URS0000E7DAE9_9606;URS0000057950_9606;URS00001A87D2_9606;URS00002DFE82_9606;URS000049CFB5_9606;URS0000ABD8C6_9606;URS0000C9C917_9606;URS0000CA6044_9606;URS0002253423_9606;…	lncRNA;precursor_RNA;misc_RNA;rRNA;pre_miRNA	0
chr22_KI270733v1_random	162369	162529	160	9	0	371	216	9	298	0	0	20	0	5	31	0.131577	0	0	0	4.3137	0.273289	2.80867	0	0.105524	0.0692744	4.07435	0.342036	chr22_KI270733v1_random:162369-162529	4.01994	0.0491548	8.25197	0.00407078	0.127	0.896195	NA	NA	NA	NA	NA	NA
chrUn_GL000220v1	144378	144538	160	9	0	371	216	9	298	0	0	20	0	5	31	0.131577	0	0	0	4.3137	0.273289	2.80867	0	0.105524	0.0692744	4.07435	0.342036	chrUn_GL000220v1:144378-144538	4.01995	0.0491548	8.25856	0.00405604	0.127	0.896195	NA	NA	NA	NA	NA	NA
chr6	26124409	26124579	170	236	0	94	50	0	55	0	22	0	0	0	0	3.45025	0	0	0.192547	1.09296	0	0.650156	0	0	0	0.751978	0	chr6:26124409-26124579	7.59586	-0.900527	8.21221	0.00416094	0.127986	0.892838	H2AC6	protein_coding	0.01;0.28;0.43;0.33;0.39	URS0001BCCC8B_9606;URS0001BE5631_9606	lncRNA	0
chr10	102436518	102436579	61	3730	8741	3749	5040	8907	3097	6235	33013	6196	14981	9306	7872	54.5314	101.423	110.896	288.935	43.5905	84.6649	65.5357	171.318	104.434	128.933	42.3432	86.855	chr10:102436518-102436579	-0.994923	6.7412	8.15754	0.00428826	0.130735	0.883608	MIR146B	miRNA	0.84	URS00005A0C9B_9606;URS0001BDE9DE_9606;URS0001BE4E08_9606;URS0001BEBA1B_9606;URS00006BD38E_9606;URS000075C2A0_9606;URS0000EFD70E_9606;URS000061B694_9606;URS00000114BC_9606;URS000075DF95_9606;URS0000D54BA0_9606;URS000050CCE0_9606;URS0000D52743_9606	sRNA;lncRNA;pre_miRNA;miRNA;piRNA	0;0.01;0.02;0.05;0.69;0.84;1.02;2.77;2.54;2.65
chr1	191844093	191844114	21	172	26	80	0	0	0	1	0	0	0	0	0	2.51459	0.0162667	0.329858	0	0.930178	0	0	0	0	0	0	0	chr1:191844093-191844114	6.21712	-1.55614	8.0598	0.00452582	0.134409	0.871571	LINC02770	lncRNA	0	URS0001BCEDE6_9606;URS0000EF0151_9606	lncRNA	0
chr21	8463844	8464879	1035	1526	417	1185	2914	1085	1292	233	73	329	505	1111	1755	22.3096	3.79014	5.29041	0.638908	13.7783	4.4956	37.8911	5.775	12.7215	15.3928	17.6646	19.3636	chr21:8463844-8464879	1.62241	3.73161	8.0613	0.00452207	0.134409	0.871571	NA	NA	NA	URS00001C47AC_9606;URS0000C90B2A_9606;URS000220011D_9606;URS0000057950_9606;URS00001A87D2_9606;URS00002DFE82_9606;URS000049CFB5_9606;URS0000C9C917_9606;URS0000CA6044_9606;URS000222B8DB_9606;URS000224DBA9_9606;URS0000125211_9606;URS0000C9C2FC_9606;URS0002253423_9606	misc_RNA;pre_miRNA;precursor_RNA	0
chrUn_GL000220v1	135302	136337	1035	1526	417	1185	2914	1085	1292	233	73	329	505	1111	1755	22.3096	3.79014	5.29041	0.638908	13.7783	4.4956	37.8911	5.775	12.7215	15.3928	17.6646	19.3636	chrUn_GL000220v1:135302-136337	1.6224	3.73161	8.07389	0.00449077	0.134409	0.871571	NA	NA	NA	NA	NA	NA
chr6	151298896	151298935	39	269352	98077	410626	131717	142639	297111	63181	48036	254372	46435	133597	193460	3937.84	1027.74	1244.29	420.419	4774.44	3475.85	1712.73	531.014	1672.43	1850.97	4062.2	2134.52	chr6:151298896-151298935	1.07879	11.1274	8.02778	0.00460653	0.135637	0.867623	AKAP12;RNY4P20	protein_coding;misc_RNA	0;0.42	URS00006E19EA_9606;URS0000007258_9606;URS000053F2A1_9606	Y_RNA;piRNA	0.42;1.5;1.56
chr7	121513597	121513617	20	12	17	56	0	0	0	0	0	0	0	0	0	0.175436	0	0.215676	0	0.651125	0	0	0	0	0	0	0	chr7:121513597-121513617	5.55476	-3.16076	7.95682	0.00479064	0.137572	0.861469	NA	NA	NA	URS0000E47D8F_9606	lncRNA	0
chr9	122377871	122377899	28	4	10	0	0	0	0	57	79	39	70	1	1	0.0584788	0.927201	0.126868	0.691421	0	0.532914	0	0.800496	0	0.0138549	0	0.0110334	chr9:122377871-122377899	-4.85664	-1.79441	7.96257	0.00477545	0.137572	0.861469	PTGS1	protein_coding	0;0.24	URS0000D5C4CF_9606;URS0001BCFABD_9606	lncRNA	0.01;0.02
chr21	31732298	31732320	22	0	0	0	0	0	0	16	28	16	1	0	0	0	0.260267	0	0.24506	0	0.218631	0	0.0114357	0	0	0	0	chr21:31732298-31732320	-5.4786	-3.53941	7.95629	0.00479207	0.137572	0.861469	NA	NA	NA	URS0000D59C7E_9606;URS0000D5AC6B_9606;URS0000D5AE8B_9606;URS0000D5B325_9606;URS0000D5C925_9606	lncRNA	0;0.16;0.01;0.03
chr7	6510403	6510421	18	52	0	2	26	3	17	0	0	0	0	0	1	0.760224	0	0	0	0.0232545	0	0.338081	0	0.0351747	0	0.232429	0.0110334	chr7:6510403-6510421	5.35257	-2.8281	7.93083	0.00485996	0.137874	0.860517	GRID2IP	protein_coding	0	URS000099C2D3_9606;URS0001BCCCDB_9606;URS0001BD1060_9606;URS0001BE5A35_9606;URS0001BF3D18_9606;URS0001BEDD19_9606;URS0001BF5E39_9606;URS0001BF66DB_9606	SRP_RNA;lncRNA	0;0.04;0.17
chr13	112679070	112679088	18	52	0	2	26	3	17	0	0	0	0	0	1	0.760224	0	0	0	0.0232545	0	0.338081	0	0.0351747	0	0.232429	0.0110334	chr13:112679070-112679088	5.35208	-2.8281	7.92241	0.00488262	0.137874	0.860517	ATP11AUN	lncRNA	0	URS00007D37C9_9606	lncRNA	0
chr5	16638947	16638967	20	281	148	159	12	3	11	39	0	93	1	0	0	4.10813	0.6344	1.87765	0	1.84873	1.27079	0.156037	0.0114357	0.0351747	0	0.150396	0	chr5:16638947-16638967	3.98262	-0.208844	7.77303	0.00530319	0.144996	0.838644	RP11-260E18.1	lncRNA	0	URS0000923951_9606;URS00009086DB_9606;URS0000EF335F_9606	SRP_RNA;lncRNA	0
chr7	130541529	130541549	20	0	1	2	1	0	18	1	72	31	157	2	53	0	0.0162667	0.0126868	0.630155	0.0232545	0.423598	0.0130031	1.7954	0	0.0277097	0.246102	0.58477	chr7:130541529-130541549	-4.36161	-1.55622	7.80027	0.00522385	0.144996	0.838644	COPG2;COPG2IT1	protein_coding;lncRNA	0	URS0000E8EEC6_9606	lncRNA	0
chr8	110283056	110283075	19	0	19	0	19	0	18	0	0	0	0	0	0	0	0	0.24105	0	0	0	0.247059	0	0	0	0.246102	0	chr8:110283056-110283075	5.67846	-3.54318	7.81503	0.00518134	0.144996	0.838644	NA	NA	NA	URS0001BD1919_9606;URS0001BEAA1A_9606;URS0000D5C7C5_9606;URS0001BDC54F_9606	lncRNA	0
chr19	55019633	55019659	26	0	0	0	0	0	0	19	64	12	0	0	0	0	0.309067	0	0.560138	0	0.163973	0	0	0	0	0	0	chr19:55019633-55019659	-5.65046	-3.16645	7.78135	0.00527882	0.144996	0.838644	GP6-AS1;GP6	lncRNA;protein_coding	0	URS0000103232_9606;URS0001BDD78B_9606;URS0000107222_9606;URS0001BE2623_9606	lncRNA	0
chr5	107871048	107871080	32	255	104	430	124	649	264	29	5	252	4	231	293	3.72802	0.471734	1.31943	0.0437608	4.99971	3.44344	1.61239	0.0457426	7.60947	3.20048	3.60949	3.23279	chr5:107871048-107871080	2.34539	1.48601	7.74543	0.00538487	0.14607	0.83544	FBXL17	protein_coding	0	URS0001BCC914_9606	lncRNA	0
chrX	122411111	122411129	18	149	49	98	28	2	9	37	0	20	0	0	0	2.17833	0.601867	0.621655	0	1.13947	0.273289	0.364087	0	0.0234498	0	0.123051	0	chrX:122411111-122411129	4.63103	-1.09576	7.70643	0.00550246	0.148094	0.829464	NA	NA	NA	URS0001BD1408_9606;URS00022438F8_9606	lncRNA	0
chr3	19947261	19947328	67	257	46	0	22	1	71	1	0	23	0	0	1	3.75726	0.0162667	0.583594	0	0	0.314282	0.286069	0	0.0117249	0	0.970735	0.0110334	chr3:19947261-19947328	6.07676	-0.944044	7.61594	0.00578544	0.153637	0.813505	RAB5A	protein_coding	0;0.16;0.02;0.11	URS00009AE7D5_9606;URS0001BD5653_9606	lncRNA	0;0.21;0.02;0.11
chr16	28063194	28063235	41	369	26	334	93	453	393	20	17	69	4	171	379	5.39466	0.325334	0.329858	0.148787	3.88349	0.942847	1.20929	0.0457426	5.31139	2.36918	5.37322	4.18166	chr16:28063194-28063235	2.1345	1.31286	7.61216	0.00579761	0.153637	0.813505	GSG1L	protein_coding	0;0.06;0.12;0.1	URS0000D6EB81_9606;URS0001BDEC16_9606	lncRNA	0.13
chr3	15738512	15738740	228	18207	5896	11496	8894	12635	22441	3192	688	16106	925	13975	11195	266.181	51.9232	74.8016	6.02148	133.667	220.08	115.65	10.578	148.144	193.622	306.821	123.519	chr3:15738512-15738740	1.64298	7.10442	7.55781	0.00597505	0.154767	0.810321	ANKRD28;RN7SL4P	protein_coding;misc_RNA	0;0.01;0.77	URS0000D6D5A5_9606;URS00008C0C81_9606;URS0000974435_9606;URS0001BDC2B0_9606;URS00019E575A_9606;URS00019ED9B7_9606;URS00019D89BF_9606;URS00019EB558_9606;URS00004A074B_9606;URS000022B594_9606;URS000080E17A_9606;URS000080DDD1_9606;URS000080E199_9606	lncRNA;SRP_RNA;piRNA	0.01;0.77;0.78;0;1.03;13.41;1.16;15.2;1.18;8.14;8.44;2.17;7.86
chr14	20343068	20343413	345	5516	6357	5197	7802	6455	6807	2054	2850	3868	3209	3372	4674	80.6422	33.4118	80.6502	24.9437	60.4267	52.8541	101.45	36.697	75.6843	46.7186	93.0675	51.5701	chr14:20343068-20343413	1.0301	5.94332	7.558	0.00597442	0.154767	0.810321	RPPH1	lncRNA;ribozyme	0.54;1.04	URS0000E2127A_9606;URS0001FEF0BD_9606;URS000061A549_9606;URS0000D5E272_9606;URS0001BCFA8D_9606;URS000013F331_9606;URS000071B825_9606;URS0000D5A72D_9606;URS000064D507_9606;URS00019BD187_9606;URS0001BC8377_9606;URS00019C843B_9606	lncRNA;sRNA;RNase_P_RNA	0;0.54;0.95;1.01;1.03;1.04;2.72;2.65;1.06
chr20	57408181	57408416	235	51	0	0	0	0	0	0	0	31	196	42	137	0.745604	0	0	0	0	0.423598	0	2.24139	0	0.581905	0	1.51158	chr20:57408181-57408416	-7.31743	-1.04751	7.57173	0.0059291	0.154767	0.810321	RBM38	protein_coding	0.01;0.13;0.16	NA	NA	NA
chr2	104855292	104855338	46	314	24	7	46	182	101	0	0	19	0	8	30	4.59058	0	0.304484	0	0.0813906	0.259625	0.598143	0	2.13393	0.110839	1.3809	0.331002	chr2:104855292-104855338	4.92644	-0.251262	7.48413	0.0062245	0.158048	0.801212	RP11-13J10.1;POU3F3	lncRNA;protein_coding	0;0.01;0.05;0.03	URS00000AD0C2_9606;URS0001BF08A4_9606;URS0000D5B623_9606;URS0000EEC9CB_9606;URS0000EF48F1_9606;URS0000EF1F31_9606;URS0000EF19A9_9606	lncRNA	0
chr3	40672681	40672701	20	35	0	103	30	2	33	0	0	12	0	0	0	0.511689	0	0	0	1.1976	0.163973	0.390093	0	0.0234498	0	0.451187	0	chr3:40672681-40672701	5.57012	-1.98351	7.47985	0.00623933	0.158048	0.801212	NA	NA	NA	URS0000EA80DA_9606;URS0001BE87D3_9606;URS0001BE9384_9606	lncRNA	0
chr5	65600058	65600077	19	0	0	0	0	0	0	0	31	12	0	0	31	0	0	0	0.271317	0	0.163973	0	0	0	0	0	0.342036	chr5:65600058-65600077	-5.44125	-3.46675	7.49136	0.00619957	0.158048	0.801212	TRIM23	protein_coding	0	NA	NA	NA
chr2	177730024	177730042	18	37	12	86	1	0	25	0	0	9	0	0	0	0.540928	0	0.152242	0	0.999941	0.12298	0.0130031	0	0	0	0.341808	0	chr2:177730024-177730042	5.33342	-2.28216	7.41377	0.00647267	0.162762	0.788448	PDE11A	protein_coding	0	NA	NA	NA
chr3	120093691	120093735	44	0	0	0	0	0	0	14	31	18	0	0	0	0	0.227733	0	0.271317	0	0.24596	0	0	0	0	0	0	chr3:120093691-120093735	-5.38405	-3.52423	7.38481	0.00657769	0.163022	0.787753	GSK3B	protein_coding	0;0.04;0.08;0.1;0.06;0.03	URS0001BF5F67_9606	lncRNA	0
chr7	22511731	22511915	184	0	23	0	0	7	3	9	0	74	69	94	288	0	0.1464	0.291797	0	0	1.01117	0	0.78906	0.0820744	1.30236	0.041017	3.17762	chr7:22511731-22511915	-5.66038	-0.748457	7.38692	0.00657	0.163022	0.787753	STEAP1B;EEF1A1P6	protein_coding;processed_pseudogene	0;0.13	URS0000242E6F_9606;URS00008B1FA6_9606;URS0000238766_9606	piRNA;lncRNA	6.81;0;2.52;2.56
chr10	56838462	56838483	21	2	17	36	31	3	64	0	0	17	1	0	0	0.0292394	0	0.215676	0	0.41858	0.232296	0.403097	0.0114357	0.0351747	0	0.875029	0	chr10:56838462-56838483	5.10436	-2.25403	7.33552	0.0067605	0.164453	0.783958	NA	NA	NA	NA	NA	NA
chr12	8540827	8540859	32	0	8	65	15	2	19	0	0	0	1	0	2	0	0	0.101495	0	0.75577	0	0.195047	0.0114357	0.0234498	0	0.259774	0.0220668	chr12:8540827-8540859	4.75049	-2.84579	7.33071	0.00677862	0.164453	0.783958	CLEC4E	protein_coding	0;0.22;0.3;0.01;0.27;0.4;0.28;0.42;0.02;0.23	URS0001BCAE8E_9606;URS0001BF422A_9606;URS0001BCBC11_9606;URS0001BD2121_9606;URS0001BD28A1_9606;URS0001BD3D28_9606;URS0001BE3549_9606;URS0001BE3747_9606;URS0001BE6355_9606;URS0001BCA6FC_9606;URS0001BD2A91_9606;URS0001BD35F4_9606;URS0001BD3812_9606;URS0001BECD05_9606;URS0001BF0B11_9606;URS0001BF3F5E_9606;URS0001BCCAEA_9606;URS00008B8430_9606	lncRNA	0;0.23;0.01;0.27;0.28;0.22;0.02
chr14	101033802	101033828	26	39	1048	395	281	810	256	403	4143	664	1323	665	540	0.570168	6.55547	13.2958	36.2602	4.59275	9.07319	3.65388	15.1294	9.49718	9.21349	3.50011	5.95804	chr14:101033802-101033828	-1.41568	3.29287	7.33476	0.00676339	0.164453	0.783958	MEG8;MIR495	lncRNA;miRNA	0;0.32	URS0000D6536A_9606;URS000075C517_9606;URS000062318B_9606;URS0000694C1C_9606;URS0001BC4C02_9606;URS0000EFF2E6_9606;URS000005A8ED_9606	lncRNA;pre_miRNA;miRNA	0;0.32;0.44;1.18
chr4	54941844	54941866	22	5664	2722	13606	3969	2648	6726	2377	812	5002	1737	2460	5118	82.8059	38.6659	34.5336	7.10675	158.2	68.3496	51.6094	19.8637	31.0476	34.083	91.96	56.469	chr4:54941844-54941866	1.09011	5.81376	7.29173	0.00692726	0.166884	0.777586	NA	NA	NA	URS0001BDF166_9606	lncRNA	0
chr13	105361910	105361931	21	35	17	21	0	1	10	3	0	0	0	0	0	0.511689	0.0488	0.215676	0	0.244172	0	0	0	0.0117249	0	0.136723	0	chr13:105361910-105361931	5.03074	-3.03806	7.24337	0.00711635	0.170035	0.769462	NA	NA	NA	NA	NA	NA
chrX	153366256	153366278	22	64	20	176	19	0	25	1	0	1	0	37	1	0.93566	0.0162667	0.253737	0	2.04639	0.0136644	0.247059	0	0	0.51263	0.341808	0.0110334	chrX:153366256-153366278	5.47153	-1.3601	7.2332	0.00715676	0.170035	0.769462	NA	NA	NA	NA	NA	NA
chr2	89050754	89050774	20	131	11	35	0	2	0	3	0	0	0	0	0	1.91518	0.0488	0.139555	0	0.406953	0	0	0	0.0234498	0	0	0	chr2:89050754-89050774	5.10416	-2.08831	7.18142	0.00736622	0.171643	0.765373	NA	NA	NA	URS00009AE4F2_9606;URS00009C4154_9606;URS00009AEAB1_9606;URS00009B1690_9606;URS00009B742B_9606;URS00009ACF1A_9606;URS00009AF2A8_9606;URS00009AF73E_9606;URS00009BDC7A_9606;URS00009BEE07_9606;URS00009C2197_9606;URS00009C4D04_9606;URS00009BAD12_9606;URS00009BBC85_9606;URS00009BA3CC_9606;URS00008B2EEF_9606;URS00008B86E5_9606;URS00009C2106_9606;URS00008B77C6_9606;URS00008BA133_9606;URS00008B5C37_9606;…	lncRNA	0;0.02;0.01
chr2	90149791	90149811	20	131	11	35	0	2	0	3	0	0	0	0	0	1.91518	0.0488	0.139555	0	0.406953	0	0	0	0.0234498	0	0	0	chr2:90149791-90149811	5.10322	-2.08831	7.17145	0.00740729	0.171643	0.765373	NA	NA	NA	URS0000EA8990_9606;URS0001BDA253_9606;URS0001BDA2A0_9606	lncRNA	0.01;0.02
chr4	123508847	123508868	21	0	19	0	12	0	18	0	0	0	0	0	0	0	0	0.24105	0	0	0	0.156037	0	0	0	0.246102	0	chr4:123508847-123508868	5.43016	-3.67672	7.19312	0.00731836	0.171643	0.765373	RP11-381N20.2;LINC02435;tRNA_27448	lncRNA;Cys_tRNA	0;0.29	URS00008BDDBD_9606;URS0001BD77C4_9606;URS0001BE83F9_9606;URS0001BED4C5_9606;URS00008BE699_9606;URS0001BE5670_9606;URS00021FACA7_9606;URS000026252C_9606;URS0001BEE6B7_9606;URS00019E7570_9606;URS0001A02A75_9606;URS0000D5751F_9606;URS0000D5DC54_9606;URS0001BD0D50_9606;URS0001BE2660_9606;URS00005620D3_9606;URS00009C0EE6_9606;URS0001BFA222_9606;URS0000417A0F_9606	lncRNA;ncRNA	0;0.29
chr6	39231316	39231338	22	0	15	0	22	0	12	0	0	0	0	0	0	0	0	0.190302	0	0	0	0.286069	0	0	0	0.164068	0	chr6:39231316-39231338	5.40498	-3.68048	7.15855	0.00746076	0.171643	0.765373	NA	NA	NA	URS000099187D_9606	SRP_RNA	0
chr13	30114805	30114835	30	32	13	105	17	122	3	7	0	18	3	1	0	0.46783	0.113867	0.164929	0	1.22086	0.24596	0.221053	0.034307	1.43044	0.0138549	0.041017	0	chr13:30114805-30114835	3.76236	-1.49624	7.15547	0.00747358	0.171643	0.765373	NA	NA	NA	NA	NA	NA
chr7	69062479	69062568	89	5255	4610	10205	494	1596	4298	1499	201	1002	1425	1438	796	76.8265	24.3837	58.4863	1.75918	118.656	13.6918	6.42354	16.2958	18.713	19.9233	58.7636	8.78259	chr7:69062479-69062568	1.89085	5.13955	7.11145	0.00765933	0.174587	0.757987	NA	NA	NA	URS00004DA951_9606;URS0000920CBD_9606;URS0000D5A70E_9606;URS0000D5AB88_9606;URS0000D5DFA0_9606;URS0001BCCE01_9606;URS0001BDD5AF_9606;URS0001BE2906_9606;URS0000033B5D_9606	rRNA;ncRNA;lncRNA;piRNA	0.21;0.48;0.56;0.19;0.29;0.25;0.2;2.97
chr21	8397727	8397975	248	61032	13087	16785	23252	40562	64185	14969	7690	15205	13771	24431	30212	892.269	243.496	166.033	67.3041	195.163	207.768	302.348	157.48	475.586	338.488	877.558	333.341	chr21:8397727-8397975	0.989331	8.4707	7.10122	0.00770313	0.174587	0.757987	CH507-528H12.1	lncRNA	0;0.01	URS00019A2F9C_9606;URS00019A85AC_9606;URS00019AF356_9606;URS00002E16CD_9606;URS000043B91E_9606;URS0000868511_9606;URS000086853A_9606;URS00008FED4F_9606;URS0000CA7E3A_9606;URS0000CAD839_9606;URS0000CB738B_9606;URS0000CBB795_9606;URS0000CBCE18_9606;URS0000E60B81_9606;URS00021ED91A_9606;URS00021ED9B7_9606;URS0002262001_9606;URS00021FCE5E_9606;URS000224C8EF_9606;URS000215D469_9606;URS000213616F_9606;…	lncRNA;precursor_RNA;rRNA;misc_RNA;pre_miRNA	0;6.05;0.67;0.11;0.01;0.02;0.12;0.05;0.22;0.62;1.59;0.52;0.44;0.38;13.05;16.53;27.56;15.5;12.4
chr7	48871038	48871060	22	166	11	134	22	6	16	17	0	0	0	33	0	2.42687	0.276534	0.139555	0	1.55805	0	0.286069	0	0.0703495	0.457211	0.218757	0	chr7:48871038-48871060	5.35935	-1.06789	7.07735	0.00780642	0.174631	0.75788	NA	NA	NA	NA	NA	NA
chr20	48990612	48990630	18	215	138	148	12	3	11	33	0	93	1	0	0	3.14323	0.5368	1.75078	0	1.72083	1.27079	0.156037	0.0114357	0.0351747	0	0.150396	0	chr20:48990612-48990630	3.94415	-0.404451	7.07859	0.00780103	0.174631	0.75788	ARFGEF2	protein_coding	0	NA	NA	NA
chr18	47730956	47730976	20	144	31	246	16	0	38	28	0	23	0	0	0	2.10524	0.455467	0.393292	0	2.8603	0.314282	0.20805	0	0	0	0.519548	0	chr18:47730956-47730976	4.94869	-0.747068	7.04673	0.00794099	0.176495	0.753268	NA	NA	NA	URS0001BD4DAB_9606	lncRNA	0
chr2	143207963	143207986	23	1876	44	237	0	0	22	330	0	245	0	0	1	27.4265	5.368	0.558221	0	2.75565	3.34779	0	0	0	0	0.300791	0.0110334	chr2:143207963-143207986	2.90653	1.73879	6.97846	0.00824967	0.18102	0.742274	ARHGAP15	protein_coding	0	NA	NA	NA
chr5	180015314	180015341	27	60	1530	344	1049	1008	521	1071	7727	596	3657	863	840	0.877181	17.4216	19.4109	67.6279	3.99977	8.14401	13.6403	41.8202	11.8187	11.9568	7.12328	9.26806	chr5:180015314-180015341	-1.43336	4.15256	6.98431	0.00822274	0.18102	0.742274	RNF130;MIR340	protein_coding;miRNA	0;0.28	URS0001BE0E2C_9606;URS000075C604_9606;URS0000636B3D_9606;URS0001BBEEBD_9606;URS0000EFDB80_9606;URS000075B7F3_9606;URS000048521E_9606	lncRNA;pre_miRNA;miRNA	0;0.28;0.41;1.17;1.23
chr19	50695080	50695109	29	311	3	5	48	182	101	0	0	18	0	3	31	4.54672	0	0.0380605	0	0.0581361	0.24596	0.62415	0	2.13393	0.0415646	1.3809	0.342036	chr19:50695080-50695109	4.85649	-0.306624	6.95823	0.00834348	0.181919	0.740121	SHANK1	protein_coding	0	NA	NA	NA
chr7	148987131	148987251	120	497435	254429	861770	429377	371686	485764	137895	164654	351943	191793	302008	488022	7272.34	2243.09	3227.9	1441.08	10020	4809.11	5583.24	2193.28	4357.99	4184.28	6641.52	5384.54	chr7:148987131-148987251	0.940902	12.2228	6.91629	0.00854141	0.183907	0.735401	RNY1	misc_RNA	1.06	URS0000103047_9606;URS0001BC47F7_9606;URS00002017A0_9606	Y_RNA	1.06;1.07
chr20	30512061	30512089	28	43	18	0	14	33	57	0	0	23	0	0	1	0.628647	0	0.228363	0	0	0.314282	0.182044	0	0.386922	0	0.779322	0.0110334	chr20:30512061-30512089	6.19582	-2.0879	6.92014	0.00852304	0.183907	0.735401	NA	NA	NA	URS00021416A2_9606;URS000213AA67_9606;URS00008C4D2E_9606;URS00008C8EB4_9606;URS0002133362_9606;URS0002161E9F_9606;URS00021671B9_9606;URS000214CDF5_9606;URS000215709C_9606;URS000215D3B3_9606;URS0002156D2D_9606;URS0002173633_9606;URS000214061F_9606;URS000091563C_9606	rRNA;ncRNA	0.01;0.02;0.04
chr1	43871298	43871319	21	0	24	36	28	168	40	11	0	0	1	4	1	0	0.178933	0.304484	0	0.41858	0	0.364087	0.0114357	1.96979	0.0554195	0.546893	0.0110334	chr1:43871298-43871319	5.1002	-1.52829	6.86002	0.00881455	0.184904	0.733054	RP11-7O11.7;ST3GAL3	protein_coding	0	NA	NA	NA
chr1	76623820	76623844	24	163	39	1023	0	0	0	34	0	54	0	0	0	2.38301	0.553067	0.494786	0	11.8947	0.73788	0	0	0	0	0	0	chr1:76623820-76623844	3.61592	0.447467	6.87524	0.00873982	0.184904	0.733054	ST6GALNAC3	protein_coding	0	URS0001BEDADA_9606	tRNA	0
chr3	12953062	12953086	24	86	42	61	43	278	0	4	2	0	0	9	38	1.25729	0.0650667	0.532847	0.0175043	0.709261	0	0.559134	0	3.25953	0.124694	0	0.419269	chr3:12953062-12953086	4.85237	-0.72815	6.89074	0.00866433	0.184904	0.733054	IQSEC1	protein_coding	0	NA	NA	NA
chr19	35575603	35575731	128	8689	5283	3626	2721	8824	8719	2737	1223	2469	4227	3554	2859	127.03	44.5219	67.0245	10.7039	42.1603	33.7375	35.3815	48.3385	103.461	49.2402	119.209	31.5445	chr19:35575603-35575731	1.17716	5.89208	6.86462	0.00879188	0.184904	0.733054	LLNLF-96A1.1	lncRNA	0.01;0.4	URS0001BF5412_9606;URS0000A827F4_9606;URS0001BE74C5_9606;URS00008BA4AD_9606;URS00008BA69A_9606;URS0001BCCE95_9606;URS000094F743_9606;URS00001395C9_9606;URS000049BA7E_9606;URS0000372535_9606;URS0000CB4B22_9606;URS00007B9BEA_9606	lncRNA;ncRNA;piRNA;miRNA	0.01;0.77;0.4;0.72;0.02;0.73;0.95;4.57;4.41;4.74;7.53;5.12
chr22	11630701	11630752	51	268	204	181	135	597	281	176	47	109	11	81	134	3.91808	2.86294	2.58811	0.411351	2.10453	1.48942	1.75542	0.125792	6.99978	1.12224	3.84192	1.47848	chr22:11630701-11630752	1.8753	1.27264	6.85163	0.00885607	0.184904	0.733054	NA	NA	NA	URS00008D17FC_9606;URS0001B8C74B_9606;URS0001B0DAD4_9606;URS0000C3BF61_9606;URS0001A80D6A_9606;URS00006383AF_9606	rRNA;ncRNA	0.03;0.56;0.04
chr9	136101171	136101189	18	31	63	1526	0	0	1	0	0	25	35	0	0	0.45321	0	0.79927	0	17.7431	0.341611	0	0.400248	0	0	0.0136723	0	chr9:136101171-136101189	5.02543	0.741019	6.82862	0.00897085	0.186172	0.730085	NA	NA	NA	NA	NA	NA
chr6	52995619	52995951	332	712	632	1110	521	966	979	224	65	315	379	670	619	10.4092	3.64374	8.01808	0.56889	12.9062	4.3043	6.77462	4.33411	11.3263	9.28276	13.3852	6.82968	chr6:52995619-52995951	1.40515	2.93984	6.80089	0.00911122	0.187953	0.725951	RN7SK;AL162581.1	snRNA;misc_RNA	1.01;1	URS0001BD6484_9606;URS0000D56E44_9606;URS0000D5A07E_9606;URS0000734D8F_9606;URS000071D198_9606;URS00004D071D_9606;URS000065EDD0_9606;URS0001BC523C_9606;URS0001BC690E_9606;URS0000AAF09C_9606;URS000067B5FE_9606;URS0001BC9EE3_9606;URS00019DAA22_9606;URS000081169A_9606	snRNA;lncRNA;misc_RNA	0.97;0.99;1;41.5;1.03;1.01;4.1;1.35;1.12;10.71
chr19	38375398	38375422	24	8860	6183	22501	118	333	304	4503	0	5105	60	111	39	129.53	73.2488	78.4427	0	261.624	69.757	1.53437	0.686139	3.9044	1.53789	4.15639	0.430303	chr19:38375398-38375422	2.31333	5.70309	6.77658	0.00923615	0.189396	0.722629	PSMD8	protein_coding	0;0.01;0.05	NA	NA	NA
chr8	2980325	2980348	23	0	16	38	0	0	20	0	0	0	0	0	0	0	0	0.202989	0	0.441835	0	0	0	0	0	0.273446	0	chr8:2980325-2980348	5.55544	-3.30155	6.76213	0.00931124	0.189806	0.72169	CSMD1	protein_coding	0	URS0001BBE42F_9606;URS0001BBE33A_9606;URS0001BBE34F_9606;URS0001BBE495_9606;URS0001BBE4E7_9606;URS00009A4D01_9606	lncRNA;SRP_RNA	0
chr14	100109713	100109740	27	3679	6967	2977	3665	8253	2853	5371	9880	6888	16402	11240	7922	53.7858	87.3683	88.3892	86.4713	34.6142	94.1207	47.6564	187.568	96.7657	155.729	39.0071	87.4066	chr14:100109713-100109740	-0.989998	6.46377	6.72924	0.00948452	0.192201	0.716244	EVL;MIR342	protein_coding;miRNA	0;0.27	URS00009BAECC_9606;URS000071B780_9606;URS0000EFD26A_9606;URS000075B70E_9606;URS0000148B91_9606;URS0000EFF2A4_9606	lncRNA;pre_miRNA;miRNA;piRNA	0;0.27;0.4;1.08;1.17;1.12
chr4	89336882	89336905	23	659	317	897	2	1	0	210	0	93	1	0	0	9.63437	3.416	4.02173	0	10.4296	1.27079	0.0260062	0.0114357	0.0117249	0	0	0	chr4:89336882-89336905	3.04298	1.27865	6.69068	0.00969181	0.194118	0.711935	NA	NA	NA	URS0001BCFD5C_9606;URS0001BEE109_9606	lncRNA	0
chr9	122905286	122905331	45	0	24	25	13	0	29	0	0	0	0	1	0	0	0	0.304484	0	0.290681	0	0.169041	0	0	0.0138549	0.396497	0	chr9:122905286-122905331	5.74512	-3.02786	6.70068	0.00963761	0.194118	0.711935	RC3H2	protein_coding	0;0.18;0.19	NA	NA	NA
chr6	28693258	28693283	25	0	0	0	0	0	0	20	0	23	0	0	29	0	0.325334	0	0	0	0.314282	0	0	0	0	0	0.319969	chr6:28693258-28693283	-5.44337	-3.26127	6.65983	0.00986104	0.196366	0.706934	tRNA_30982	Pseudo_tRNA	0.34	URS0001BD0E59_9606;URS0001BD0EB4_9606;URS0000645FFA_9606;URS00005A1D31_9606	ncRNA;tRNA;piRNA	0;0.34;0.76;1
chr8	69690061	69690381	320	21618	11803	15382	5320	23156	23697	8163	2150	8604	5005	13961	15133	316.048	132.785	149.743	18.8171	178.85	117.569	69.1766	57.2354	271.502	193.428	323.993	166.968	chr8:69690061-69690381	1.05845	7.37823	6.63304	0.0100104	0.197705	0.703982	SLCO5A1	protein_coding	0	URS00019D4CBA_9606;URS0001BEA800_9606;URS00003817FD_9606;URS00007A029F_9606;URS00009A050E_9606	lncRNA;piRNA;ncRNA	0.99;1.06;11.85;12.8;1.58
chr15	21729731	21729751	20	61	14	0	18	0	0	1	0	0	0	0	0	0.891801	0.0162667	0.177616	0	0	0	0.234056	0	0	0	0	0	chr15:21729731-21729751	5.05857	-2.89937	6.61709	0.0101005	0.197705	0.703982	NA	NA	NA	NA	NA	NA
chr15	22172327	22172347	20	61	14	0	18	0	0	1	0	0	0	0	0	0.891801	0.0162667	0.177616	0	0	0	0.234056	0	0	0	0	0	chr15:22172327-22172347	5.05904	-2.89937	6.6206	0.0100806	0.197705	0.703982	NA	NA	NA	URS0000E9EF4A_9606;URS0000E94956_9606	lncRNA	0
chr11	66744801	66744846	45	149	34	5	16	486	4	0	0	2	3	24	3	2.17833	0	0.431352	0	0.0581361	0.0273289	0.20805	0.034307	5.69831	0.332517	0.0546893	0.0331002	chr11:66744801-66744846	3.71644	-0.359292	6.5696	0.0103735	0.199213	0.700683	C11orf80	protein_coding	0;0.24;0.29;0.3;0.31;0.45	NA	NA	NA
chr15	52094807	52094829	22	148	58	192	14	3	16	80	0	49	1	0	0	2.16371	1.30133	0.735836	0	2.23243	0.669558	0.182044	0.0114357	0.0351747	0	0.218757	0	chr15:52094807-52094829	3.8452	-0.614063	6.56112	0.0104231	0.199213	0.700683	CTD-2184D3.5	lncRNA	0	URS0000D56D61_9606;URS0000D5B3AE_9606;URS0001BF9EE3_9606;URS0001BDE2F2_9606;URS0002225DB9_9606;URS0000197DBF_9606;URS0000D5C662_9606	lncRNA	0
chr21	8435827	8435998	171	66	1	313	17	0	100	1	0	0	30	0	0	0.964899	0.0162667	0.0126868	0	3.63932	0	0.221053	0.34307	0	0	1.36723	0	chr21:8435827-8435998	5.72255	-0.806059	6.5537	0.0104666	0.199213	0.700683	CH507-528H12.1	lncRNA	0	URS00019A2F9C_9606;URS00019AF356_9606;URS00002E16CD_9606;URS00019DF552_9606;URS00001C47AC_9606;URS0000C90B2A_9606;URS000220011D_9606;URS0001A303E2_9606;URS00008C90EE_9606;URS00021ED91A_9606;URS000215424F_9606;URS00007BE6D3_9606;URS0000E7DAE9_9606;URS0000057950_9606;URS00001A87D2_9606;URS00002DFE82_9606;URS000049CFB5_9606;URS0000ABD8C6_9606;URS0000C9C917_9606;URS0000CA6044_9606;URS0002253423_9606;…	lncRNA;precursor_RNA;misc_RNA;rRNA;pre_miRNA	0;0.23;0.38;0.05;0.11;0.31;0.12;3.49;0.39;0.01;0.21;0.19;0.13;0.06;0.09;0.18;0.32
chrUn_GL000220v1	108029	108200	171	66	1	313	17	0	100	1	0	0	30	0	0	0.964899	0.0162667	0.0126868	0	3.63932	0	0.221053	0.34307	0	0	1.36723	0	chrUn_GL000220v1:108029-108200	5.72268	-0.806059	6.5554	0.0104566	0.199213	0.700683	NA	NA	NA	NA	NA	NA
chrUn_GL000220v1	152001	152172	171	66	1	313	17	0	100	1	0	0	30	0	0	0.964899	0.0162667	0.0126868	0	3.63932	0	0.221053	0.34307	0	0	1.36723	0	chrUn_GL000220v1:152001-152172	5.72263	-0.806059	6.55467	0.0104609	0.199213	0.700683	NA	NA	NA	NA	NA	NA
chr7	5528318	5528712	394	126	204	316	594	855	150	115	0	60	0	21	252	1.84208	1.87067	2.58811	0	3.6742	0.819867	7.72385	0	10.0248	0.290952	2.05085	2.78042	chr7:5528318-5528712	3.83238	1.50097	6.54049	0.0105447	0.199595	0.69985	ACTB	protein_coding	0.01;0.09;0.9;0.14;0.11;0.92;4.8;131.33;1.14;0.51;0.35;0.13;0.15;1.01;0.16	URS0000973F83_9606;URS0000EB4FF6_9606;URS00005842E4_9606	SRP_RNA;lncRNA;piRNA	0;1.07;2.96;4.69;13.13
chr11	130431285	130431318	33	87	10	85	26	7	13	0	0	1	122	0	2	1.27191	0	0.126868	0	0.988314	0.0136644	0.338081	1.39515	0.0820744	0	0.17774	0.0220668	chr11:130431285-130431318	4.79244	-1.34808	6.52023	0.0106654	0.199687	0.699651	NA	NA	NA	URS0001BE35BC_9606	lncRNA	0
chr21	8419282	8420809	1527	2127	741	1349	4557	1657	2124	450	228	453	883	1763	3114	31.0961	7.32	9.40094	1.99549	15.6851	6.19	59.2552	10.0977	19.4282	24.4261	29.04	34.358	chr21:8419282-8420809	1.29903	4.37265	6.52856	0.0106156	0.199687	0.699651	CH507-528H12.1;CH507-528H12.12	lncRNA;TEC	0.02;4.64	URS00019A2F9C_9606;URS00019AF356_9606;URS00002E16CD_9606;URS00019DF552_9606;URS00001C47AC_9606;URS0000C90B2A_9606;URS000220011D_9606;URS0001A303E2_9606;URS00008C90EE_9606;URS00021ED91A_9606;URS000215424F_9606;URS00007BE6D3_9606;URS0000E7DAE9_9606;URS0000057950_9606;URS00001A87D2_9606;URS00002DFE82_9606;URS000049CFB5_9606;URS0000ABD8C6_9606;URS0000C9C917_9606;URS0000CA6044_9606;URS0002253423_9606;…	lncRNA;precursor_RNA;misc_RNA;rRNA;pre_miRNA	0.01;0;0.02;0.03
chr7	135164508	135164675	167	0	93	0	0	0	0	27	32	0	82	115	3	0	0.4392	1.17988	0.280069	0	0	0	0.937723	0	1.59331	0	0.0331002	chr7:135164508-135164675	-6.15228	-1.33429	6.50014	0.0107866	0.200864	0.697099	CYREN;TMEM140	protein_coding	0;0.01;0.09;0.3	URS0000D6E5FF_9606	lncRNA	0
chr1	164792590	164792632	42	94	217	62	42	633	192	3	118	15	0	207	165	1.37425	0.0488	2.75304	1.03275	0.720888	0.204967	0.546131	0	7.42187	2.86796	2.62509	1.82051	chr1:164792590-164792632	2.38859	0.855734	6.46568	0.0109978	0.201727	0.695237	PBX1	protein_coding	0;0.17;0.22	URS00008B8676_9606;URS0001BD3E22_9606	lncRNA	0
chr14	84172586	84172618	32	0	0	0	0	0	0	15	22	0	0	35	0	0	0.244	0	0.192547	0	0	0	0	0	0.484921	0	0	chr14:84172586-84172618	-5.32887	-3.30405	6.46393	0.0110086	0.201727	0.695237	NA	NA	NA	URS00008BA2BE_9606;URS0000992E8E_9606	lncRNA;ncRNA	0.02;0.1;0.08
chrX	129984129	129984150	21	0	1	25	0	1	1	20	14	18	1	52	108	0	0.325334	0.0126868	0.12253	0.290681	0.24596	0	0.0114357	0.0117249	0.720453	0.0136723	1.19161	chrX:129984129-129984150	-4.41048	-1.88672	6.47536	0.010938	0.201727	0.695237	BCORL1	protein_coding	0	URS00009560DA_9606;URS00009B51EE_9606	SRP_RNA;lncRNA	0
chr5	175115044	175115125	81	708	461	258	413	1807	367	188	85	481	99	486	208	10.3507	3.05814	5.84863	0.743933	2.99982	6.5726	5.37029	1.13213	21.1869	6.73347	5.01774	2.29495	chr5:175115044-175115125	1.50439	2.57702	6.41758	0.0112996	0.203807	0.69078	NA	NA	NA	URS0001BF426D_9606;URS0001BF66AF_9606;URS0001BD8B5B_9606;URS0001BF2402_9606;URS0001BE590A_9606;URS00009A7848_9606;URS0000D5DBC8_9606;URS0001BD7AE5_9606	lncRNA;ncRNA;sRNA	0;0.16;0.21
chr11	21383887	21383909	22	0	0	0	0	0	0	0	91	0	0	59	30	0	0	0	0.796446	0	0	0	0	0	0.817437	0	0.331002	chr11:21383887-21383909	-6.03953	-2.41359	6.42567	0.0112482	0.203807	0.69078	NELL1;RNA5SP337	protein_coding;rRNA_pseudogene	0;0.2	URS0001BFA02C_9606;URS0002268FE8_9606;URS00022772E5_9606	lncRNA	0
chr22_KI270733v1_random	141048	141155	107	0	10	41	75	0	171	0	0	20	0	0	0	0	0	0.126868	0	0.476716	0.273289	0.975234	0	0	0	2.33797	0	chr22_KI270733v1_random:141048-141155	5.85469	-1.42037	6.42241	0.0112689	0.203807	0.69078	NA	NA	NA	NA	NA	NA
chr1	39788592	39788615	23	4	1	25	0	2	1	20	43	30	1	54	158	0.0584788	0.325334	0.0126868	0.376343	0.290681	0.409933	0	0.0114357	0.0234498	0.748163	0.0136723	1.74328	chr1:39788592-39788615	-3.81486	-1.47555	6.40726	0.0113655	0.203928	0.690524	BMP8B	protein_coding	0;0.03;0.06	NA	NA	NA
chr1	107570815	107570852	37	120	0	41	26	188	19	5	0	0	49	4	1	1.75436	0.0813334	0	0	0.476716	0	0.338081	0.560347	2.20428	0.0554195	0.259774	0.0110334	chr1:107570815-107570852	4.0866	-0.9909	6.37671	0.0115628	0.205328	0.687551	NA	NA	NA	URS000097CDD0_9606	ncRNA	0.08
chr2	185807992	185808012	20	44	35	143	45	116	13	2	0	32	1	4	32	0.643266	0.0325334	0.444039	0	1.66269	0.437262	0.58514	0.0114357	1.36009	0.0554195	0.17774	0.353069	chr2:185807992-185808012	3.85447	-0.985098	6.37759	0.011557	0.205328	0.687551	FSIP2	protein_coding	0;0.02	URS0001BD4DBF_9606;URS0001BD5965_9606;URS0001BD635C_9606;URS0001BD69EB_9606;URS0001BD7D2D_9606;URS0001BD823C_9606;URS0001BD8376_9606;URS0001BD9980_9606;URS0001BDFAB5_9606;URS0001BE76E0_9606;URS0001BEAD6E_9606;URS0001BEBD24_9606;URS0001BECA1D_9606;URS0001BEF39F_9606;URS0001BF06C7_9606;URS0001BD6E9B_9606;URS0001BCDEFF_9606;URS0001BDEDCB_9606;URS0001BEB1B6_9606;URS0001BED2D5_9606	lncRNA;sRNA	0
chr3	129593696	129593718	22	753	234	1590	783	1789	755	219	0	328	893	400	540	11.0086	3.5624	2.96872	0	18.4873	4.48194	10.1814	10.212	20.9759	5.54195	10.3226	5.95804	chr3:129593696-129593718	1.88888	3.11546	6.34564	0.011767	0.206823	0.684401	PLXND1	protein_coding	0	URS0001BEB952_9606	lncRNA	0
chrX	13368624	13368642	18	33	21	110	0	0	0	0	0	0	0	0	0	0.48245	0	0.266423	0	1.27899	0	0	0	0	0	0	0	chrX:13368624-13368642	5.72939	-2.36654	6.34618	0.0117635	0.206823	0.684401	LINC01203	lncRNA	0	URS0001BDAB5D_9606;URS0001BEA6BB_9606;URS0001BF01AA_9606;URS0001BF8A4D_9606;URS0001BD5E3B_9606;URS0001BE13C3_9606;URS0001BF3D63_9606;URS0001BF10C8_9606;URS0001BF39E5_9606;URS0000EF4B01_9606;URS0000EF012E_9606;URS0000EED9DF_9606;URS0000EF1536_9606;URS0000DB9CEE_9606;URS0000EECEA3_9606;URS0000EEC02C_9606;URS0000EF3C81_9606;URS0000EEADB6_9606;URS0000EEB5D9_9606;URS0000EEF8B2_9606;URS0000EEC38A_9606;…	sRNA;lncRNA	0
chrUn_KI270442v1	219115	219166	51	268	202	174	135	492	279	176	47	108	11	80	134	3.91808	2.86294	2.56274	0.411351	2.02314	1.47576	1.75542	0.125792	5.76866	1.10839	3.81458	1.47848	chrUn_KI270442v1:219115-219166	1.81592	1.20159	6.31828	0.0119499	0.208972	0.679912	NA	NA	NA	NA	NA	NA
chr3	45903186	45903217	31	288	125	411	246	296	235	69	31	163	34	112	226	4.21047	1.1224	1.58585	0.271317	4.77879	2.22731	3.19877	0.388812	3.47058	1.55175	3.213	2.49355	chr3:45903186-45903217	1.67365	1.26346	6.29294	0.012122	0.210029	0.677721	LZTFL1;AC099782.1	protein_coding;misc_RNA	0;0.28	URS00008C30A6_9606;URS00008C2264_9606;URS00008B4E91_9606;URS000063A548_9606	lncRNA;Y_RNA	0;0.28
chrX	38561503	38561534	31	26	20	103	0	2	48	0	0	1	0	0	53	0.380112	0	0.253737	0	1.1976	0.0136644	0	0	0.0234498	0	0.656271	0.58477	chrX:38561503-38561534	4.90317	-1.81549	6.29143	0.0121323	0.210029	0.677721	RP5-972B16.2	protein_coding	0	NA	NA	NA
chr1	53942920	53942940	20	344	27	1131	0	0	1	74	0	85	0	0	1	5.02917	1.20373	0.342544	0	13.1504	1.16148	0	0	0	0	0.0136723	0.0110334	chr1:53942920-53942940	2.91197	0.821657	6.2443	0.0124594	0.212488	0.672666	HSPB11	protein_coding	0	URS0000EBD5FC_9606;URS0000D6E50E_9606	lncRNA	0
chr16	2090191	2090284	93	267	131	62	168	178	191	42	0	151	3	0	132	3.90346	0.6832	1.66197	0	0.720888	2.06333	2.18452	0.034307	2.08704	0	2.61141	1.45641	chr16:2090191-2090284	4.08989	0.560675	6.25183	0.0124065	0.212488	0.672666	PKD1;MIR1225	protein_coding;miRNA	0;0.06;0.2;0.07;0.14;1.03	URS00006DAE80_9606;URS000075D62D_9606;URS0001BC9DB0_9606;URS000075D0F5_9606	pre_miRNA;miRNA	1.03;4.23
chr18	58944662	58944683	21	0	0	0	0	1	0	0	20	0	0	39	38	0	0	0	0.175043	0	0	0	0	0.0117249	0.54034	0	0.419269	chr18:58944662-58944683	-5.04669	-3.05077	6.24608	0.0124469	0.212488	0.672666	ZNF532	protein_coding	0	URS0000EB519C_9606	lncRNA	0
chr4	99374191	99374212	21	0	0	0	0	1	0	0	20	0	0	39	38	0	0	0	0.175043	0	0	0	0	0.0117249	0.54034	0	0.419269	chr4:99374191-99374212	-5.04402	-3.05077	6.22772	0.0125765	0.213429	0.670746	NA	NA	NA	NA	NA	NA
chr22	11630863	11630926	63	214	390	270	162	336	240	105	29	220	18	259	15	3.12861	1.708	4.94786	0.253813	3.13935	3.00618	2.1065	0.205842	3.93957	3.58841	3.28136	0.165501	chr22:11630863-11630926	2.13494	1.31056	6.19727	0.0127947	0.216068	0.66541	NA	NA	NA	URS00008D17FC_9606;URS0001B8C74B_9606;URS0001B0DAD4_9606;URS0001A80D6A_9606;URS00006383AF_9606	rRNA	0.04;0.21;0.05
chrUn_KI270442v1	218936	219005	69	214	390	270	162	336	240	105	29	220	18	261	15	3.12861	1.708	4.94786	0.253813	3.13935	3.00618	2.1065	0.205842	3.93957	3.61612	3.28136	0.165501	chrUn_KI270442v1:218936-219005	2.13319	1.31191	6.18708	0.0128686	0.216256	0.665033	NA	NA	NA	NA	NA	NA
chr4	69430937	69431024	87	8140	4246	2381	1537	8385	6033	2093	741	1429	3612	3200	2057	119.004	34.0462	53.8683	6.48535	27.6844	19.5265	19.9858	41.3056	98.3134	44.3356	82.4851	22.6957	chr4:69430937-69431024	1.25181	5.56993	6.17347	0.012968	0.216868	0.663804	NA	NA	NA	URS00007B9BEA_9606	piRNA	3.48
chr13	109541783	109541803	20	31	63	1734	0	0	1	0	0	47	35	0	0	0.45321	0	0.79927	0	20.1616	0.642229	0	0.400248	0	0	0.0136723	0	chr13:109541783-109541803	4.69217	0.924436	6.0978	0.013535	0.221529	0.65457	RP11-358F13.1	lncRNA	0	URS0000D5BCAB_9606;URS0000D5AA94_9606;URS0001BD276A_9606;URS0001BD8E34_9606;URS0001BE5870_9606;URS0000DB7C8F_9606;URS0001BD0C4A_9606;URS0000D5CC84_9606;URS0001BD2350_9606	lncRNA	0
chr14	92719223	92719337	114	3660	623	683	507	1563	364	456	214	539	105	844	491	53.5081	7.4176	7.9039	1.87296	7.94139	7.36514	6.59258	1.20074	18.326	11.6935	4.97673	5.4174	chr14:92719223-92719337	1.33386	3.48657	6.12488	0.0133293	0.221529	0.65457	LGMN	protein_coding	0	URS0000EA2888_9606;URS0001BE5957_9606	lncRNA	0
chr21	8208593	8208764	171	66	1	313	17	0	55	1	0	0	30	0	0	0.964899	0.0162667	0.0126868	0	3.63932	0	0.221053	0.34307	0	0	0.751978	0	chr21:8208593-8208764	5.49973	-0.941348	6.10124	0.0135087	0.221529	0.65457	CH507-513H4.1;MIR3648-1	lncRNA;miRNA	0.01;0.95	URS00007BE6D3_9606;URS0000057950_9606;URS00001A87D2_9606;URS00001C47AC_9606;URS00002DFE82_9606;URS000049CFB5_9606;URS0000ABD8C6_9606;URS0000C90B2A_9606;URS0000C9C917_9606;URS0000CA6044_9606;URS000224DBA9_9606;URS000220011D_9606;URS0002253423_9606;URS000222B8DB_9606;URS0000125211_9606;URS0000C9C2FC_9606;URS0000C8EE68_9606;URS0000CA76A3_9606;URS0000CB3666_9606;URS000075A546_9606;URS0000216AD8_9606	lncRNA;misc_RNA;pre_miRNA;precursor_RNA;rRNA;miRNA	0.01;0;0.06;0.28;0.22;0.12;3.49;0.34;0.05;0.2;0.31;0.07;0.17;0.95;7.12
chr21	8252799	8252970	171	66	1	313	17	0	55	1	0	0	30	0	0	0.964899	0.0162667	0.0126868	0	3.63932	0	0.221053	0.34307	0	0	0.751978	0	chr21:8252799-8252970	5.49927	-0.941348	6.09498	0.0135566	0.221529	0.65457	NA	NA	NA	URS0000057950_9606;URS00001A87D2_9606;URS00001C47AC_9606;URS00002DFE82_9606;URS000049CFB5_9606;URS0000C90B2A_9606;URS0000C9C917_9606;URS0000CA6044_9606;URS000224DBA9_9606;URS000220011D_9606;URS0002253423_9606;URS000222B8DB_9606;URS0000125211_9606;URS0000C9C2FC_9606;URS0000C8EE68_9606;URS0000CA76A3_9606;URS0000CB3666_9606;URS00019A2F9C_9606;URS00019A85AC_9606;URS00019AF356_9606;URS00008C90EE_9606;…	misc_RNA;pre_miRNA;precursor_RNA;lncRNA;rRNA;miRNA	0;0.58;4.38;0.68;7.12
chr21	8987119	8987290	171	66	1	313	17	0	55	1	0	0	30	0	0	0.964899	0.0162667	0.0126868	0	3.63932	0	0.221053	0.34307	0	0	0.751978	0	chr21:8987119-8987290	5.4988	-0.941348	6.08874	0.0136046	0.221529	0.65457	MIR3648-2	miRNA	0.95	URS00001C47AC_9606;URS0000C90B2A_9606;URS000220011D_9606;URS0000057950_9606;URS00001A87D2_9606;URS00002DFE82_9606;URS000049CFB5_9606;URS0000C9C917_9606;URS0000CA6044_9606;URS000222B8DB_9606;URS000224DBA9_9606;URS0000125211_9606;URS0000C9C2FC_9606;URS0002253423_9606;URS00004687BF_9606;URS0000D58B87_9606;URS0000D592AB_9606;URS0000C8EE68_9606;URS0000CA76A3_9606;URS0000CB3666_9606;URS0001BD2B90_9606;…	misc_RNA;pre_miRNA;precursor_RNA;lncRNA;sRNA;miRNA	0;0.23;0.2;0.22;0.31;0.26;3.49;0.39;0.21;0.08;0.11;0.18;0.32;0.4;0.41;0.95;0.1;0.15;7.12
chr22_KI270733v1_random	124878	125049	171	66	1	313	17	0	55	1	0	0	30	0	0	0.964899	0.0162667	0.0126868	0	3.63932	0	0.221053	0.34307	0	0	0.751978	0	chr22_KI270733v1_random:124878-125049	5.49853	-0.941348	6.08512	0.0136325	0.221529	0.65457	NA	NA	NA	NA	NA	NA
chr22_KI270733v1_random	169996	170135	139	66	1	313	17	0	55	1	0	0	30	0	0	0.964899	0.0162667	0.0126868	0	3.63932	0	0.221053	0.34307	0	0	0.751978	0	chr22_KI270733v1_random:169996-170135	5.49761	-0.941348	6.07271	0.0137286	0.222042	0.653565	NA	NA	NA	NA	NA	NA
chr13	28624283	28624306	23	56	89	372	20	17	91	1	0	3	45	5	18	0.818703	0.0162667	1.12913	0	4.32533	0.0409933	0.260062	0.514604	0.199324	0.0692744	1.24418	0.198601	chr13:28624283-28624306	3.91133	-0.396477	6.03834	0.0139984	0.225349	0.647145	NA	NA	NA	NA	NA	NA
chrX	54814368	54814461	93	223	0	196	74	822	116	41	0	133	3	164	40	3.26019	0.666934	0	0	2.27894	1.81737	0.962231	0.034307	9.63788	2.2722	1.58599	0.441336	chrX:54814368-54814461	2.10972	0.954453	6.01089	0.0142178	0.227816	0.642416	MAGED2;SNORA11	protein_coding;snoRNA	0.01;0.73	URS00006C38E6_9606;URS000032FEC4_9606;URS0001BC517D_9606	snoRNA	0.73;0.71
chr6	27795849	27795932	83	80	108	0	0	2	3	79	78	40	147	80	96	1.16958	1.28507	1.37018	0.682668	0	0.546578	0	1.68104	0.0234498	1.10839	0.041017	1.05921	chr6:27795849-27795932	-4.4299	-0.373495	5.97725	0.0144915	0.230118	0.638049	tRNA_13013	Gln_tRNA	1.15	URS000093B8FA_9606;URS0001BECDD0_9606;URS0001BEE500_9606;URS00002901EC_9606;URS00004AE1DA_9606	SRP_RNA;ncRNA;piRNA	0;0.02;0.15;0.04;0.05;1.15;3.32
chr16	8828528	8828552	24	172	141	210	37	366	1	71	0	17	1	42	3	2.51459	1.15493	1.78884	0	2.44172	0.232296	0.481115	0.0114357	4.29132	0.581905	0.0136723	0.0331002	chr16:8828528-8828552	3.14871	0.205875	5.97682	0.0144951	0.230118	0.638049	PMM2	protein_coding	0	NA	NA	NA
chr3	141739060	141739080	20	72	6	63	18	3	30	9	0	0	0	0	50	1.05262	0.1464	0.076121	0	0.732515	0	0.234056	0	0.0351747	0	0.41017	0.55167	chr3:141739060-141739080	4.45703	-1.76392	5.91859	0.014982	0.231581	0.635297	RNF7;RP11-271K21.13	protein_coding	0	URS0001BF7AE8_9606	lncRNA	0
chr7	5529158	5529399	241	223	313	116	19	1118	85	55	44	28	352	62	4	3.26019	0.894667	3.97098	0.385095	1.34876	0.382605	0.247059	4.02535	13.1085	0.859002	1.16215	0.0441336	chr7:5529158-5529399	2.43744	1.32137	5.92074	0.0149637	0.231581	0.635297	ACTB	protein_coding	0.01;0.06;1;0.09;0.07;0.96;1.03;80.33;40.17;0.48;0.22;0.08;0.1;0.13;0.14;0.16;0.4;1.3;0.32;1.45;2.03	URS0000973F83_9606	SRP_RNA	0
chr10	34809741	34809762	21	35	23	298	0	0	0	0	0	15	0	0	0	0.511689	0	0.291797	0	3.46491	0.204967	0	0	0	0	0	0	chr10:34809741-34809762	4.72704	-1.32939	5.91721	0.0149937	0.231581	0.635297	PARD3	protein_coding	0	NA	NA	NA
chr11	77886427	77886560	133	3034	2865	9571	207	1744	600	810	144	909	406	809	650	44.3561	13.176	36.3478	1.26031	111.284	12.421	2.69165	4.64287	20.4483	11.2086	8.20339	7.17171	chr11:77886427-77886560	1.58542	4.51048	5.91936	0.0149754	0.231581	0.635297	AAMDC;INTS4	protein_coding	0;0.01	URS0000928682_9606;URS0001BCE8E9_9606;URS0000033B5D_9606	ncRNA;lncRNA;piRNA	0.62;0.66;4.43
chr15	50221887	50221920	33	514	184	620	425	157	309	70	32	187	83	221	252	7.51452	1.13867	2.33438	0.280069	7.20888	2.55525	5.52632	0.949159	1.84081	3.06193	4.22475	2.78042	chr15:50221887-50221920	1.65627	1.72646	5.95098	0.0147091	0.231581	0.635297	SLC27A2;AC009753.1	protein_coding;misc_RNA	0;0.3	URS0000EA123A_9606;URS000069CC15_9606	lncRNA;Y_RNA	0;0.3
chr19	1272571	1272620	49	0	0	0	2	0	0	28	0	21	0	74	43	0	0.455467	0	0	0	0.286953	0.0260062	0	0	1.02526	0	0.474436	chr19:1272571-1272620	-6.41032	-2.22966	5.90185	0.015125	0.231581	0.635297	CIRBP	protein_coding	0;0.07;0.01;0.04;0.31;0.35;0.05;0.06;0.02;0.28;0.13	URS00009B3BCE_9606;URS0000D58839_9606	lncRNA	0.01
chr19	49500795	49500856	61	11043	4457	4730	4493	23297	4256	6264	9051	10774	38816	34131	16341	161.445	101.894	56.5452	79.2158	54.9968	147.221	58.423	443.886	273.155	472.881	58.1894	180.297	chr19:49500795-49500856	-1.09528	7.44325	5.93244	0.0148647	0.231581	0.635297	MIR150	miRNA	0.73	URS00006B7D0F_9606;URS0001BBFE7D_9606;URS0000EFDC4C_9606;URS00005EAAAD_9606;URS00007E46EF_9606;URS000016FD1A_9606	pre_miRNA;miRNA	0.73;1.07;2.77;2.9
chr21	8415092	8417766	2674	4871	1558	2459	11654	3393	3829	705	431	1539	1985	3258	6126	71.2125	11.468	19.7661	3.77218	28.5913	21.0296	151.538	22.6998	39.7826	45.1392	52.3513	67.5906	chr21:8415092-8417766	1.28168	5.47907	5.90887	0.0150648	0.231581	0.635297	CH507-528H12.1;CH507-528H12.4	lncRNA;TEC	0.04;5.58	URS00019A2F9C_9606;URS00019AF356_9606;URS00002E16CD_9606;URS00019DF552_9606;URS00001C47AC_9606;URS0000C90B2A_9606;URS000220011D_9606;URS0001A303E2_9606;URS00008C90EE_9606;URS00021ED91A_9606;URS000215424F_9606;URS00007BE6D3_9606;URS0000E7DAE9_9606;URS0000057950_9606;URS00001A87D2_9606;URS00002DFE82_9606;URS000049CFB5_9606;URS0000ABD8C6_9606;URS0000C9C917_9606;URS0000CA6044_9606;URS0002253423_9606;…	lncRNA;precursor_RNA;misc_RNA;rRNA;pre_miRNA;SRP_RNA	0.01;0;0.04;0.06;0.05;6.59;6.57;74.28;6.7;205.69
chr1	29117808	29117935	127	0	29	107	0	462	0	0	0	0	0	0	3	0	0	0.367918	0	1.24411	0	0	0	5.41691	0	0	0.0331002	chr1:29117808-29117935	6.48631	-0.703882	5.88322	0.0152858	0.232823	0.632974	EPB41	protein_coding	0;0.04;0.06;0.01	URS00008BCC0C_9606;URS0001BDFD49_9606	lncRNA	0
chr1	230426222	230426266	44	0	30	113	25	2	1	1	0	0	0	0	0	0	0.0162667	0.380605	0	1.31388	0	0.325078	0	0.0234498	0	0.0136723	0	chr1:230426222-230426266	5.77835	-2.33721	5.87684	0.0153413	0.232823	0.632974	PGBD5	protein_coding	0;0.06;0.11	NA	NA	NA
chr14	32485045	32485116	71	510	371	479	750	851	214	186	183	99	448	244	246	7.45604	3.0256	4.70681	1.60164	5.56944	1.35278	9.75234	5.12317	9.9779	3.38059	2.92588	2.71422	chr14:32485045-32485116	1.2541	2.27012	5.8616	0.0154747	0.23355	0.631621	AKAP6	protein_coding	0	URS0000162BC0_9606;URS000048A269_9606;URS00000133BF_9606;URS0000031672_9606;URS00000E14CD_9606;URS00001060BD_9606;URS0000125D0F_9606;URS0000181EC9_9606;URS000022EE2A_9606;URS0000246190_9606;URS0000261D9D_9606;URS000027DE25_9606;URS000027F4CE_9606;URS0000371128_9606;URS00003D71C5_9606;URS000040E655_9606;URS0000420419_9606;URS000043089F_9606;URS0000431B49_9606;URS000045A923_9606;URS0000474095_9606;…	tRNA	1;1.03;1.04;1.06;4.73;1.31;1.48;3.38;1.08;1.09;1.11;1.13;1.54;1.69;1.97;2.54;2.73;2.96;3.09;3.74
chr16	81954156	81954179	23	111	16	605	0	0	0	17	0	23	0	0	0	1.62279	0.276534	0.202989	0	7.03447	0.314282	0	0	0	0	0	0	chr16:81954156-81954179	3.64028	-0.299373	5.85592	0.0155248	0.23355	0.631621	PLCG2	protein_coding	0	URS0000EB10D0_9606;URS0001BEED8A_9606	lncRNA	0
chr1	153261676	153261694	18	86	12	0	0	0	26	0	0	0	0	0	0	1.25729	0	0.152242	0	0	0	0	0	0	0	0.35548	0	chr1:153261676-153261694	5.41901	-2.54798	5.79779	0.0160463	0.239726	0.620285	LORICRIN	protein_coding	0.01;0.02	URS000052912D_9606	misc_RNA	0.01;0.02
chr6	73518394	73518604	210	230	20	0	13	0	2	0	0	0	3	0	0	3.36253	0	0.253737	0	0	0	0.169041	0.034307	0	0	0.0273446	0	chr6:73518394-73518604	4.86269	-1.5382	5.78711	0.0161441	0.239726	0.620285	EEF1A1	protein_coding	0.01;0.82;0.04;0.08;0.06;0.05;0.36;0.16;0.19;0.03;0.11;0.58	URS00019F752D_9606;URS0001FEF0BD_9606;URS00008BCC5E_9606;URS00009B5FAB_9606;URS00009C5BBC_9606;URS0001BCECEB_9606;URS0001BDE0E8_9606;URS0001BDE2C8_9606;URS00009B267A_9606;URS00009B7447_9606;URS00003679BD_9606;URS00008E397A_9606;URS00001E2324_9606	lncRNA;misc_RNA;snoRNA;piRNA	0;0.04;0.06;0.82;1.08;2.47;7.5
chr7	22511042	22511246	204	234	20	0	13	0	2	0	0	0	3	0	0	3.42101	0	0.253737	0	0	0	0.169041	0.034307	0	0	0.0273446	0	chr7:22511042-22511246	4.86556	-1.51794	5.79312	0.016089	0.239726	0.620285	STEAP1B;EEF1A1P6	protein_coding;processed_pseudogene	0;0.15	URS00001E2324_9606	piRNA	7.29
chr6	2249930	2249953	23	99	114	43	26	1	279	0	29	0	1	51	24	1.44735	0	1.4463	0.253813	0.499971	0	0.338081	0.0114357	0.0117249	0.706598	3.81458	0.264802	chr6:2249930-2249953	4.17066	-0.401106	5.71444	0.0168259	0.240897	0.618168	GMDS-D	lncRNA	0	URS0000EF5BC2_9606;URS0000EEE8AA_9606;URS0000EEAF71_9606;URS0000EEB060_9606;URS0000EF12EA_9606;URS0000EF4173_9606;URS0000EF32D9_9606;URS000043C005_9606;URS0001BD3F9F_9606;URS000222B180_9606;URS000225FF3C_9606;URS000226B7C9_9606;URS0002200063_9606;URS000223E8AD_9606;URS0001BCBC4E_9606;URS0001BD47B1_9606;URS0001BDB5DE_9606;URS0001BE2A41_9606;URS0001BE92C7_9606;URS0001BE9859_9606;URS0001BEBC6A_9606;…	lncRNA;sRNA	0
chr6	26311743	26311818	75	80	108	0	0	2	3	79	78	40	71	80	96	1.16958	1.28507	1.37018	0.682668	0	0.546578	0	0.811931	0.0234498	1.10839	0.041017	1.05921	chr6:26311743-26311818	-4.31416	-0.515853	5.73593	0.0166213	0.240897	0.618168	tRNA_21367	Gln_tRNA	1.04	URS00002901EC_9606;URS00004AE1DA_9606	ncRNA;piRNA	1.04;3
chr17	22523874	22523905	31	0	0	0	15	3	0	13	0	30	49	57	1	0	0.211467	0	0	0	0.409933	0.195047	0.560347	0.0351747	0.789728	0	0.0110334	chr17:22523874-22523905	-4.29301	-2.25961	5.72968	0.0166805	0.240897	0.618168	MTRNR2L1	protein_coding	0.02;0.05	URS0001BCBD09_9606;URS000090169F_9606	lncRNA;ncRNA	0;0.02
chr21	8211576	8211722	146	333	54	469	235	173	552	100	34	392	14	54	230	4.86836	1.62667	0.685089	0.297573	5.45317	5.35646	3.05573	0.160099	2.02841	0.748163	7.54712	2.53768	chr21:8211576-8211722	1.60059	1.53016	5.70584	0.0169086	0.240897	0.618168	CH507-513H4.1	lncRNA	0	URS00007BE6D3_9606;URS0000057950_9606;URS00001A87D2_9606;URS00001C47AC_9606;URS00002DFE82_9606;URS000049CFB5_9606;URS0000ABD8C6_9606;URS0000C90B2A_9606;URS0000C9C917_9606;URS0000CA6044_9606;URS000224DBA9_9606;URS000220011D_9606;URS0002253423_9606;URS000222B8DB_9606;URS0000125211_9606;URS0000C9C2FC_9606;URS0000C8EE68_9606;URS0000CA76A3_9606;URS0000CB3666_9606;URS00019A2F9C_9606;URS00019A85AC_9606;…	lncRNA;misc_RNA;pre_miRNA;precursor_RNA;rRNA	0;0.01
chr21	8255782	8255928	146	333	54	469	235	173	552	100	34	392	14	54	230	4.86836	1.62667	0.685089	0.297573	5.45317	5.35646	3.05573	0.160099	2.02841	0.748163	7.54712	2.53768	chr21:8255782-8255928	1.60059	1.53016	5.70442	0.0169223	0.240897	0.618168	NA	NA	NA	URS0000057950_9606;URS00002DFE82_9606;URS00019A2F9C_9606;URS00019A85AC_9606;URS00019AF356_9606;URS00008C90EE_9606;URS0001ACBA3D_9606;URS0001A973F3_9606;URS0001B6E8CA_9606;URS00019AD904_9606;URS00019DBE0A_9606;URS0001A07CFE_9606;URS00000C37EC_9606;URS00002E16CD_9606;URS000043B91E_9606;URS0000868511_9606;URS000086853A_9606;URS00008FED4F_9606;URS0000CA7E3A_9606;URS0000CAD839_9606;URS0000CB738B_9606;…	misc_RNA;lncRNA;rRNA;precursor_RNA;pre_miRNA	0;0.63;0.78;1.03;0.8;0.94;6.64;1.1;13.27;3.4;0.18
chr21	8394611	8394757	146	333	54	469	235	173	552	100	34	392	14	54	230	4.86836	1.62667	0.685089	0.297573	5.45317	5.35646	3.05573	0.160099	2.02841	0.748163	7.54712	2.53768	chr21:8394611-8394757	1.60059	1.53016	5.70525	0.0169143	0.240897	0.618168	CH507-528H12.1	lncRNA	0;0.01	URS00019A2F9C_9606;URS00019A85AC_9606;URS00019AF356_9606;URS00002E16CD_9606;URS000043B91E_9606;URS0000868511_9606;URS000086853A_9606;URS00008FED4F_9606;URS0000CA7E3A_9606;URS0000CAD839_9606;URS0000CB738B_9606;URS0000CBB795_9606;URS0000CBCE18_9606;URS0000E60B81_9606;URS00021ED91A_9606;URS00021ED9B7_9606;URS0002262001_9606;URS00021FCE5E_9606;URS000224C8EF_9606;URS000215D469_9606;URS000213616F_9606;…	lncRNA;precursor_RNA;rRNA;misc_RNA;pre_miRNA	0;0.47;0.04;0.01;29.2;0.1;0.14;1.21;13.27;3.4;1.03
chr21	8438823	8438970	147	333	54	469	240	175	552	100	34	392	14	54	230	4.86836	1.62667	0.685089	0.297573	5.45317	5.35646	3.12075	0.160099	2.05186	0.748163	7.54712	2.53768	chr21:8438823-8438970	1.60664	1.53384	5.74024	0.0165805	0.240897	0.618168	CH507-528H12.1	lncRNA	0	URS00019A2F9C_9606;URS00019AF356_9606;URS00002E16CD_9606;URS00019DF552_9606;URS00001C47AC_9606;URS0000C90B2A_9606;URS000220011D_9606;URS00021ED91A_9606;URS000215424F_9606;URS00007BE6D3_9606;URS0000E7DAE9_9606;URS0000057950_9606;URS00001A87D2_9606;URS00002DFE82_9606;URS000049CFB5_9606;URS0000ABD8C6_9606;URS0000C9C917_9606;URS0000CA6044_9606;URS000222B8DB_9606;URS000224DBA9_9606;URS0000125211_9606;…	lncRNA;precursor_RNA;misc_RNA;rRNA;pre_miRNA	0;0.17;0.48;0.15;0.01;0.25;0.63;1.04;0.64;0.28;0.72;6.68;0.14;0.95;13.36;3.42;0.19
chr22_KI270733v1_random	145019	145427	408	1055	212	344	1005	762	742	45	82	219	297	371	977	15.4238	0.732	2.68961	0.717677	3.99977	2.99251	13.0681	3.39639	8.93439	5.14016	10.1449	10.7796	chr22_KI270733v1_random:145019-145427	1.47033	2.70625	5.75583	0.0164341	0.240897	0.618168	NA	NA	NA	NA	NA	NA
chrUn_GL000220v1	111025	111172	147	333	54	469	240	175	552	100	34	392	14	54	230	4.86836	1.62667	0.685089	0.297573	5.45317	5.35646	3.12075	0.160099	2.05186	0.748163	7.54712	2.53768	chrUn_GL000220v1:111025-111172	1.60665	1.53384	5.73697	0.0166114	0.240897	0.618168	NA	NA	NA	NA	NA	NA
chrUn_GL000220v1	154997	155144	147	333	54	469	240	175	552	100	34	392	14	54	230	4.86836	1.62667	0.685089	0.297573	5.45317	5.35646	3.12075	0.160099	2.05186	0.748163	7.54712	2.53768	chrUn_GL000220v1:154997-155144	1.60665	1.53384	5.73313	0.0166478	0.240897	0.618168	NA	NA	NA	NA	NA	NA
chr4	167456780	167456819	39	424	39	110	86	439	117	34	85	88	2	92	6	6.19875	0.553067	0.494786	0.743933	1.27899	1.20247	1.11827	0.0228713	5.14724	1.27465	1.59966	0.0662004	chr4:167456780-167456819	2.49199	0.736587	5.6927	0.0170356	0.241513	0.61706	NA	NA	NA	URS0001BDED43_9606	sRNA	0
chr21	8459654	8462329	2675	5129	1548	2384	12120	3438	4014	737	431	1638	2121	3269	6324	74.9844	11.9885	19.6392	3.77218	27.7193	22.3824	157.598	24.255	40.3103	45.2916	54.8807	69.7752	chr21:8459654-8462329	1.25608	5.52589	5.67898	0.0171694	0.242412	0.615446	CH507-528H12.3	TEC	5.58	URS00001C47AC_9606;URS0000C90B2A_9606;URS000220011D_9606;URS0000057950_9606;URS00001A87D2_9606;URS00002DFE82_9606;URS000049CFB5_9606;URS0000C9C917_9606;URS0000CA6044_9606;URS000222B8DB_9606;URS000224DBA9_9606;URS0000125211_9606;URS0000C9C2FC_9606;URS0002253423_9606;URS00002FBB92_9606;URS00003C5130_9606;URS00004232EF_9606;URS0000498F50_9606;URS000056E910_9606	misc_RNA;pre_miRNA;precursor_RNA;SRP_RNA	0;6.59;6.57;74.31;6.7;205.77
chr5	66129362	66129395	33	43	18	0	14	32	57	0	0	23	0	2	1	0.628647	0	0.228363	0	0	0.314282	0.182044	0	0.375197	0.0277097	0.779322	0.0110334	chr5:66129362-66129395	5.27011	-2.0798	5.66149	0.0173414	0.24285	0.614661	NA	NA	NA	NA	NA	NA
chr7	25949959	25949982	23	4	68	0	54	1	2	35	157	16	81	43	73	0.0584788	0.569334	0.862705	1.37409	0	0.218631	0.702168	0.926288	0.0117249	0.59576	0.0273446	0.805438	chr7:25949959-25949982	-3.37332	-0.894439	5.66298	0.0173266	0.24285	0.614661	MIR148A	miRNA	0.34	URS0001BE79DF_9606;URS0000D5A3DE_9606;URS0000D58CB9_9606;URS0000D59869_9606;URS00006F5700_9606;URS0001BC2D07_9606;URS00004C7B32_9606;URS0000EFECC4_9606;URS00003E16E5_9606	sRNA;lncRNA;pre_miRNA;miRNA	0;0.01;0.27;0.34;0.38;1.05
chr16	72787691	72787738	47	1537	482	451	283	1516	725	198	65	706	95	620	677	22.4705	3.2208	6.11505	0.56889	5.24388	9.6471	3.67988	1.08639	17.775	8.59002	9.91243	7.46961	chr16:72787691-72787738	1.43555	3.0011	5.6376	0.0175793	0.244196	0.612262	RP5-991G20.1;ZFHX3	lncRNA;protein_coding	0;0.01;0.03	URS0001BCB76A_9606;URS0001BDF804_9606;URS0001BE8414_9606;URS0001BF31F2_9606;URS0000EEFF89_9606;URS0001BEE218_9606;URS0001BF8439_9606;URS0000D5C809_9606;URS00021ED9E2_9606;URS00021EDA31_9606;URS00021EDA44_9606;URS0001BCEF09_9606;URS0001BD87A1_9606;URS0000EEFAC9_9606;URS0001BED706_9606;URS00007E1B1E_9606;URS0001BF83FD_9606	lncRNA	0;0.01
chrUn_GL000220v1	131112	133787	2675	5129	1548	2384	12120	3440	4014	737	431	1638	2121	3271	6400	74.9844	11.9885	19.6392	3.77218	27.7193	22.3824	157.598	24.255	40.3337	45.3193	54.8807	70.6138	chrUn_GL000220v1:131112-133787	1.25344	5.52821	5.64072	0.017548	0.244196	0.612262	NA	NA	NA	NA	NA	NA
chr21	8232998	8235363	2365	5011	1323	2512	10991	2794	3822	674	355	1544	2488	2699	6362	73.2593	10.9637	16.7847	3.10702	29.2076	21.0979	142.917	28.4519	32.7594	37.3943	52.2556	70.1945	chr21:8232998-8235363	1.23212	5.43376	5.61716	0.0177855	0.244433	0.61184	CH507-513H4.7	TEC	4.94	URS0000057950_9606;URS00001A87D2_9606;URS00001C47AC_9606;URS00002DFE82_9606;URS000049CFB5_9606;URS0000C90B2A_9606;URS0000C9C917_9606;URS0000CA6044_9606;URS000224DBA9_9606;URS000220011D_9606;URS0002253423_9606;URS000222B8DB_9606;URS0000125211_9606;URS0000C9C2FC_9606;URS0000C8EE68_9606;URS0000CA76A3_9606;URS0000CB3666_9606;URS00019A2F9C_9606;URS00019A85AC_9606;URS00019AF356_9606;URS00008C90EE_9606;…	misc_RNA;pre_miRNA;precursor_RNA;lncRNA;rRNA;SRP_RNA	0.01;0.05;5.83;5.81;65.69;5.93;181.92
chr21	30503992	30504011	19	68	18	37	13	1	0	0	0	0	0	0	34	0.994139	0	0.228363	0	0.430207	0	0.169041	0	0.0117249	0	0	0.375136	chr21:30503992-30504011	6.09701	-2.26106	5.62698	0.017686	0.244433	0.61184	NA	NA	NA	NA	NA	NA
chr22	17831882	17831905	23	149	20	125	36	1	16	8	33	15	0	0	1	2.17833	0.130133	0.253737	0.288821	1.4534	0.204967	0.468112	0	0.0117249	0	0.218757	0.0110334	chr22:17831882-17831905	3.48526	-1.12214	5.61482	0.0178092	0.244433	0.61184	MICAL3	protein_coding	0;0.09;0.16;0.31	NA	NA	NA
chr21	8232500	8232994	494	609	350	307	1929	971	836	102	76	181	118	834	1327	8.90339	1.6592	4.44039	0.665164	3.56956	2.47327	25.083	1.34941	11.3849	11.555	11.4301	14.6413	chr21:8232500-8232994	1.54165	3.02164	5.60516	0.0179077	0.244809	0.611172	NA	NA	NA	URS0000057950_9606;URS00001A87D2_9606;URS00001C47AC_9606;URS00002DFE82_9606;URS000049CFB5_9606;URS0000C90B2A_9606;URS0000C9C917_9606;URS0000CA6044_9606;URS000224DBA9_9606;URS000220011D_9606;URS0002253423_9606;URS000222B8DB_9606;URS0000125211_9606;URS0000C9C2FC_9606;URS0000C8EE68_9606;URS0000CA76A3_9606;URS0000CB3666_9606;URS00019A2F9C_9606;URS00019A85AC_9606;URS00019AF356_9606;URS00008C90EE_9606;…	misc_RNA;pre_miRNA;precursor_RNA;lncRNA;rRNA	0;0.01
chr1	182391762	182391791	29	4	1	0	0	4	0	14	16	20	1	49	1	0.0584788	0.227733	0.0126868	0.140035	0	0.273289	0	0.0114357	0.0468997	0.678889	0	0.0110334	chr1:182391762-182391791	-3.61627	-2.7759	5.56191	0.0183553	0.248953	0.603882	GLUL	protein_coding	0;0.26;0.05;0.02;0.01;0.3	NA	NA	NA
chr18	49814360	49814440	80	41	46	0	58	4	0	0	0	0	0	1	0	0.599407	0	0.583594	0	0	0	0.754181	0	0.0468997	0.0138549	0	0	chr18:49814360-49814440	5.67435	-2.38912	5.56587	0.0183139	0.248953	0.603882	RP11-886H22.1;SNHG22;AC090227.1	protein_coding;lncRNA;scaRNA	0;0.19;0.96	URS00008BDCC4_9606;URS00009B29BC_9606;URS00004D18E1_9606;URS00001118C6_9606;URS0000D5C16E_9606;URS0000D572DE_9606;URS00005B2B49_9606;URS0001BC1F29_9606	lncRNA;snoRNA;scaRNA	0.02;0;0.19;0.96
chr10	86866985	86867007	22	421	407	729	0	57	3	195	0	378	0	1	1	6.15489	3.172	5.16354	0	8.47625	5.16516	0	0	0.66832	0.0138549	0.041017	0.0110334	chr10:86866985-86867007	2.88622	1.28088	5.54916	0.0184896	0.249791	0.602423	BMPR1A	protein_coding	0	URS0001BD5C7F_9606	lncRNA	0
chr9	9442057	9442294	237	32043	8985	17597	12997	16588	34405	6593	1886	23014	3543	20971	19432	468.459	107.246	113.991	16.5066	204.604	314.474	169.002	40.5165	194.493	290.551	470.396	214.401	chr9:9442057-9442294	1.18247	7.76207	5.5321	0.0186707	0.249863	0.602297	PTPRD;RN7SL5P	protein_coding;misc_RNA	0;0.74	URS0001BDD4D5_9606;URS0001BE1AC7_9606;URS0001BF5BA1_9606;URS00009B267B_9606;URS000097171C_9606;URS0001BDA2A2_9606;URS00004A074B_9606;URS000080DE1E_9606;URS000080DE0E_9606;URS000022B594_9606;URS000080E17A_9606;URS000080DDD1_9606;URS000080E199_9606	lncRNA;SRP_RNA;piRNA	0;0.82;0.74;8.46;1.94;1.96;8.78;2.26;8.17
chr10	104261129	104261162	33	0	45	0	27	1	11	0	0	0	1	0	1	0	0	0.570907	0	0	0	0.351084	0.0114357	0.0117249	0	0.150396	0.0110334	chr10:104261129-104261162	4.419	-3.09651	5.52828	0.0187115	0.249863	0.602297	GSTO1	protein_coding	0	URS0001BE030D_9606	lncRNA	0
chr21	8411068	8411647	579	1363	318	793	2094	1067	821	139	82	451	344	799	1679	19.9266	2.26107	4.03441	0.717677	9.22039	6.16267	27.2285	3.93386	12.5105	11.07	11.225	18.5251	chr21:8411068-8411647	1.42153	3.40499	5.52818	0.0187126	0.249863	0.602297	CH507-528H12.1	lncRNA	0.01	URS00019A2F9C_9606;URS00019AF356_9606;URS00002E16CD_9606;URS00019DF552_9606;URS00001C47AC_9606;URS0000C90B2A_9606;URS000220011D_9606;URS0001A303E2_9606;URS00008C90EE_9606;URS00021ED91A_9606;URS000215424F_9606;URS00007BE6D3_9606;URS0000E7DAE9_9606;URS0000057950_9606;URS00001A87D2_9606;URS00002DFE82_9606;URS000049CFB5_9606;URS0000ABD8C6_9606;URS0000C9C917_9606;URS0000CA6044_9606;URS0002253423_9606;…	lncRNA;precursor_RNA;misc_RNA;rRNA;pre_miRNA	0;0.01
chr4	55501600	55501624	24	0	0	0	19	0	4	15	3	21	69	1	24	0	0.244	0	0.0262565	0	0.286953	0.247059	0.78906	0	0.0138549	0.0546893	0.264802	chr4:55501600-55501624	-3.89601	-2.43107	5.51287	0.018877	0.25012	0.601851	CLOCK;AC069200.1	protein_coding;misc_RNA	0;0.21	URS0000D6D7A1_9606;URS00008BA7CD_9606;URS00008BB9B0_9606;URS00006D0502_9606	lncRNA;Y_RNA	0;0.21
chr14	54641681	54641702	21	2	9	0	25	139	61	0	0	37	0	1	3	0.0292394	0	0.114181	0	0	0.505585	0.325078	0	1.62976	0.0138549	0.834012	0.0331002	chr14:54641681-54641702	5.00769	-1.66554	5.51633	0.0188398	0.25012	0.601851	SAMD4A	protein_coding	0	NA	NA	NA
chr19	2335142	2335164	22	45	52	142	1	3	0	0	0	66	0	0	0	0.657886	0	0.659715	0	1.65107	0.901854	0.0130031	0	0.0351747	0	0	0	chr19:2335142-2335164	4.67712	-1.50922	5.48794	0.0191481	0.250818	0.600641	LLfos-48D6.2;SPPL2B	protein_coding	0;0.01	URS00009C05E4_9606;URS00008B59FE_9606;URS0000EA48A4_9606	lncRNA	0
chr21	42590977	42590997	20	183	17	179	73	4	25	74	0	127	0	1	0	2.6754	1.20373	0.215676	0	2.08127	1.73539	0.949228	0	0.0468997	0.0138549	0.341808	0	chr21:42590977-42590997	3.74557	-0.329057	5.49082	0.0191165	0.250818	0.600641	NA	NA	NA	URS00009ADB7D_9606;URS0001BE1C9A_9606;URS0001BE5D18_9606	lncRNA	0;0.02
chr22_KI270733v1_random	154601	154844	243	220	5	151	509	149	258	38	0	42	143	196	66	3.21633	0.618134	0.0634342	0	1.75571	0.573907	6.61859	1.6353	1.74701	2.71555	3.52746	0.728205	chr22_KI270733v1_random:154601-154844	1.86124	0.969224	5.50119	0.0190035	0.250818	0.600641	NA	NA	NA	NA	NA	NA
chr2	109794579	109794618	39	864	75	256	365	1944	211	65	15	227	247	974	140	12.6314	1.05733	0.951512	0.131282	2.97657	3.10183	4.74614	2.82461	22.7932	13.4946	2.88486	1.54468	chr2:109794579-109794618	1.39383	2.5326	5.46241	0.0194299	0.252926	0.597007	RGPD5	protein_coding	0	URS000075E1B9_9606	lncRNA	0
chr5	134924138	134924202	64	3	26	0	72	4	59	0	0	0	62	0	0	0.0438591	0	0.329858	0	0	0	0.936224	0.70901	0.0468997	0	0.806667	0	chr5:134924138-134924202	5.00078	-1.9207	5.45444	0.0195186	0.252926	0.597007	PCBD2;MTND6P4	protein_coding;processed_pseudogene	0;0.12	URS0000923EDC_9606;URS00008BAF5E_9606	SRP_RNA;lncRNA	0;0.12
chr10	130962637	130962658	21	2	9	0	25	139	61	0	0	37	0	0	3	0.0292394	0	0.114181	0	0	0.505585	0.325078	0	1.62976	0	0.834012	0.0331002	chr10:130962637-130962658	5.39711	-1.67082	5.44694	0.0196026	0.252926	0.597007	MIR378C	miRNA	0.26	URS0001BDC9A5_9606;URS000075ABA6_9606;URS000025307A_9606	lncRNA;precursor_RNA;miRNA	0.01;0.26;0.84
chr14	97276025	97276045	20	63	17	41	0	3	18	0	5	4	0	0	2	0.92104	0	0.215676	0.0437608	0.476716	0.0546578	0	0	0.0351747	0	0.246102	0.0220668	chr14:97276025-97276045	3.65884	-2.37816	5.45072	0.0195602	0.252926	0.597007	NA	NA	NA	NA	NA	NA
chr11	46762403	46762497	94	0	42	0	0	4	3	48	0	1	0	531	150	0	0.780801	0.532847	0	0	0.0136644	0	0	0.0468997	7.35694	0.041017	1.65501	chr11:46762403-46762497	-4.92376	-0.162974	5.41477	0.0199671	0.256667	0.59063	CKAP5;SNORD67	protein_coding;snoRNA	0;0.85	URS00006A5FBC_9606;URS0001BC70E3_9606;URS0000127351_9606;URS00004883C0_9606	snoRNA;piRNA	0.85;3.62;3.48
chr22	11629619	11629660	41	756	467	155	137	576	473	137	124	224	68	80	363	11.0525	2.22853	5.92475	1.08527	1.80222	3.06084	1.78143	0.777624	6.75355	1.10839	6.46701	4.00513	chr22:11629619-11629660	1.45465	1.94926	5.39983	0.0201387	0.25791	0.588532	NA	NA	NA	URS00008D17FC_9606;URS0001B8C74B_9606;URS0001B0DAD4_9606;URS0000C3BF61_9606;URS00021ABC9F_9606	rRNA;ncRNA	0.02;0.03;0.13;0.04;0.09
chr5	181164152	181164230	78	0	0	0	0	0	2	12	6	30	14	0	4	0	0.1952	0	0.052513	0	0.409933	0	0.160099	0	0	0.0273446	0.0441336	chr5:181164152-181164230	-4.94971	-3.34283	5.36492	0.0205458	0.261518	0.582498	tRNA_34160	Val_tRNA	1.07	URS000014C7B9_9606;URS00001B3570_9606;URS000061D582_9606;URS000063F87E_9606;URS0000E60B72_9606;URS000003BDE2_9606;URS0000327E22_9606;URS00002549C4_9606;URS000019078D_9606;URS0000583064_9606;URS000002D2B3_9606;URS000044473B_9606	ncRNA;piRNA	0.93;1.07;1.56;3.55;1.9;2.44;1.08;2.6;2.79;2.89
chr7	155611618	155611640	22	245	95	499	0	1	39	99	0	153	0	0	0	3.58182	1.6104	1.20525	0	5.80199	2.09066	0	0	0.0117249	0	0.533221	0	chr7:155611618-155611640	3.7346	0.334164	5.35008	0.0207213	0.261518	0.582498	RP5-912I13.2;AC009403.2	lncRNA	0	URS0000D6E29E_9606;URS0000D6E345_9606;URS0000D6E600_9606;URS00007C00F6_9606	lncRNA	0
chr9	114209486	114209508	22	0	51	0	18	3	21	0	3	0	1	0	0	0	0	0.647028	0.0262565	0	0	0.234056	0.0114357	0.0351747	0	0.287119	0	chr9:114209486-114209508	4.43966	-2.96429	5.31316	0.0211649	0.261518	0.582498	COL27A1;MIR455	protein_coding;miRNA	0;0.23	URS000075AC6B_9606;URS00006100A0_9606;URS00006DDD67_9606;URS0001BC17EB_9606;URS0000EFE138_9606;URS00007E4FC7_9606;URS000022A78C_9606	pre_miRNA;precursor_RNA;miRNA	0.23;0.26;0.37;1;1.05
chr12	108787821	108787840	19	0	0	0	1	0	0	12	0	0	38	0	24	0	0.1952	0	0	0	0	0.0130031	0.434555	0	0	0	0.264802	chr12:108787821-108787840	-4.57226	-3.31353	5.35425	0.0206718	0.261518	0.582498	SSH1	protein_coding	0	URS00008C18AC_9606;URS0001BD6BAD_9606	lncRNA	0;0.01
chr16	27019834	27019856	22	45	64	308	0	0	0	12	0	0	0	0	0	0.657886	0.1952	0.811957	0	3.58119	0	0	0	0	0	0	0	chr16:27019834-27019856	4.79021	-1.11337	5.31512	0.0211411	0.261518	0.582498	NA	NA	NA	NA	NA	NA
chr20	16271121	16271143	22	56	3	0	24	188	0	0	0	13	0	0	0	0.818703	0	0.0380605	0	0	0.177638	0.312075	0	2.20428	0	0	0	chr20:16271121-16271143	5.86978	-1.6405	5.32965	0.0209656	0.261518	0.582498	NA	NA	NA	NA	NA	NA
chr21	8223925	8224211	286	0	10	122	157	6	273	4	0	37	0	0	0	0	0.0650667	0.126868	0	1.41852	0.505585	2.04149	0	0.0703495	0	3.73254	0	chr21:8223925-8224211	5.46568	-0.539763	5.31856	0.0210994	0.261518	0.582498	CH507-513H4.1	lncRNA	0.01;0.29	URS00007BE6D3_9606;URS0000057950_9606;URS00001A87D2_9606;URS00001C47AC_9606;URS00002DFE82_9606;URS000049CFB5_9606;URS0000C90B2A_9606;URS0000C9C917_9606;URS0000CA6044_9606;URS000224DBA9_9606;URS000220011D_9606;URS0002253423_9606;URS000222B8DB_9606;URS0000125211_9606;URS0000C9C2FC_9606;URS0000C8EE68_9606;URS0000CA76A3_9606;URS0000CB3666_9606;URS00019A2F9C_9606;URS00019A85AC_9606;URS00019AF356_9606;…	lncRNA;misc_RNA;pre_miRNA;precursor_RNA;rRNA	0.01;0.29;0
chr21	8406924	8407210	286	0	10	122	157	6	273	4	0	37	0	0	0	0	0.0650667	0.126868	0	1.41852	0.505585	2.04149	0	0.0703495	0	3.73254	0	chr21:8406924-8407210	5.46552	-0.539763	5.32009	0.0210809	0.261518	0.582498	CH507-528H12.1	lncRNA	0;0.01;0.29	URS00019A2F9C_9606;URS00019AF356_9606;URS00002E16CD_9606;URS00019DF552_9606;URS00001C47AC_9606;URS0000C90B2A_9606;URS000220011D_9606;URS0001A303E2_9606;URS00008C90EE_9606;URS00021ED91A_9606;URS000215424F_9606;URS0000E887DA_9606;URS00007BE6D3_9606;URS0000E7DAE9_9606;URS0000057950_9606;URS00001A87D2_9606;URS00002DFE82_9606;URS000049CFB5_9606;URS0000ABD8C6_9606;URS0000C9C917_9606;URS0000CA6044_9606;…	lncRNA;precursor_RNA;misc_RNA;rRNA;pre_miRNA	0;0.01;0.29
chr21	8451111	8451397	286	0	10	122	157	6	273	4	0	37	0	0	0	0	0.0650667	0.126868	0	1.41852	0.505585	2.04149	0	0.0703495	0	3.73254	0	chr21:8451111-8451397	5.4661	-0.539763	5.31431	0.0211509	0.261518	0.582498	CH507-528H12.1	lncRNA	0;0.29	URS00001C47AC_9606;URS0000C90B2A_9606;URS000220011D_9606;URS00007BE6D3_9606;URS0000057950_9606;URS00001A87D2_9606;URS00002DFE82_9606;URS000049CFB5_9606;URS0000C9C917_9606;URS0000CA6044_9606;URS000222B8DB_9606;URS000224DBA9_9606;URS0000125211_9606;URS0000C9C2FC_9606;URS0002253423_9606	misc_RNA;lncRNA;pre_miRNA;precursor_RNA	0;0.29
chrUn_GL000220v1	122569	122855	286	0	10	122	157	6	273	4	0	37	0	0	0	0	0.0650667	0.126868	0	1.41852	0.505585	2.04149	0	0.0703495	0	3.73254	0	chrUn_GL000220v1:122569-122855	5.46634	-0.539763	5.31195	0.0211796	0.261518	0.582498	NA	NA	NA	NA	NA	NA
chr7	67926306	67926329	23	24	14	120	26	3	28	36	0	24	0	0	1	0.350873	0.5856	0.177616	0	1.39527	0.327947	0.338081	0	0.0351747	0	0.382825	0.0110334	chr7:67926306-67926329	3.99556	-1.6223	5.3015	0.0213071	0.262154	0.581444	NA	NA	NA	URS0000918622_9606	SRP_RNA	0
chr9	97930850	97930868	18	21	0	27	12	1	0	0	0	0	1	0	0	0.307013	0	0	0	0.313935	0	0.156037	0.0114357	0.0117249	0	0	0	chr9:97930850-97930868	4.34325	-3.45302	5.27716	0.021607	0.264652	0.577325	HEMGN	protein_coding	0;0.02	URS0000991BFE_9606;URS000099C2D3_9606;URS000098F531_9606;URS0000334622_9606;URS0000EA5C73_9606	SRP_RNA;sRNA;lncRNA	0;0.06
chr11	62567008	62567032	24	2	10	0	0	1	1	11	23	16	0	34	59	0.0292394	0.178933	0.126868	0.2013	0	0.218631	0	0	0.0117249	0.471066	0.0136723	0.650971	chr11:62567008-62567032	-3.80704	-2.44645	5.27259	0.0216638	0.264652	0.577325	EEF1G;RP11-864I4.1;MIR6747	protein_coding;miRNA	0;0.12;0.39	URS00009B8C3B_9606;URS000075BE67_9606;URS000075B922_9606	lncRNA;pre_miRNA;miRNA	0;0.33;0.34;0.39;1.14
chr7	69204230	69204253	23	0	24	37	24	112	25	15	0	0	0	11	1	0	0.244	0.304484	0	0.430207	0	0.312075	0	1.31319	0.152404	0.341808	0.0110334	chr7:69204230-69204253	4.91978	-1.81628	5.25878	0.0218364	0.265817	0.575417	RP11-3P22.2	lncRNA	0	URS0000EECF64_9606	lncRNA	0
chr9	95085225	95085250	25	2	10	0	28	5	1	29	335	112	38	60	1	0.0292394	0.471734	0.126868	2.93197	0	1.53042	0.364087	0.434555	0.0586246	0.831292	0.0136723	0.0110334	chr9:95085225-95085250	-3.43424	-0.75507	5.20927	0.0224667	0.270622	0.567637	AOPEP;MIR23B	protein_coding;miRNA	0;0.26	URS00009AF40D_9606;URS00009C585B_9606;URS0000283D0A_9606;URS000024C472_9606;URS00008B9678_9606;URS0001BC70AD_9606;URS0000EFF543_9606;URS000055BB1F_9606	lncRNA;pre_miRNA;miRNA	0;0.26;0.33;0.03;0.4;1.14
chr21	8236879	8237785	906	672	217	578	1804	810	636	189	63	266	318	580	1032	9.82443	3.0744	2.75304	0.551386	6.72054	3.63474	23.4576	3.63654	9.49718	8.03583	8.6956	11.3865	chr21:8236879-8237785	1.23755	2.93174	5.21313	0.022417	0.270622	0.567637	CH507-513H4.10	TEC	2.74	URS0000057950_9606;URS00001A87D2_9606;URS00001C47AC_9606;URS00002DFE82_9606;URS000049CFB5_9606;URS0000C90B2A_9606;URS0000C9C917_9606;URS0000CA6044_9606;URS000224DBA9_9606;URS000220011D_9606;URS0002253423_9606;URS000222B8DB_9606;URS0000125211_9606;URS0000C9C2FC_9606;URS0000C8EE68_9606;URS0000CA76A3_9606;URS0000CB3666_9606;URS00019A2F9C_9606;URS00019A85AC_9606;URS00019AF356_9606;URS00008C90EE_9606;…	misc_RNA;pre_miRNA;precursor_RNA;lncRNA;rRNA	0;0.02
chr22_KI270733v1_random	153479	154598	1119	1897	606	949	3193	1128	1599	260	198	404	616	1456	2490	27.7335	4.22934	7.68822	1.73293	11.0342	5.52044	41.519	7.04436	13.2257	20.1727	21.862	27.4732	chr22_KI270733v1_random:153479-154598	1.27162	3.98133	5.21048	0.0224512	0.270622	0.567637	NA	NA	NA	NA	NA	NA
chr8	10767310	10767330	20	158	1	0	0	5	2	11	48	1	86	48	60	2.30991	0.178933	0.0126868	0.420104	0	0.0136644	0	0.983466	0.0586246	0.665034	0.0273446	0.662004	chr8:10767310-10767330	-3.98643	-1.09267	5.16145	0.0230936	0.277204	0.557201	PINX1;CTD-2135J3.3	protein_coding;lncRNA	0	URS0000ABD81F_9606;URS0000EEB47C_9606;URS00001B5AD9_9606;URS00008BD514_9606	lncRNA	0
chr17	17516532	17516554	22	310	31	292	52	5	50	49	0	21	107	3	1	4.5321	0.797067	0.393292	0	3.39515	0.286953	0.676162	1.22361	0.0586246	0.0415646	0.683616	0.0110334	chr17:17516532-17516554	2.9478	0.0463478	5.13975	0.023384	0.279715	0.553285	PEM	protein_coding	0	URS0000D6E258_9606	lncRNA	0
chr1	28648595	28648734	139	529	168	274	857	487	257	126	21	128	178	385	335	7.73381	2.0496	2.13139	0.183795	3.18586	1.74905	11.1437	2.03555	5.71003	5.33413	3.51379	3.69619	chr1:28648595-28648734	1.43331	2.0227	5.11343	0.0237414	0.283007	0.548203	RNU11	lncRNA;snRNA	1.06;1.04	URS00007B872B_9606;URS0001BCB55F_9606;URS0000D5BDA4_9606;URS0000D5BFF6_9606;URS0000D5DAE7_9606;URS0000BC450F_9606;URS0001BD3615_9606;URS00000273B8_9606;URS000067AD39_9606;URS000000A142_9606;URS00001CF899_9606;URS00002EA327_9606;URS0001BC7913_9606;URS0000427B16_9606	lncRNA;snRNA	0;0.02;0.05;0.06;0.03;0.23;1.06;1.04;1.03;2.14;1.81;1.09
chr1	242524716	242524742	26	231	11	58	22	83	15	18	5	35	3	2	4	3.37715	0.2928	0.139555	0.0437608	0.674379	0.478256	0.286069	0.034307	0.973168	0.0277097	0.205085	0.0441336	chr1:242524716-242524742	2.61292	-0.805417	5.10583	0.0238456	0.283269	0.547801	NA	NA	NA	NA	NA	NA
chr17	7885022	7885081	59	1345	222	746	500	1622	440	181	47	576	234	1052	484	19.6635	2.94427	2.81648	0.411351	8.67391	7.87072	6.50156	2.67594	19.0178	14.5753	6.01582	5.34017	chr17:7885022-7885081	1.21663	3.01199	5.09794	0.0239543	0.283583	0.54732	NAA38;CHD3	protein_coding	0;0.2;0.21	URS0000D5DE44_9606;URS0001BD3B07_9606	lncRNA	0
chr7	96322038	96322059	21	28	0	31	28	2	1	0	0	0	0	0	1	0.409351	0	0	0	0.360444	0	0.364087	0	0.0234498	0	0.0136723	0.0110334	chr7:96322038-96322059	5.07986	-3.02227	5.08333	0.0241569	0.283662	0.547198	SLC25A13	protein_coding	0;0.13;0.15;0.1;0.11;0.12	URS0001BDFAE0_9606	lncRNA	0.01
chr15	25083588	25083680	92	0	0	0	1	1	0	38	31	0	81	0	3	0	0.618134	0	0.271317	0	0	0.0130031	0.926288	0.0117249	0	0	0.0331002	chr15:25083588-25083680	-4.95499	-2.46621	5.07967	0.024208	0.283662	0.547198	SNHG14;SNORD116-17	lncRNA;snoRNA	0;1	URS0000ABD7E9_9606;URS00008B27A5_9606;URS0000A81C5E_9606;URS0000EEE1CA_9606;URS0000EED074_9606;URS0000EED11C_9606;URS0000EED903_9606;URS0000EEF4F8_9606;URS0000EF5B18_9606;URS0000EEC62F_9606;URS0000EEC7B2_9606;URS00008B9D0F_9606;URS00009BAF9E_9606;URS0000E8BE16_9606;URS00008B2FEC_9606;URS0000EF2346_9606;URS0000EF6AB3_9606;URS00008B99F7_9606;URS00008BCA53_9606;URS0000EF6816_9606;URS0000EF51C4_9606;…	lncRNA;snoRNA	0;0.01;0.98;1
chr15	25086527	25086619	92	0	0	0	1	1	0	38	31	0	81	0	3	0	0.618134	0	0.271317	0	0	0.0130031	0.926288	0.0117249	0	0	0.0331002	chr15:25086527-25086619	-4.95502	-2.46621	5.08151	0.0241824	0.283662	0.547198	SNHG14;SNORD116-19	lncRNA;snoRNA	0;0.88;0.07;0.09;1	URS0000ABD7E9_9606;URS00008B27A5_9606;URS0000A81C5E_9606;URS0000EEE1CA_9606;URS0000EED074_9606;URS0000EED11C_9606;URS0000EED903_9606;URS0000EEF4F8_9606;URS0000EF5B18_9606;URS0000EEC62F_9606;URS0000EEC7B2_9606;URS00008B9D0F_9606;URS00009BAF9E_9606;URS0000E8BE16_9606;URS00008B2FEC_9606;URS0000EF2346_9606;URS0000EF6AB3_9606;URS00008B99F7_9606;URS00008BCA53_9606;URS0000EF6816_9606;URS0000EF51C4_9606;…	lncRNA;snoRNA	0;0.88;0.87;0.07;0.1;0.98;1;0.09
chr5	157088745	157088765	20	0	13	38	1	1	26	0	0	0	0	1	0	0	0	0.164929	0	0.441835	0	0.0130031	0	0.0117249	0.0138549	0.35548	0	chr5:157088745-157088765	5.02507	-3.20753	5.07162	0.0243206	0.284015	0.546658	HAVCR2	protein_coding	0	URS0001BDE31A_9606	lncRNA	0
chr7	112162504	112162543	39	7	36	96	22	0	0	0	0	0	0	0	29	0.102338	0	0.456726	0	1.11621	0	0.286069	0	0	0	0	0.319969	chr7:112162504-112162543	6.00748	-2.21573	5.0403	0.0247642	0.288218	0.540279	DOCK4	protein_coding	0	NA	NA	NA
chr5	80651612	80651677	65	10	225	7	99	22	357	449	368	112	180	107	413	0.146197	7.30374	2.85454	3.22079	0.0813906	1.53042	1.28731	2.05842	0.257948	1.48247	4.88102	4.5568	chr5:80651612-80651677	-2.00874	1.31978	5.02908	0.0249252	0.289115	0.538929	DHFR	protein_coding	0;0.01	URS0000D6E0F6_9606;URS0000D6E02C_9606;URS00008BF24E_9606;URS0000941729_9606;URS000025C15A_9606;URS00008E58CE_9606;URS00008E69C9_9606;URS00008E6A5E_9606;URS00008E6C8A_9606;URS00008E7F93_9606;URS00008E8A89_9606;URS00008EA910_9606;URS00008F1BEB_9606;URS00008F48C3_9606;URS00008F6DD8_9606;URS00008F947B_9606;URS00008FB6B7_9606;URS00008FC778_9606;URS0001A24B4C_9606;URS0000003515_9606;URS00000035FF_9606;…	lncRNA;rRNA;sRNA	0;0.01;0.07;0.1;0.11;0.16;0.15;0.12;0.08;0.14;0.37;0.18;0.42;0.09;0.13;0.27;0.47;0.19;0.25;0.43;0.48;0.63;0.77
chr14	49592235	49592290	55	0	1	5	0	6	8	34	0	48	11	58	106	0	0.553067	0.0126868	0	0.0581361	0.655894	0	0.125792	0.0703495	0.803583	0.109379	1.16954	chr14:49592235-49592290	-3.69262	-1.63896	5.01707	0.0250986	0.29015	0.537377	RPS29;AL139099.1	protein_coding;misc_RNA	0;0.54	URS0000D6DB98_9606;URS000069A1F2_9606;URS0000B52E69_9606	lncRNA;Y_RNA;miRNA	0;0.54;2.39
chr6	26311195	26311267	72	80	108	0	0	4	3	98	78	40	71	80	45	1.16958	1.59413	1.37018	0.682668	0	0.546578	0	0.811931	0.0468997	1.10839	0.041017	0.496503	chr6:26311195-26311267	-3.72155	-0.556349	4.98844	0.0255172	0.293023	0.533099	tRNA_21368	Gln_tRNA	1	URS00002901EC_9606;URS00004AE1DA_9606	ncRNA;piRNA	1;2.88
chr22_KI270733v1_random	140869	140986	117	0	0	82	57	1	81	4	0	0	0	0	0	0	0.0650667	0	0	0.953432	0	0.741178	0	0.0117249	0	1.10746	0	chr22_KI270733v1_random:140869-140986	5.87875	-1.91815	4.98993	0.0254952	0.293023	0.533099	NA	NA	NA	NA	NA	NA
chr12	79795722	79795763	41	0	22	47	20	354	0	20	0	1	0	0	0	0	0.325334	0.27911	0	0.54648	0.0136644	0.260062	0	4.15062	0	0	0	chr12:79795722-79795763	5.65063	-1.02975	4.96987	0.0257926	0.294879	0.530357	PPP1R12A	protein_coding	0;0.34;0.01	URS0000EBED61_9606;URS0000D6DE9C_9606	lncRNA	0;0.01;0.33;0.34
chr15	91145795	91145818	23	522	285	492	40	1	47	297	0	155	35	0	0	7.63148	4.8312	3.61575	0	5.72059	2.11799	0.520125	0.400248	0.0117249	0	0.642599	0	chr15:91145795-91145818	2.87681	1.10323	4.96602	0.02585	0.294879	0.530357	SV2B	protein_coding	0	URS00008B9B8B_9606;URS0001BD7E0F_9606	lncRNA	0
chr2	2643946	2643968	22	36	0	0	13	113	26	0	0	0	1	0	0	0.526309	0	0	0	0	0	0.169041	0.0114357	1.32492	0	0.35548	0	chr2:2643946-2643968	5.60265	-2.16036	4.95011	0.026089	0.296622	0.527796	AC018685.1	lncRNA	0	URS0000EEC975_9606;URS0000511294_9606;URS00009BEF41_9606	lncRNA	0
chr6	34696796	34696869	73	0	0	0	0	1	1	0	25	57	1	2	32	0	0	0	0.218804	0	0.778874	0	0.0114357	0.0117249	0.0277097	0.0136723	0.353069	chr6:34696796-34696869	-4.54952	-2.80593	4.92389	0.0264878	0.300166	0.522638	ILRUN;ILRUN-AS1	protein_coding;lncRNA	0;0.18;0.29;0.06	URS0001D47D05_9606;URS000099F4EE_9606;URS0000984FD7_9606;URS0000A777D1_9606;URS00003B4022_9606;URS0001BF819F_9606;URS0001BDD93B_9606	lncRNA;SRP_RNA	0;0.06;0.09;0.38
chr1	120066800	120066818	18	84	17	31	1	186	0	10	0	14	0	1	0	1.22805	0.162667	0.215676	0	0.360444	0.191302	0.0130031	0	2.18083	0.0138549	0	0	chr1:120066800-120066818	3.80633	-1.36392	4.8736	0.0272706	0.304939	0.515787	NOTCH2	protein_coding	0	NA	NA	NA
chr1	146226157	146226175	18	84	17	31	1	186	0	10	0	14	0	1	0	1.22805	0.162667	0.215676	0	0.360444	0.191302	0.0130031	0	2.18083	0.0138549	0	0	chr1:146226157-146226175	3.80633	-1.36392	4.87366	0.0272697	0.304939	0.515787	NBPF10;NOTCH2NLA	protein_coding	0	NA	NA	NA
chr1	148676909	148676927	18	84	17	31	1	186	0	10	0	14	0	1	0	1.22805	0.162667	0.215676	0	0.360444	0.191302	0.0130031	0	2.18083	0.0138549	0	0	chr1:148676909-148676927	3.80636	-1.36392	4.87461	0.0272546	0.304939	0.515787	NBPF14;NOTCH2NLB	protein_coding	0	NA	NA	NA
chr1	149393762	149393780	18	84	17	31	1	186	0	10	0	14	0	1	0	1.22805	0.162667	0.215676	0	0.360444	0.191302	0.0130031	0	2.18083	0.0138549	0	0	chr1:149393762-149393780	3.8062	-1.36392	4.86848	0.0273515	0.304939	0.515787	NOTCH2NLC;CH17-159N18.5	protein_coding	0	NA	NA	NA
chr13	58863217	58863235	18	84	17	31	1	186	0	10	0	14	0	1	0	1.22805	0.162667	0.215676	0	0.360444	0.191302	0.0130031	0	2.18083	0.0138549	0	0	chr13:58863217-58863235	3.80639	-1.36392	4.87571	0.0272372	0.304939	0.515787	NA	NA	NA	URS0001BD131F_9606;URS0001BEC93D_9606;URS0001BF47A7_9606;URS0001BDCA30_9606;URS0001BE352B_9606;URS0001BF76F3_9606;URS0001BF4F52_9606	lncRNA	0
chr1	44153445	44153480	35	2367	4201	4025	6137	1643	3488	2440	1795	2452	1414	1075	2176	34.6048	39.6907	53.2974	15.7101	46.7996	33.5052	79.8001	16.17	19.264	14.894	47.6891	24.0087	chr1:44153445-44153480	0.944212	5.14883	4.80245	0.0284193	0.309824	0.508884	AL359839.1	misc_RNA	0.36	URS00006F27D5_9606	Y_RNA	0.36
chr3	40192463	40192482	19	0	13	29	0	0	27	0	0	0	0	0	0	0	0	0.164929	0	0.33719	0	0	0	0	0	0.369153	0	chr3:40192463-40192482	5.0036	-3.35996	4.81029	0.0282902	0.309824	0.508884	MYRIP;EIF1B-AS1	protein_coding;lncRNA	0	URS0001BD967A_9606;URS0001BDDC93_9606;URS0000EF5F0E_9606;URS0000EF4C84_9606;URS0001BCF570_9606;URS0001BEBD07_9606;URS0001BCBBCD_9606;URS00008B3B6D_9606;URS0001BF00FE_9606;URS0000A93677_9606;URS0000D56D42_9606;URS00008B7931_9606;URS000075C0E2_9606;URS0001BE6196_9606;URS00008BDF56_9606;URS0001BDC3BE_9606;URS0001BF5EAE_9606;URS0001BD1D55_9606;URS0001BD04FD_9606;URS0000EF4479_9606;URS00009C3E48_9606	lncRNA	0
chr14	101066765	101066787	22	6	158	102	2	5	79	56	516	67	159	75	167	0.0877181	0.910934	2.00452	4.51611	1.18598	0.915518	0.0260062	1.81827	0.0586246	1.03912	1.08011	1.84258	chr14:101066765-101066787	-2.36361	0.396203	4.81187	0.0282644	0.309824	0.508884	MIR656	miRNA	0.28	URS0000D62FFE_9606;URS0000D5B21B_9606;URS00006834C4_9606;URS0001BC30C1_9606;URS000075B5E4_9606;URS0000EFEF19_9606;URS0000202460_9606	lncRNA;pre_miRNA;precursor_RNA;miRNA	0;0.28;0.39;1.05
chr21	8435213	8435375	162	0	1	12	149	1	161	0	0	17	1	0	0	0	0	0.0126868	0	0.139527	0.232296	1.93746	0.0114357	0.0117249	0	2.20124	0	chr21:8435213-8435375	4.69939	-1.31018	4.81131	0.0282736	0.309824	0.508884	CH507-528H12.1	lncRNA	0	URS00019A2F9C_9606;URS00019AF356_9606;URS00002E16CD_9606;URS00019DF552_9606;URS00001C47AC_9606;URS0000C90B2A_9606;URS000220011D_9606;URS0001A303E2_9606;URS00008C90EE_9606;URS00021ED91A_9606;URS000215424F_9606;URS00007BE6D3_9606;URS0000E7DAE9_9606;URS0000057950_9606;URS00001A87D2_9606;URS00002DFE82_9606;URS000049CFB5_9606;URS0000ABD8C6_9606;URS0000C9C917_9606;URS0000CA6044_9606;URS0002253423_9606;…	lncRNA;precursor_RNA;misc_RNA;rRNA;pre_miRNA	0;0.26;0.04;0.1;0.22;0.12;0.3;0.01;0.05;0.2;0.21;0.09;1.74;0.11;32.4;0.17;0.38;0.37
chr22_KI270733v1_random	169350	169512	162	0	1	12	149	1	161	0	0	17	1	0	0	0	0	0.0126868	0	0.139527	0.232296	1.93746	0.0114357	0.0117249	0	2.20124	0	chr22_KI270733v1_random:169350-169512	4.69921	-1.31018	4.81042	0.0282881	0.309824	0.508884	NA	NA	NA	NA	NA	NA
chrUn_GL000220v1	107415	107577	162	0	1	12	149	1	161	0	0	17	1	0	0	0	0	0.0126868	0	0.139527	0.232296	1.93746	0.0114357	0.0117249	0	2.20124	0	chrUn_GL000220v1:107415-107577	4.69848	-1.31018	4.80679	0.0283477	0.309824	0.508884	NA	NA	NA	NA	NA	NA
chrUn_GL000220v1	151387	151549	162	0	1	12	149	1	161	0	0	17	1	0	0	0	0	0.0126868	0	0.139527	0.232296	1.93746	0.0114357	0.0117249	0	2.20124	0	chrUn_GL000220v1:151387-151549	4.69789	-1.31018	4.80381	0.0283968	0.309824	0.508884	NA	NA	NA	NA	NA	NA
chr5	142001274	142001299	25	564	305	382	10	2	0	170	0	404	0	0	0	8.2455	2.76534	3.86948	0	4.4416	5.52044	0.130031	0	0.0234498	0	0	0	chr5:142001274-142001299	3.20308	1.07524	4.79145	0.0286013	0.310825	0.507484	GNPDA1	protein_coding	0;0.02	URS00009644F0_9606;URS000091B0E9_9606	SRP_RNA	0
chr20	38449413	38449506	93	0	16	0	0	5	0	4	78	35	115	0	88	0	0.0650667	0.202989	0.682668	0	0.478256	0	1.3151	0.0586246	0	0	0.97094	chr20:38449413-38449506	-5.58834	-1.55574	4.77532	0.0288705	0.312764	0.504783	SNHG11;SNORA60	lncRNA;snoRNA	0.02;0.04;0.05;0.03;0.13;0.06;0.49;0.69	URS0000EF5DF1_9606;URS00008B2EB2_9606;URS000223D16D_9606;URS0002215DDB_9606;URS000223AD24_9606;URS00009B31F1_9606;URS0001BCC103_9606;URS0000EF4D37_9606;URS0000EF485B_9606;URS00008B301F_9606;URS00009BE64D_9606;URS000075E4A3_9606;URS0001BD0350_9606;URS0000D57677_9606;URS0000D576F4_9606;URS0000D58040_9606;URS0000D589B2_9606;URS0000D59D5D_9606;URS0000D5A721_9606;URS0000D5B61E_9606;URS0000D5B9A6_9606;…	lncRNA;sRNA;snoRNA	0.02;0.03;0.04;0.05;0.07;0.13;0.68;0.06;0.49;0.69
chr19	36141114	36141185	71	101	109	103	181	407	65	16	113	59	76	46	6	1.47659	0.260267	1.38286	0.988994	1.1976	0.806202	2.35356	0.86911	4.77204	0.637324	0.888701	0.0662004	chr19:36141114-36141185	1.90764	0.414965	4.76233	0.0290891	0.314144	0.502871	CAPNS1	protein_coding	0.01;0.32;0.34;0.03;0.28;1.15;1.69	URS00009BC939_9606	lncRNA	0.01;0.5
chr15	30673791	30673849	58	0	0	0	0	2	22	12	52	38	110	2	7	0	0.1952	0	0.455112	0	0.519249	0	1.25792	0.0234498	0.0277097	0.300791	0.0772338	chr15:30673791-30673849	-5.59207	-1.92532	4.75066	0.0292871	0.315294	0.501284	RP11-736I24.5;RP11-736I24.3;RP5-1086D14.6;AC091057.2	protein_coding;transcribed_unprocessed_pseudogene;lncRNA;misc_RNA	0;0.62	URS00009BDA25_9606;URS0001BE0C82_9606;URS00008B489B_9606;URS00008B26F4_9606;URS00008C3BF1_9606;URS0000D6DD3C_9606;URS0001BD1A04_9606;URS0001BF31EC_9606;URS0000D6E747_9606;URS00006F59B4_9606;URS0000B52E69_9606	lncRNA;sRNA;Y_RNA;miRNA	0;0.62;2.52
chr16	34161350	34161407	57	214	299	93	146	328	164	63	29	220	18	214	13	3.12861	1.0248	3.79336	0.253813	1.08133	3.00618	1.89846	0.205842	3.84577	2.96494	2.24226	0.143434	chr16:34161350-34161407	2.03019	0.992896	4.72976	0.029645	0.318153	0.497364	NA	NA	NA	URS0001BCEA36_9606;URS00006D484A_9606;URS0001A70D57_9606;URS00008C6B98_9606;URS00008C8AE2_9606;URS00008C8E54_9606;URS00008CE4EF_9606;URS00008CEF8F_9606;URS00008CFB1A_9606;URS00008CFDE8_9606;URS00008CFFF7_9606;URS0001B47880_9606;URS0001AF7FB7_9606;URS0001AA0B52_9606;URS0001A67B51_9606;URS0001AF6E67_9606;URS0001B30610_9606;URS0001AA911D_9606;URS0001ACA793_9606;URS0001AE098E_9606;URS0001B88AA0_9606;…	lncRNA;rRNA;sRNA	0;0.03;0.21;0.35;0.06;0.1;0.04;2.11;0.26;0.39;0.32;0.05;0.11;0.08;0.98;0.33;0.19;0.09;0.71;0.72;0.07;0.22;0.12;0.02;0.34;0.57;0.47;0.49;0.58;0.48;0.5;0.17
chr12	56179097	56179117	20	0	0	0	0	1	0	25	0	28	1	0	56	0	0.406667	0	0	0	0.382605	0	0.0114357	0.0117249	0	0	0.617871	chr12:56179097-56179117	-5.24601	-2.79883	4.69642	0.0302255	0.323194	0.490537	SMARCC2;RP11-977G19.5	protein_coding;lncRNA	0	URS000045A0B6_9606;URS0000D56F0F_9606;URS0001BD9F48_9606;URS0001A149F7_9606	lncRNA	0
chr12	127619416	127619447	31	311	118	323	186	147	199	36	21	149	22	109	236	4.54672	0.5856	1.49705	0.183795	3.75559	2.036	2.41858	0.251584	1.72356	1.51018	2.72079	2.60388	chr12:127619416-127619447	1.72034	1.00771	4.69052	0.0303295	0.323194	0.490537	AC025252.1	misc_RNA	0.28	URS00006D1A54_9606	Y_RNA	0.28
chr17	7236142	7236185	43	106	0	213	31	3	0	0	0	25	0	0	0	1.54969	0	0	0	2.4766	0.341611	0.403097	0	0.0351747	0	0	0	chr17:7236142-7236185	4.58683	-1.23375	4.68675	0.0303962	0.323194	0.490537	PHF23	protein_coding	0.01;0.07;0.05;0.02	NA	NA	NA
chr10	52678910	52678932	22	62	28	97	19	138	1	1	0	59	0	30	1	0.906421	0.0162667	0.355231	0	1.12784	0.806202	0.247059	0	1.61804	0.415646	0.0136723	0.0110334	chr10:52678910-52678932	3.48529	-1.04531	4.67999	0.030516	0.323469	0.490167	LNCAROD	lncRNA	0	URS0001BE6409_9606;URS0000DB782A_9606;URS0000D57D72_9606;URS0001BCFFBA_9606;URS0001BD06C1_9606;URS0001BD2411_9606;URS0001BD3160_9606;URS0001BD513D_9606;URS0001BD6917_9606;URS0001BDA1F4_9606;URS0001BDC304_9606;URS0001BE2172_9606;URS0001BE6739_9606;URS0001BE7486_9606;URS0001BE9655_9606;URS0001BED92D_9606;URS0001BF6D72_9606;URS00008BF7DF_9606;URS0001BF9166_9606;URS0000EF1DFA_9606;URS00009B4462_9606;…	sRNA;lncRNA	0
chr6	149659881	149659905	24	0	40	2	23	0	1	22	304	11	53	0	30	0	0.357867	0.507473	2.66066	0.0232545	0.150309	0.299072	0.60609	0	0	0.0136723	0.331002	chr6:149659881-149659905	-3.02138	-1.18907	4.65659	0.0309346	0.324989	0.488131	LATS1	protein_coding	0;0.01	URS00019A3CD5_9606;URS000098E119_9606	lncRNA;SRP_RNA	0
chr14	20633005	20633080	75	8	225	28	59	208	105	186	3	2	3	5	88	0.116958	3.0256	2.85454	0.0262565	0.325562	0.0273289	0.767184	0.034307	2.43878	0.0692744	1.43559	0.97094	chr14:20633005-20633080	3.30194	0.0454913	4.65093	0.0310367	0.324989	0.488131	tRNA_30789	Pro_tRNA	1.04	URS0000D571B6_9606;URS0001BF1B3E_9606;URS000001545A_9606;URS0000493225_9606;URS0001BCEE5E_9606;URS00019F7F32_9606	lncRNA;ncRNA;piRNA	0.2;0.96;0.21;0.97;2.59;1.04;0.25;0.18
chr17	22523262	22523305	43	0	18	35	1	2	31	57	0	0	0	0	0	0	0.927201	0.228363	0	0.406953	0	0.0130031	0	0.0234498	0	0.423842	0	chr17:22523262-22523305	5.31355	-2.37756	4.65622	0.0309412	0.324989	0.488131	NA	NA	NA	URS0001BCBD09_9606;URS000090169F_9606	lncRNA;ncRNA	0;0.03
chrX	72630292	72630330	38	7	15	56	22	0	0	0	0	0	0	0	72	0.102338	0	0.190302	0	0.651125	0	0.286069	0	0	0	0	0.794405	chrX:72630292-72630330	5.49101	-2.36605	4.65177	0.0310216	0.324989	0.488131	PHKA1	protein_coding	0	NA	NA	NA
chr1	44777842	44777910	68	0	0	2	22	2	1	28	0	62	4	117	13	0	0.455467	0	0	0.0232545	0.847196	0.286069	0.0457426	0.0234498	1.62102	0.0136723	0.143434	chr1:44777842-44777910	-4.1409	-1.67881	4.63193	0.0313822	0.326622	0.485955	RPS8;SNORD38A	protein_coding;snoRNA	0.02;0.04;0.06;0.08;0.3;0.97	URS00003640C3_9606;URS000067EB9D_9606;URS0001BC2B58_9606;URS0000EB0001_9606	snoRNA;lncRNA	0.96;0.97;0.08;0.3
chr5	159972075	159972098	23	173	52	189	1	1	21	8	0	21	61	0	0	2.52921	0.130133	0.659715	0	2.19755	0.286953	0.0130031	0.697575	0.0117249	0	0.287119	0	chr5:159972075-159972098	4.06061	-0.755619	4.63664	0.0312962	0.326622	0.485955	ADRA1B	protein_coding	0;0.02;0.04	NA	NA	NA
chr12	112382323	112382365	42	438	60	462	792	2546	644	71	57	265	257	1418	644	6.40342	1.15493	0.76121	0.498873	5.37178	3.62108	10.2985	2.93896	29.8516	19.6462	8.80498	7.10551	chr12:112382323-112382365	1.04497	3.01129	4.62293	0.0315473	0.32692	0.485559	HECTD4	protein_coding	0;0.09;0.14	NA	NA	NA
chr17	16381088	16381181	93	18	107	262	167	8	34	108	0	26	0	5	0	0.263154	1.7568	1.35749	0	3.04633	0.355276	2.17152	0	0.0937993	0.0692744	0.464859	0	chr17:16381088-16381181	4.5808	-0.281626	4.62003	0.0316006	0.32692	0.485559	UBB	protein_coding	0.05;0.07;0.06;0.99;1.03	NA	NA	NA
chr11	123059331	123059422	91	0	1	0	59	203	3	7	21	49	332	167	5	0	0.113867	0.0126868	0.183795	0	0.669558	0.767184	3.79664	2.38016	2.31376	0.041017	0.055167	chr11:123059331-123059422	-2.79802	-0.174291	4.60959	0.0317936	0.327931	0.484217	HSPA8;SNORD14C	protein_coding;snoRNA	0.02;0.03;0.05;0.23;0.31;0.09;0.11;1.03	URS00009B448D_9606;URS000066E3F5_9606	lncRNA;snoRNA	0.02;1.03
chr1	145281158	145281184	26	0	0	0	0	0	42	11	57	14	87	0	0	0	0.178933	0	0.498873	0	0.191302	0	0.994902	0	0	0.574238	0	chr1:145281158-145281184	-5.89196	-2.13013	4.58532	0.032247	0.328044	0.484067	CH17-373J23.1;RNVU1-14	lncRNA;snRNA	0.07;0.16	URS00007760C4_9606;URS00006C1430_9606	lncRNA;snRNA	0.07;0.16
chr3	186787337	186787360	23	0	0	0	0	1	0	12	6	28	0	0	39	0	0.1952	0	0.052513	0	0.382605	0	0	0.0117249	0	0	0.430303	chr3:186787337-186787360	-5.19908	-3.1316	4.59058	0.0321482	0.328044	0.484067	EIF4A2;SNORA63	protein_coding;snoRNA	0;0.01;0.09;0.02;0.08;0.17	URS00009BF6F0_9606;URS0001BD9C10_9606;URS00004B4AC7_9606;URS00006623A0_9606;URS0001BC95DD_9606	lncRNA;sRNA;snoRNA	0.02;0.17
chr4	76848249	76848272	23	71	0	174	20	5	27	0	0	0	2	3	3	1.038	0	0	0	2.02314	0	0.260062	0.0228713	0.0586246	0.0415646	0.369153	0.0331002	chr4:76848249-76848272	4.19098	-1.53403	4.60117	0.0319502	0.328044	0.484067	NA	NA	NA	NA	NA	NA
chr8	70267097	70267119	22	0	0	0	43	0	0	6	0	13	0	50	33	0	0.0976001	0	0	0	0.177638	0.559134	0	0	0.692744	0	0.364102	chr8:70267097-70267119	-5.47475	-2.45697	4.59501	0.0320651	0.328044	0.484067	NCOA2	protein_coding	0	NA	NA	NA
chr16	2271805	2271827	22	0	0	0	0	0	0	13	27	0	0	0	38	0	0.211467	0	0.236308	0	0	0	0	0	0	0	0.419269	chr16:2271805-2271827	-4.74443	-3.3578	4.58353	0.0322807	0.328044	0.484067	RP11-304L19.13;MIR940	lncRNA;miRNA	0;0.1;0.23	URS0001D47D05_9606;URS0000217C78_9606;URS0001BEC321_9606;URS0001BCE013_9606;URS0001BD4055_9606;URS0000D59511_9606;URS0000D5CA49_9606;URS0000D57689_9606;URS0000D5921D_9606;URS0000D5A6B3_9606;URS0000D5AD93_9606;URS0001BF029D_9606;URS00008B3DD2_9606;URS0001BCF02E_9606;URS0000237CF7_9606;URS00001773E3_9606;URS00008E3982_9606;URS0001BF40EF_9606;URS0000699E19_9606;URS0001BC2AD6_9606;URS000041FA2C_9606	lncRNA;sRNA;pre_miRNA;miRNA	0;0.1;0.01;0.23;1.05
chr7	143382570	143382593	23	90	213	146	127	15	9	157	790	145	269	110	92	1.31577	2.55387	2.7023	6.91421	1.69757	1.98135	1.6514	3.07619	0.175874	1.52404	0.123051	1.01507	chr7:143382570-143382593	-1.5481	1.06088	4.54543	0.0330067	0.331589	0.4794	ZYX	protein_coding	0;0.01;0.25;0.05;0.02;0.27;0.37	URS0001BD62C6_9606;URS0001BFA055_9606	lncRNA	0.01;0.25;0.02
chr8	144394191	144394216	25	82	31	30	22	170	78	10	8	45	0	44	2	1.19881	0.162667	0.393292	0.0700173	0.348817	0.6149	0.286069	0	1.99324	0.609614	1.06644	0.0220668	chr8:144394191-144394216	2.88922	-0.765215	4.55399	0.0328421	0.331589	0.4794	CPSF1;MIR939	protein_coding;miRNA	0;0.02;0.04;0.03;0.3	URS0000D6EA0B_9606;URS0000D6D6BB_9606;URS0001BD0BDE_9606;URS000069D7BD_9606;URS0001BC8A6C_9606;URS00005A31EB_9606	lncRNA;pre_miRNA;miRNA	0.04;0.03;0.01;0.3;1.04
chr9	118082961	118083135	174	0	67	0	16	5	111	0	0	0	0	139	0	0	0	0.850018	0	0	0	0.20805	0	0.0586246	1.92583	1.51763	0	chr9:118082961-118083135	5.73768	-1.30654	4.55706	0.0327834	0.331589	0.4794	TPT1P9	processed_pseudogene	0.34	URS0001BCFE89_9606;URS0001BF19A4_9606;URS0001BCDD77_9606	lncRNA;sRNA	0
chrX	50171197	50171226	29	0	1	2	0	3	3	12	0	24	4	51	39	0	0.1952	0.0126868	0	0.0232545	0.327947	0	0.0457426	0.0351747	0.706598	0.041017	0.430303	chrX:50171197-50171226	-3.58772	-2.50663	4.54503	0.0330145	0.331589	0.4794	AC235789.1	misc_RNA	0.29	URS0000710265_9606;URS0000B52E69_9606	Y_RNA;miRNA	0.29;1.26
chr2	202033874	202033905	31	78	0	3	20	488	4	0	0	2	2	2	2	1.14034	0	0	0	0.0348817	0.0273289	0.260062	0.0228713	5.72176	0.0277097	0.0546893	0.0220668	chr2:202033874-202033905	3.62612	-0.656533	4.51074	0.0336826	0.336818	0.472604	FZD7	protein_coding	0.01;0.04	NA	NA	NA
chr11	71676707	71676730	23	115	134	448	19	402	147	47	0	31	262	84	10	1.68126	0.764534	1.70004	0	5.209	0.423598	0.247059	2.99614	4.71342	1.16381	2.00983	0.110334	chr11:71676707-71676730	2.70138	0.829058	4.5083	0.0337307	0.336818	0.472604	ALG1L9P	lncRNA	0	URS00008B7633_9606;URS0001BD07F6_9606;URS0000EF3321_9606;URS0001BD6997_9606	lncRNA	0
chr6	27335036	27335062	26	0	0	2	0	0	0	20	0	23	0	0	29	0	0.325334	0	0	0.0232545	0.314282	0	0	0	0	0	0.319969	chr6:27335036-27335062	-4.28173	-3.23444	4.49582	0.0339777	0.338304	0.470692	tRNA_13032	Lys_tRNA	0.36	URS0000918622_9606;URS000071C635_9606;URS00005A1D31_9606;URS0000489667_9606;URS0000307E4B_9606;URS00003491AD_9606	SRP_RNA;ncRNA;piRNA	0;0.36;0.81;0.84;0.87;1
chr11	95231082	95231119	37	72	10	15	1	187	22	0	0	12	1	21	1	1.05262	0	0.126868	0	0.174408	0.163973	0.0130031	0.0114357	2.19256	0.290952	0.300791	0.0110334	chr11:95231082-95231119	3.44414	-1.37258	4.47483	0.0343977	0.341203	0.466987	RP11-712B9.2;SESN3	lncRNA;protein_coding	0;0.01;0.09;0.11	URS0000EF6398_9606;URS0000EEC276_9606;URS00001F7222_9606;URS0001BCFCF7_9606;URS00008C1D92_9606;URS000009D1FD_9606;URS00008B6185_9606;URS0001BF7D90_9606;URS00001138FA_9606;URS0000EED222_9606;URS0001BE0536_9606;URS0000ED2077_9606	lncRNA	0;0.01;0.02
chr17	28723429	28723493	64	913	2057	541	5203	2011	1714	105	167	1216	118	1050	3525	13.3478	1.708	26.0968	1.46161	6.29033	16.616	67.6552	1.34941	23.5788	14.5476	23.4344	snord3a	chr17:28723429-28723493	1.84046	4.29325	4.47139	0.0344669	0.341203	0.466987	RPL23A;SNORD42A	protein_coding;snoRNA	0.01;0.02;0.1;0.19;1	URS00009832A9_9606;URS0001BED105_9606;URS00006F0D71_9606;URS00006C0C10_9606;URS0001BC0678_9606;URS0000583A29_9606;URS000075B547_9606;URS0001BC66D6_9606;URS000082C6B1_9606	SRP_RNA;lncRNA;snoRNA	0;0.1;0.19;1;1.03;1.1
chr20	19110444	19110464	20	37	0	100	16	159	17	8	0	0	0	94	1	0.540928	0.130133	0	0	1.16272	0	0.20805	0	1.86426	1.30236	0.232429	0.0110334	chr20:19110444-19110464	3.67848	-1.06161	4.46513	0.0345935	0.341475	0.466641	NA	NA	NA	URS0000D5AD35_9606;URS0001BD8846_9606	lncRNA	0
chr17	48551137	48551173	36	810	66	279	150	1284	110	37	35	159	177	147	118	11.8419	0.601867	0.837331	0.306326	3.244	2.17265	1.95047	2.02411	15.0548	2.03667	1.50396	1.30194	chr17:48551137-48551173	1.47301	1.84707	4.45813	0.0347355	0.341897	0.466105	HOXB-AS1;HOXB3;HOXB-AS3	lncRNA;protein_coding	0;0.01;0.16;0.11;0.02;0.04;0.03;0.88	URS00009AE5B9_9606;URS0001BCE107_9606;URS0001BE9BEA_9606;URS0001BE5DFD_9606;URS00007649D0_9606;URS0000333996_9606;URS000075DCF5_9606;URS0001BF15CE_9606;URS0001BD620D_9606;URS0001BCF03C_9606;URS00004A226C_9606;URS0001BF0DBB_9606;URS00000671A3_9606;URS000222FE1B_9606;URS00009B54F5_9606;URS0001BF47E5_9606	lncRNA	0;0.11;0.08;0.1;0.01;0.16;0.17
chr3	71843497	71843519	22	585	82	236	0	0	0	54	0	89	0	0	0	8.55252	0.878401	1.04032	0	2.74403	1.21614	0	0	0	0	0	0	chr3:71843497-71843519	3.08294	0.294644	4.44913	0.034919	0.342723	0.465056	NA	NA	NA	NA	NA	NA
chrX	74218555	74218609	54	2054	3965	1080	3089	5578	1562	2631	23132	2024	6766	3591	3481	30.0288	42.7976	50.3033	202.455	12.5574	27.6568	40.1666	77.3736	65.4016	49.7528	21.3562	38.4073	chrX:74218555-74218609	-0.844824	5.77822	4.42211	0.0354762	0.347203	0.459416	FTX;MIR374B;MIR374C	lncRNA;miRNA	0;0.05;0.75;0.77	URS00000076A0_9606;URS0000D5B332_9606;URS0001BD0A2B_9606;URS0000EF4509_9606;URS0000EEEB4D_9606;URS000096BB03_9606;URS00022445BA_9606;URS0000AAC307_9606;URS000222C7E7_9606;URS0000E78278_9606;URS0000EF6251_9606;URS0000E6D569_9606;URS0000EF3BAA_9606;URS0000E9FC8E_9606;URS000043C800_9606;URS00008BD8D7_9606;URS0000D5C3CA_9606;URS0001BD361C_9606;URS0001BF85E6_9606;URS0000E6FE79_9606;URS0000EF4543_9606;…	lncRNA;SRP_RNA;sRNA;pre_miRNA;miRNA	0;0.01;0.02;0.05;0.75;0.76;0.77;1.02;2.45
chr14	101027113	101027137	24	0	0	39	20	0	16	0	0	0	0	0	1	0	0	0	0	0.453462	0	0.260062	0	0	0	0.218757	0.0110334	chr14:101027113-101027137	4.44226	-3.27217	4.41186	0.0356898	0.348304	0.458041	MEG8;MIR329-2	lncRNA;miRNA	0;0.29	URS0000A8617A_9606;URS0000D6536A_9606;URS0002256D8E_9606;URS000075D4D9_9606;URS0000688DFB_9606;URS0000EFC6C6_9606;URS0000D50C1E_9606;URS000075BD0A_9606	lncRNA;pre_miRNA;precursor_RNA;miRNA	0;0.29;0.3;0.39;1;1.04
chr3	129397254	129397349	95	271	0	292	362	466	263	39	0	183	3	0	541	3.96194	0.6344	0	0	3.39515	2.50059	4.70713	0.034307	5.46381	0	3.59582	5.96907	chr3:129397254-129397349	2.97968	1.34862	4.38816	0.0361894	0.348502	0.457795	RPL32P3;SNORA7B	transcribed_unprocessed_pseudogene;snoRNA	0.01;0.02;0.03;0.68	URS00008B7C15_9606;URS00008C3712_9606;URS0001BE196D_9606;URS0001E4FB13_9606;URS00008C12DC_9606;URS00008BD462_9606;URS0001BF959A_9606;URS0000D5956D_9606;URS00008BD02B_9606;URS0001BDDDB1_9606;URS00008B27BB_9606;URS0001BF3D65_9606;URS00008C0989_9606;URS00008C3A2B_9606;URS00006F6999_9606;URS0001BC215F_9606	lncRNA;snoRNA	0.01;0.02;0.36;0.03;0.05;0.1;0.68
chr8	57221652	57221674	22	327	286	669	0	2	0	65	0	226	0	0	0	4.78064	1.05733	3.62843	0	7.77861	3.08817	0	0	0.0234498	0	0	0	chr8:57221652-57221674	2.98295	0.78319	4.39377	0.0360704	0.348502	0.457795	LINC01606	lncRNA	0	URS0000EEE031_9606;URS0000EECA70_9606;URS0000EF059F_9606;URS0000EF06AC_9606;URS0000EF6FDE_9606;URS0000EEC214_9606;URS0000EEEAB8_9606;URS0000EF046E_9606;URS0000EEBB66_9606;URS0000EF4EDA_9606;URS0000EF6BB7_9606;URS000058D4B5_9606;URS0001BF3A2A_9606;URS00008C2076_9606;URS00008C3C6F_9606;URS000075EDE1_9606;URS0001BD5E44_9606;URS0000085A9A_9606;URS00008C03CF_9606;URS0001BDB518_9606;URS00008B3D0F_9606;…	lncRNA	0;0.02
chr21	8402014	8402106	92	0	7	0	19	1	0	0	48	44	54	46	2	0	0	0.0888078	0.420104	0	0.601236	0.247059	0.617525	0.0117249	0.637324	0	0.0220668	chr21:8402014-8402106	-3.69691	-2.02601	4.39214	0.0361049	0.348502	0.457795	CH507-528H12.1	lncRNA	0	URS00019A2F9C_9606;URS00019AF356_9606;URS00002E16CD_9606;URS00019DF552_9606;URS00001C47AC_9606;URS0000ABD8C6_9606;URS0000C90B2A_9606;URS000220011D_9606;URS0001A303E2_9606;URS00008C90EE_9606;URS00021ED91A_9606;URS000215424F_9606;URS0000E887DA_9606;URS00007BE6D3_9606;URS0000E7DAE9_9606;URS0000057950_9606;URS00001A87D2_9606;URS00002DFE82_9606;URS000049CFB5_9606;URS0000ABD879_9606;URS0000C9C917_9606;…	lncRNA;precursor_RNA;misc_RNA;rRNA;pre_miRNA	0;0.24;0.01;0.02;0.69;0.17;0.61;0.33;0.1;1.19;4.18;5.75;0.25;0.72;0.26;0.81;8.36;1.28;7.67
chr22_KI270733v1_random	130048	130184	136	66	0	0	12	3	74	0	31	0	0	0	0	0.964899	0	0	0.271317	0	0	0.156037	0	0.0351747	0	1.01175	0	chr22_KI270733v1_random:130048-130184	5.58786	-2.13525	4.38691	0.0362159	0.348502	0.457795	NA	NA	NA	NA	NA	NA
chrUn_GL000220v1	118451	118543	92	0	7	0	19	1	0	0	48	44	54	46	2	0	0	0.0888078	0.420104	0	0.601236	0.247059	0.617525	0.0117249	0.637324	0	0.0220668	chrUn_GL000220v1:118451-118543	-3.69692	-2.02601	4.39333	0.0360798	0.348502	0.457795	NA	NA	NA	NA	NA	NA
chr14	101026796	101026820	24	0	0	39	20	0	16	0	0	0	0	0	1	0	0	0	0	0.453462	0	0.260062	0	0	0	0.218757	0.0110334	chr14:101026796-101026820	4.43499	-3.27217	4.38042	0.036354	0.348653	0.457607	MEG8;MIR329-1	lncRNA;miRNA	0;0.3	URS0000A8617A_9606;URS0000D6536A_9606;URS0002256D8E_9606;URS0000668584_9606;URS0000EFBE34_9606;URS0000D50C1E_9606;URS000075BD0A_9606	lncRNA;pre_miRNA;precursor_RNA;miRNA	0;0.3;0.39;1;1.04
chr22_KI270733v1_random	124123	124426	303	0	11	43	149	3	199	8	0	17	1	0	1	0	0.130133	0.139555	0	0.499971	0.232296	1.93746	0.0114357	0.0351747	0	2.72079	0.0110334	chr22_KI270733v1_random:124123-124426	4.52091	-0.997385	4.37668	0.036434	0.348653	0.457607	NA	NA	NA	NA	NA	NA
chr12	97830006	97830039	33	604	255	713	498	187	438	272	37	329	111	204	349	8.83029	4.42454	3.23514	0.32383	8.29021	4.4956	6.47555	1.26936	2.19256	2.82639	5.98848	3.85066	chr12:97830006-97830039	1.27003	2.12917	4.36307	0.036726	0.350474	0.455345	NA	NA	NA	URS0001BEF751_9606;URS0001BD39B3_9606;URS0001BEAEA5_9606	lncRNA	0
chr12	52944228	52944251	23	176	84	110	41	5	28	69	0	83	2	0	11	2.57307	1.1224	1.06569	0	1.27899	1.13415	0.533128	0.0228713	0.0586246	0	0.382825	0.121367	chr12:52944228-52944251	2.91431	-0.483621	4.35564	0.0368866	0.351034	0.454651	KRT8	protein_coding	0	NA	NA	NA
chr1	91387223	91387591	368	30742	18200	72210	9062	23700	33668	12813	3390	15231	13462	22471	31154	449.438	208.425	230.9	29.6698	839.602	208.123	117.834	153.947	277.881	311.333	460.32	343.735	chr1:91387223-91387591	0.965422	8.24139	4.32785	0.0374935	0.351825	0.453674	HFM1	protein_coding	0;0.01;0.02	URS000090DF6D_9606;URS0001BE8616_9606;URS00019B3505_9606;URS00000C39CA_9606;URS00007A4766_9606;URS00007B9045_9606;URS000079A032_9606	ncRNA;lncRNA;rRNA;piRNA	0.77;0.99;3.02;6.81;10.22;1;1.35;13.63;12.69;12.27
chr3	188688832	188688857	25	1290	3450	1796	2904	2994	1720	2239	16798	1850	7472	2749	3137	18.8594	36.4211	43.7696	147.019	20.8825	25.2792	37.7611	85.4472	35.1044	38.087	23.5164	34.6118	chr3:188688832-188688857	-0.801936	5.5106	4.31152	0.0378552	0.351825	0.453674	LPP;MIR28	protein_coding;miRNA	0;0.29	URS000048B329_9606;URS000068A870_9606;URS0000EFC259_9606;URS00001799A3_9606	pre_miRNA;precursor_RNA;miRNA	0.29;0.31;0.4;1.14
chr6	26138857	26139000	143	0	0	0	0	394	0	0	81	1	98	160	0	0	0	0	0.708925	0	0.0136644	0	1.12069	4.61962	2.21678	0	0	chr6:26138857-26139000	-4.40845	-0.417788	4.30863	0.0379195	0.351825	0.453674	H2AC6	protein_coding	0.01;0.13;0.14	URS0001BCCC8B_9606;URS0001BE5631_9606	lncRNA	0
chr7	153298914	153298935	21	91	55	229	0	0	0	13	0	14	0	0	0	1.33039	0.211467	0.697776	0	2.66263	0.191302	0	0	0	0	0	0	chr7:153298914-153298935	3.55055	-1.15463	4.31174	0.0378502	0.351825	0.453674	NA	NA	NA	URS0001BF8E14_9606;URS0001BE1B80_9606;URS0001BEABBD_9606;URS0001BF7FFA_9606;URS0001BED031_9606;URS0001BEB95B_9606;URS00019F752D_9606	lncRNA	0
chr8	85177059	85177081	22	92	41	504	0	0	0	18	0	44	0	0	0	1.34501	0.2928	0.52016	0	5.86012	0.601236	0	0	0	0	0	0	chr8:85177059-85177081	3.23458	-0.428112	4.32986	0.0374494	0.351825	0.453674	RP11-219B4.7	lncRNA	0;0.02	URS0001BF7621_9606;URS0001BE8239_9606;URS00000BFDD7_9606;URS0001BDAC10_9606	sRNA;lncRNA	0;0.02
chr12	114395826	114395848	22	129	0	87	23	1	16	8	33	0	0	0	1	1.88594	0.130133	0	0.288821	1.01157	0	0.299072	0	0.0117249	0	0.218757	0.0110334	chr12:114395826-114395848	4.37027	-1.53169	4.30818	0.0379296	0.351825	0.453674	TBX5	protein_coding	0	NA	NA	NA
chr19	18750714	18750736	22	129	0	87	23	1	16	8	33	0	0	0	1	1.88594	0.130133	0	0.288821	1.01157	0	0.299072	0	0.0117249	0	0.218757	0.0110334	chr19:18750714-18750736	4.37038	-1.53169	4.30543	0.0379909	0.351825	0.453674	CRTC1	protein_coding	0	NA	NA	NA
chr20	17141696	17141717	21	213	22	92	0	0	16	43	0	21	0	0	0	3.11399	0.699467	0.27911	0	1.0697	0.286953	0	0	0	0	0.218757	0	chr20:17141696-17141717	3.4557	-1.0109	4.32185	0.037626	0.351825	0.453674	NA	NA	NA	URS00008BED6A_9606;URS0001BD8AD1_9606;URS00009B376E_9606;URS0001BD589C_9606;URS00008BB5A6_9606;URS0001BDCAB9_9606;URS0001BED510_9606	lncRNA	0;0.01
chr21	8455215	8457963	2748	3701	1743	2844	12012	2564	3514	677	295	1809	2053	3298	7332	54.1075	11.0125	22.1131	2.58189	33.0678	24.719	156.193	23.4774	30.0627	45.6934	48.0445	80.8969	chr21:8455215-8457963	1.20975	5.47104	4.3317	0.0374089	0.351825	0.453674	NA	NA	NA	URS00001C47AC_9606;URS0000C90B2A_9606;URS000220011D_9606;URS0000057950_9606;URS00001A87D2_9606;URS00002DFE82_9606;URS000049CFB5_9606;URS0000C9C917_9606;URS0000CA6044_9606;URS000222B8DB_9606;URS000224DBA9_9606;URS0000125211_9606;URS0000C9C2FC_9606;URS0002253423_9606	misc_RNA;pre_miRNA;precursor_RNA	0
chrUn_GL000220v1	126673	129421	2748	3701	1743	2844	12012	2564	3514	677	295	1809	2053	3298	7341	54.1075	11.0125	22.1131	2.58189	33.0678	24.719	156.193	23.4774	30.0627	45.6934	48.0445	80.9962	chrUn_GL000220v1:126673-129421	1.2095	5.47131	4.32608	0.0375325	0.351825	0.453674	NA	NA	NA	NA	NA	NA
chr2	174719818	174720013	195	0	48	5	25	159	1	4	0	1	0	0	0	0	0.0650667	0.608968	0	0.0581361	0.0136644	0.325078	0	1.86426	0	0.0136723	0	chr2:174719818-174720013	5.15533	-1.88445	4.27351	0.0387109	0.352802	0.452469	AC018890.6;H3P6	lncRNA;processed_pseudogene	0;0.47	URS0001BE182A_9606;URS0001BE07C6_9606;URS0001BE1072_9606;URS0001BF42E5_9606;URS0001BD1DF6_9606;URS0002209623_9606;URS00000E43DB_9606;URS00009B0D38_9606;URS0001BCFFF3_9606;URS00009B587D_9606;URS0001BDAE25_9606	lncRNA	0
chr2	189849495	189849516	21	0	35	15	0	0	366	10	0	0	0	0	0	0	0.162667	0.444039	0	0.174408	0	0	0	0	0	5.00407	0	chr2:189849495-189849516	5.3117	-0.981922	4.2847	0.0384569	0.352802	0.452469	PMS1	protein_coding	0	NA	NA	NA
chr4	139698448	139698606	158	0	48	5	25	159	1	4	0	1	0	0	0	0	0.0650667	0.608968	0	0.0581361	0.0136644	0.325078	0	1.86426	0	0.0136723	0	chr4:139698448-139698606	5.1551	-1.88445	4.27798	0.0386091	0.352802	0.452469	MGST2;H3P16	protein_coding;processed_pseudogene	0;0.38	URS00009C17A0_9606;URS0001BD44BA_9606;URS0000D5DBA9_9606	lncRNA	0;0.14;2.72;0.15
chr6	77284538	77284558	20	145	17	0	0	2	15	0	0	15	0	0	0	2.11985	0	0.215676	0	0	0.204967	0	0	0.0234498	0	0.205085	0	chr6:77284538-77284558	5.17952	-1.97384	4.28884	0.0383634	0.352802	0.452469	NA	NA	NA	URS0000D573A8_9606;URS00008B4B93_9606;URS0001BD10E5_9606;URS0000D5742D_9606;URS0000D595B1_9606;URS0001BCF54E_9606;URS0001BDA756_9606;URS0000D5C28A_9606;URS0001BD3D62_9606;URS0001BE89DA_9606;URS0001BCF3F6_9606;URS0000D5CA56_9606;URS0001BF0E88_9606;URS00008B5238_9606;URS0001BD526A_9606;URS0001BDAD84_9606;URS00019CA645_9606;URS0000D5BB43_9606;URS0001BF92FA_9606;URS0001BCA9C8_9606;URS0001BF7FC4_9606	lncRNA;sRNA	0
chr10	51299622	51299646	24	0	14	0	59	2	1	39	184	0	65	9	50	0	0.6344	0.177616	1.6104	0	0	0.767184	0.743317	0.0234498	0.124694	0.0136723	0.55167	chr10:51299622-51299646	-3.25732	-1.2766	4.2819	0.0385203	0.352802	0.452469	PRKG1;MIR605	protein_coding;miRNA	0;0.29	URS000070DB87_9606;URS000075ABF4_9606;URS0001BCA2D7_9606;URS0000EFC47D_9606;URS0000EFE1D5_9606;URS0000785093_9606;URS0000EFE43F_9606	pre_miRNA;miRNA	0.29;0.4;0.41;1.09
chr19	11222903	11222992	89	216	221	130	88	1990	6	33	113	235	3	363	9	3.15785	0.5368	2.80379	0.988994	1.51154	3.21115	1.14427	0.034307	23.3326	5.02932	0.0820339	0.0993006	chr19:11222903-11222992	1.61836	1.81529	4.27525	0.0386712	0.352802	0.452469	DOCK6	protein_coding	0;0.52	NA	NA	NA
chr1	173864141	173864219	78	7	102	159	280	1078	54	120	322	326	444	595	317	0.102338	1.952	1.29406	2.8182	1.84873	4.45461	3.64087	5.07743	12.6395	8.24365	0.738305	3.49759	chr1:173864141-173864219	-1.36333	1.95753	4.2393	0.0394984	0.355889	0.448685	GAS5	lncRNA	0.01;0.02;0.03;0.19;0.08;0.24	URS0000D57C9D_9606;URS0001BF9C77_9606;URS00008C0058_9606;URS0000EF4377_9606;URS0000D57AAB_9606;URS0000D57C33_9606;URS0001BF8EC8_9606;URS0001BFA68C_9606;URS0000D58E93_9606;URS0000D5A702_9606;URS0001BD50F2_9606;URS0001BF3832_9606;URS0002276C2D_9606;URS0002218A4A_9606;URS00021FBAD5_9606;URS0000D59535_9606;URS0000D5AA2B_9606;URS0000D5CE9A_9606;URS0000D5D74F_9606;URS0001BE0468_9606;URS0000CCDF7F_9606;…	lncRNA;snoRNA;sRNA;piRNA;misc_RNA	0;0.01;0.02;0.03;0.19;0.1;0.08;0.24;0.96;0.49;1.01;3.12;3.25;1.81
chr5	95284673	95284701	28	131	5	244	40	385	338	2	0	156	2	332	497	1.91518	0.0325334	0.0634342	0	2.83704	2.13165	0.520125	0.0228713	4.51409	4.59982	4.62124	5.4836	chr5:95284673-95284701	2.08799	1.17203	4.19549	0.0405316	0.355889	0.448685	NA	NA	NA	URS0000923EDC_9606	SRP_RNA	0
chr6	5148281	5148309	28	0	0	0	0	1	0	0	58	16	95	0	0	0	0	0	0.507625	0	0.218631	0	1.08639	0.0117249	0	0	0	chr6:5148281-5148309	-5.24371	-2.49154	4.19569	0.0405269	0.355889	0.448685	LYRM4;MIR3691	protein_coding;miRNA	0;0.31	URS00007E40C3_9606;URS0001BD3539_9606;URS00008B9F6A_9606;URS0001BCFAD4_9606;URS00009C3D6F_9606;URS0001BCBDEF_9606;URS00009BC895_9606;URS000075D0E7_9606;URS00000393C7_9606;URS00004CB39D_9606	lncRNA;pre_miRNA;miRNA	0;0.31;1.22
chr9	35724621	35724714	93	0	28	0	0	0	0	23	24	0	2	2	66	0	0.374134	0.355231	0.210052	0	0	0	0.0228713	0	0.0277097	0	0.728205	chr9:35724621-35724714	-4.37453	-2.5716	4.21557	0.0400546	0.355889	0.448685	TLN1	protein_coding	0;0.61;0.01	URS0000983B53_9606	SRP_RNA	0
chr12	93231505	93231523	18	44	42	50	11	0	0	19	0	1	0	0	0	0.643266	0.309067	0.532847	0	0.581361	0.0136644	0.143034	0	0	0	0	0	chr12:93231505-93231523	4.28639	-2.25429	4.2156	0.0400539	0.355889	0.448685	NA	NA	NA	URS00007599D7_9606;URS0001BE64F2_9606	lncRNA	0
chr14	49853614	49853844	230	14619	3528	6602	4189	5735	11682	2998	752	7773	2456	6853	6850	213.725	48.7675	44.7591	6.58162	76.7629	106.214	54.4701	28.086	67.2424	94.9474	159.72	75.5788	chr14:49853614-49853844	0.990721	6.34747	4.25369	0.0391651	0.355889	0.448685	RN7SL3	misc_RNA	0.77	URS00019B4177_9606;URS00019DC980_9606;URS0000024D93_9606;URS000069B11D_9606;URS0000A8D543_9606;URS00008B5DDC_9606;URS0000D5AA62_9606;URS0001BE3224_9606;URS00019F9F13_9606;URS00019C0816_9606;URS00019D35C3_9606;URS00019D89BF_9606;URS00019ED9B7_9606;URS0000418983_9606;URS00019CEACF_9606;URS0000354645_9606;URS00019E575A_9606;URS00019EB558_9606;URS00008B8C2B_9606;URS0001BEE16D_9606;URS0000A7784F_9606;…	lncRNA;SRP_RNA;misc_RNA;sRNA;piRNA	0;1.37;1.52;0.76;0.77;0.72;0.73;0.97;0.02;0.89;0.01;0.84;0.83;0.79;0.94;7.67;7.93;1.6;1.85;2.19;0.03;2.42;2.45;8.52;8.21
chr19	2333324	2333345	21	62	27	2	17	0	8	7	0	0	0	2	0	0.906421	0.113867	0.342544	0	0.0232545	0	0.221053	0	0	0.0277097	0.109379	0	chr19:2333324-2333345	4.432	-2.56153	4.21807	0.0399956	0.355889	0.448685	LLfos-48D6.2;SPPL2B	protein_coding	0	URS00009C05E4_9606;URS00008B59FE_9606;URS0000EA48A4_9606	lncRNA	0
chr19	24001882	24001911	29	1	0	4	1	1	0	16	0	0	55	45	49	0.0146197	0.260267	0	0	0.0465089	0	0.0130031	0.628961	0.0117249	0.623469	0	0.540637	chr19:24001882-24001911	-4.32461	-2.29985	4.23945	0.0394949	0.355889	0.448685	NA	NA	NA	URS0001BE9DB1_9606;URS0001BED4DB_9606;URS00009843EB_9606	lncRNA;rRNA	0;0.01
chr21	8207838	8208100	262	0	11	43	108	3	199	8	0	17	1	0	1	0	0.130133	0.139555	0	0.499971	0.232296	1.40434	0.0114357	0.0351747	0	2.72079	0.0110334	chr21:8207838-8208100	4.41195	-1.13143	4.22301	0.0398793	0.355889	0.448685	CH507-513H4.1	lncRNA	0.01	URS00007BE6D3_9606;URS0000057950_9606;URS00001A87D2_9606;URS00001C47AC_9606;URS00002DFE82_9606;URS000049CFB5_9606;URS0000ABD8C6_9606;URS0000C90B2A_9606;URS0000C9C917_9606;URS0000CA6044_9606;URS000224DBA9_9606;URS000220011D_9606;URS0002253423_9606;URS000222B8DB_9606;URS0000125211_9606;URS0000C9C2FC_9606;URS000067B971_9606;URS0000C8EE68_9606;URS0000CA76A3_9606;URS0000CB3666_9606	lncRNA;misc_RNA;pre_miRNA;precursor_RNA;rRNA	0.01;0;0.09;0.36;0.17;0.18;0.49;0.02;0.08;0.46;0.24;0.11;0.16;0.48;2.82;52.4;0.25;0.62;0.6
chr21	8228069	8230825	2756	3573	1765	2958	12085	2584	3603	709	295	1838	2117	3310	7679	52.2361	11.5331	22.3923	2.58189	34.3933	25.1153	157.143	24.2093	30.2972	45.8596	49.2614	84.7255	chr21:8228069-8230825	1.18739	5.49197	4.23187	0.0396717	0.355889	0.448685	NA	NA	NA	URS0000057950_9606;URS00001A87D2_9606;URS00001C47AC_9606;URS00002DFE82_9606;URS000049CFB5_9606;URS0000C90B2A_9606;URS0000C9C917_9606;URS0000CA6044_9606;URS000224DBA9_9606;URS000220011D_9606;URS0002253423_9606;URS000222B8DB_9606;URS0000125211_9606;URS0000C9C2FC_9606;URS0000C8EE68_9606;URS0000CA76A3_9606;URS0000CB3666_9606;URS00019A2F9C_9606;URS00019A85AC_9606;URS00019AF356_9606;URS00008C90EE_9606;…	misc_RNA;pre_miRNA;precursor_RNA;lncRNA;rRNA	0.01;0.06
chr21	8390885	8391147	262	0	11	43	108	3	199	8	0	17	1	0	1	0	0.130133	0.139555	0	0.499971	0.232296	1.40434	0.0114357	0.0351747	0	2.72079	0.0110334	chr21:8390885-8391147	4.41197	-1.13143	4.22287	0.0398827	0.355889	0.448685	CH507-528H12.1	lncRNA	0;0.01	URS0000057950_9606;URS00002DFE82_9606;URS00019A2F9C_9606;URS00019A85AC_9606;URS00019AF356_9606;URS00008C90EE_9606;URS0001ACBA3D_9606;URS0001A973F3_9606;URS0001B6E8CA_9606;URS00002E16CD_9606;URS000043B91E_9606;URS0000868511_9606;URS000086853A_9606;URS00008FED4F_9606;URS0000CA7E3A_9606;URS0000CAD839_9606;URS0000CB738B_9606;URS0000CBB795_9606;URS0000CBCE18_9606;URS0000E60B81_9606;URS00021ED91A_9606;…	misc_RNA;lncRNA;rRNA;precursor_RNA;pre_miRNA	0;0.18;0.01;0.11;0.36;0.37;0.49;0.02;0.1;0.46;0.24;0.16;0.15;0.48;2.82;52.4;0.17;0.62;0.6
chr21	8440373	8440535	162	110	86	363	174	572	186	21	13	309	70	60	380	1.60817	0.3416	1.09107	0.113778	4.22068	4.22231	2.26254	0.800496	6.70665	0.831292	2.54305	4.19269	chr21:8440373-8440535	1.56542	1.28461	4.19263	0.0406001	0.355889	0.448685	CH507-528H12.1	lncRNA	0	URS00019A2F9C_9606;URS00019AF356_9606;URS00002E16CD_9606;URS00019DF552_9606;URS00001C47AC_9606;URS0000C90B2A_9606;URS000220011D_9606;URS00021ED91A_9606;URS000215424F_9606;URS00007BE6D3_9606;URS0000E7DAE9_9606;URS0000057950_9606;URS00001A87D2_9606;URS00002DFE82_9606;URS000049CFB5_9606;URS0000ABD8C6_9606;URS0000C9C917_9606;URS0000CA6044_9606;URS000222B8DB_9606;URS000224DBA9_9606;URS0000125211_9606;…	lncRNA;precursor_RNA;misc_RNA;rRNA;pre_miRNA	0;0.02;0.25;0.85;0.01
chr22_KI270733v1_random	129427	129589	162	110	86	363	174	572	186	21	13	309	70	60	380	1.60817	0.3416	1.09107	0.113778	4.22068	4.22231	2.26254	0.800496	6.70665	0.831292	2.54305	4.19269	chr22_KI270733v1_random:129427-129589	1.56543	1.28461	4.19121	0.0406341	0.355889	0.448685	NA	NA	NA	NA	NA	NA
chr22_KI270733v1_random	174506	174668	162	110	86	363	174	572	186	21	13	309	70	60	380	1.60817	0.3416	1.09107	0.113778	4.22068	4.22231	2.26254	0.800496	6.70665	0.831292	2.54305	4.19269	chr22_KI270733v1_random:174506-174668	1.56542	1.28461	4.19164	0.0406237	0.355889	0.448685	NA	NA	NA	NA	NA	NA
chrUn_GL000220v1	112575	112737	162	110	86	363	174	572	186	21	13	309	70	60	380	1.60817	0.3416	1.09107	0.113778	4.22068	4.22231	2.26254	0.800496	6.70665	0.831292	2.54305	4.19269	chrUn_GL000220v1:112575-112737	1.56544	1.28461	4.18946	0.040676	0.355889	0.448685	NA	NA	NA	NA	NA	NA
chrUn_GL000220v1	156547	156709	162	110	86	363	174	572	186	21	13	309	70	60	380	1.60817	0.3416	1.09107	0.113778	4.22068	4.22231	2.26254	0.800496	6.70665	0.831292	2.54305	4.19269	chrUn_GL000220v1:156547-156709	1.56544	1.28461	4.18836	0.0407026	0.355889	0.448685	NA	NA	NA	NA	NA	NA
chr2	233072042	233072062	20	95	21	65	23	2	42	49	0	25	0	1	0	1.38887	0.797067	0.266423	0	0.75577	0.341611	0.299072	0	0.0234498	0.0138549	0.574238	0	chr2:233072042-233072062	3.66329	-1.33758	4.17699	0.0409764	0.356742	0.447646	INPP5D	protein_coding	0	NA	NA	NA
chr17	81923055	81923080	25	0	35	0	0	0	0	8	31	55	38	0	0	0	0.130133	0.444039	0.271317	0	0.751545	0	0.434555	0	0	0	0	chr17:81923055-81923080	-4.69986	-2.36423	4.17572	0.0410072	0.356742	0.447646	MAFG;RP11-498C9.12	protein_coding;lncRNA	0;0.01;0.06;0.02;0.1;0.07	URS000010288B_9606	lncRNA	0.02;0.07
chr10	12568259	12568283	24	415	143	1093	186	1175	396	168	0	219	264	568	222	6.06717	2.7328	1.81422	0	12.7086	2.99251	2.41858	3.01901	13.7768	7.86957	5.41424	2.44942	chr10:12568259-12568283	1.57677	2.35895	4.15936	0.041405	0.359295	0.444548	CAMK1D	protein_coding	0	NA	NA	NA
chr7	55887858	55887906	48	78	0	4	34	488	3	0	0	2	2	2	3	1.14034	0	0	0	0.0465089	0.0273289	0.442106	0.0228713	5.72176	0.0277097	0.041017	0.0331002	chr7:55887858-55887906	3.75653	-0.620796	4.15363	0.0415455	0.359608	0.44417	RP11-15K19.2;ZNF713	protein_coding	0	NA	NA	NA
chr5	6315694	6315715	21	62	19	2	17	0	8	7	0	0	0	2	0	0.906421	0.113867	0.24105	0	0.0232545	0	0.221053	0	0	0.0277097	0.109379	0	chr5:6315694-6315715	4.34455	-2.63576	4.13722	0.0419499	0.362199	0.441053	LINC02145	lncRNA	0	URS000032D159_9606	lncRNA	0
chr1	157046223	157046245	22	24	0	31	33	3	0	0	0	0	1	1	0	0.350873	0	0	0	0.360444	0	0.429103	0.0114357	0.0351747	0.0138549	0	0	chr1:157046223-157046245	4.20138	-3.00347	4.13159	0.0420897	0.362498	0.440695	NA	NA	NA	NA	NA	NA
chr5	77784977	77785075	98	0	43	0	16	0	1	52	36	53	80	0	73	0	0.845867	0.545534	0.315078	0	0.724216	0.20805	0.914852	0	0	0.0136723	0.805438	chr5:77784977-77785075	-4.39112	-1.36147	4.09533	0.0430019	0.36943	0.432468	TBCA;ACTBP2	protein_coding;processed_pseudogene	0;0.09	URS0000934741_9606	SRP_RNA	0
chr6	27237567	27237613	46	3	0	3	0	139	1	34	51	31	1	0	173	0.0438591	0.553067	0	0.44636	0.0348817	0.423598	0	0.0114357	1.62976	0	0.0136723	1.90878	chr6:27237567-27237613	-4.04928	-1.16025	4.0804	0.0433835	0.370354	0.431383	tRNA_13037	Ile_tRNA	0.62	URS0001BE24F8_9606;URS0001BEB0DE_9606;URS0000166D4E_9606;URS0000610FFE_9606;URS0001BC6FC8_9606;URS00005CDE14_9606;URS00005C2699_9606;URS000024CADC_9606;URS000034EFF4_9606;URS000039004E_9606	sRNA;piRNA;ncRNA	0.01;0.02;1.7;0.62;1.77;1.53;1.92;1.84
chr10	37994937	37994980	43	0	81	3	47	6	16	14	4	24	512	53	86	0	0.227733	1.02763	0.0350086	0.0348817	0.327947	0.611146	5.85505	0.0703495	0.734308	0.218757	0.948873	chr10:37994937-37994980	-2.70289	-0.207189	4.08094	0.0433694	0.370354	0.431383	AL117337.1	misc_RNA	0.38	URS0001BCED73_9606;URS00008BBD7B_9606;URS0000668F7D_9606	lncRNA;Y_RNA	0;0.01;0.38
chr15	29126039	29126060	21	173	0	301	19	0	87	37	0	1	0	34	0	2.52921	0.601867	0	0	3.49979	0.0136644	0.247059	0	0	0.471066	1.18949	0	chr15:29126039-29126060	4.56371	-0.440096	4.07851	0.0434319	0.370354	0.431383	FAM189A1	protein_coding	0	NA	NA	NA
chr6	26031593	26031634	41	0	0	57	0	1	0	15	0	0	1	86	65	0	0.244	0	0	0.662752	0	0	0.0114357	0.0117249	1.19152	0	0.717171	chr6:26031593-26031634	-4.87898	-1.93634	4.068	0.043703	0.371745	0.429755	H3C2	protein_coding	0.08;0.67	URS0001BCCC8B_9606;URS0001BE5631_9606	lncRNA	0
chr1	30935688	30935771	83	0	0	0	0	0	71	0	0	58	0	217	105	0	0	0	0	0	0.792538	0	0	0	3.00651	0.970735	1.15851	chr1:30935688-30935771	-4.40715	-0.947686	4.04207	0.0443792	0.372035	0.429416	PUM1	protein_coding	0;0.01	URS0001BEEC22_9606;URS000083292E_9606;URS0000668E72_9606;URS0001BC8082_9606;URS000050D37A_9606;URS0000725D77_9606;URS000075CFA2_9606;URS0001BBFCBD_9606;URS000026C516_9606	lncRNA;snoRNA;piRNA	0.01;0.91;0.97;0.94;0.98;2.77
chr1	30949117	30949200	83	0	0	0	0	0	71	0	0	58	0	217	105	0	0	0	0	0	0.792538	0	0	0	3.00651	0.970735	1.15851	chr1:30949117-30949200	-4.40892	-0.947686	4.04538	0.0442925	0.372035	0.429416	PUM1	protein_coding	0	URS000083292E_9606;URS0000668E72_9606;URS0001BC8082_9606;URS000050D37A_9606;URS0000725D77_9606;URS000075CFA2_9606;URS0001BBFCBD_9606;URS000026C516_9606	snoRNA;piRNA	0.91;0.97;0.94;0.98;2.77
chr3	169772220	169772306	86	0	1	0	11	11	32	42	44	1	152	12	55	0	0.6832	0.0126868	0.385095	0	0.0136644	0.143034	1.73822	0.128974	0.166258	0.437514	0.606837	chr3:169772220-169772306	-3.11759	-1.37828	4.05252	0.0441055	0.372035	0.429416	tRNA_25721	Val_tRNA	1.18	URS00001B3570_9606;URS000044730B_9606;URS0000491D45_9606;URS000061D582_9606;URS000063F87E_9606;URS0000E60B72_9606;URS0000327E22_9606;URS000003BDE2_9606;URS00002549C4_9606;URS000019078D_9606;URS0000583064_9606;URS000002D2B3_9606;URS000044473B_9606	ncRNA;piRNA	1.18;1.72;3.91;1.16;2.1;2.69;1.19;2.87;3.07;3.19
chr8	64581389	64581411	22	137	10	0	21	77	1	9	0	1	0	1	1	2.0029	0.1464	0.126868	0	0	0.0136644	0.273065	0	0.902819	0.0138549	0.0136723	0.0110334	chr8:64581389-64581411	3.78286	-1.66118	4.04185	0.044385	0.372035	0.429416	RP11-21C4.1;BHLHE22	lncRNA;protein_coding	0;0.01;0.02	URS00009982F9_9606;URS00009BD7FF_9606;URS0000CCDFA6_9606;URS00003299CB_9606;URS0000EEC000_9606;URS0000EEF0F2_9606	SRP_RNA;lncRNA	0
chr10	114723592	114723613	21	174	18	301	12	187	93	90	0	53	92	13	0	2.54383	1.464	0.228363	0	3.49979	0.724216	0.156037	1.05208	2.19256	0.180113	1.27153	0	chr10:114723592-114723613	2.94179	0.181315	4.06056	0.0438959	0.372035	0.429416	ABLIM1	protein_coding	0	NA	NA	NA
chr19	40342326	40342363	37	9502	1512	6551	4668	7641	7091	989	1013	4469	3397	4142	9892	138.916	16.0877	19.1825	8.86594	76.17	61.0664	60.6985	38.8469	89.5901	57.3869	96.9504	109.142	chr19:40342326-40342363	0.89266	6.00974	4.04686	0.0442536	0.372035	0.429416	C19orf47;AC118344.2	protein_coding;misc_RNA	0;0.33	URS00006271F5_9606	Y_RNA	0.33
chr11	64305761	64305783	22	135	16	56	1	2	24	6	0	13	0	0	35	1.97366	0.0976001	0.202989	0	0.651125	0.177638	0.0130031	0	0.0234498	0	0.328136	0.386169	chr11:64305761-64305783	3.08555	-1.53361	4.02089	0.0449399	0.375772	0.425076	ESRRA	protein_coding	0	NA	NA	NA
chr9	101836812	101836834	22	0	11	158	47	4	44	27	0	37	1	0	0	0	0.4392	0.139555	0	1.8371	0.505585	0.611146	0.0114357	0.0468997	0	0.601582	0	chr9:101836812-101836834	4.26367	-1.41869	4.01064	0.045214	0.376826	0.423859	NA	NA	NA	NA	NA	NA
chr18	35589206	35589225	19	2	0	0	2	18	21	46	33	30	32	12	24	0.0292394	0.748267	0	0.288821	0	0.409933	0.0260062	0.365941	0.211048	0.166258	0.287119	0.264802	chr18:35589206-35589225	-3.60572	-1.95664	4.008	0.0452847	0.376826	0.423859	GALNT1	protein_coding	0	URS00008C04F2_9606;URS0000D56D37_9606	lncRNA	0
chr3	144076218	144076238	20	261	67	230	83	369	268	17	0	106	98	96	234	3.81574	0.276534	0.850018	0	2.67426	1.44843	1.07926	1.12069	4.32649	1.33007	3.66418	2.58182	chr3:144076218-144076238	1.92597	0.967429	3.99625	0.0456017	0.377706	0.422846	NA	NA	NA	NA	NA	NA
chr8	22693352	22693399	47	244	119	2	45	6	147	27	38	3	1	0	114	3.5672	0.4392	1.50973	0.332582	0.0232545	0.0409933	0.58514	0.0114357	0.0703495	0	2.00983	1.25781	chr8:22693352-22693399	2.39166	-0.243067	3.99595	0.0456098	0.377706	0.422846	EGR3;RP11-459E5.1	protein_coding;lncRNA	0.01;0.07;0.09;0	URS00008BD923_9606;URS0001BF4F0C_9606;URS0002251146_9606	lncRNA	0
chr14	67617300	67617339	39	0	81	3	42	6	16	14	4	24	512	53	76	0	0.227733	1.02763	0.0350086	0.0348817	0.327947	0.546131	5.85505	0.0703495	0.734308	0.218757	0.838539	chr14:67617300-67617339	-2.702	-0.231739	3.97992	0.0460456	0.377863	0.422666	AL132640.1	misc_RNA	0.34	URS0001BD0E99_9606;URS000069AFC6_9606	lncRNA;Y_RNA	0.04;0.34
chr17	7463016	7463086	70	42	21	0	114	2	12	8	0	35	1	0	0	0.614027	0.130133	0.266423	0	0	0.478256	1.48236	0.0114357	0.0234498	0	0.164068	0	chr17:7463016-7463086	4.39331	-1.79359	3.98351	0.0459478	0.377863	0.422666	ZBTB4	protein_coding	0;0.02;0.04	URS0000334622_9606	sRNA	0
chr17	42932849	42932945	96	5065	8153	8329	11361	2936	7777	5919	3219	5064	4012	2308	4450	74.0487	96.2825	103.436	28.1732	96.8432	69.1968	147.728	45.8798	34.4244	31.977	106.33	49.0986	chr17:42932849-42932945	0.816436	6.20247	3.97912	0.0460675	0.377863	0.422666	NA	NA	NA	URS000069466F_9606	Y_RNA	1.01
chrX	67546507	67546535	28	32	0	39	1	7	16	0	0	1	1	1	2	0.46783	0	0	0	0.453462	0.0136644	0.0130031	0.0114357	0.0820744	0.0138549	0.218757	0.0220668	chrX:67546507-67546535	3.28246	-2.91494	3.98092	0.0460186	0.377863	0.422666	AR	protein_coding	0;0.01;0.02	NA	NA	NA
chr7	23506214	23506255	41	159	0	47	1	0	15	0	0	28	0	0	0	2.32453	0	0	0	0.54648	0.382605	0.0130031	0	0	0	0.205085	0	chr7:23506214-23506255	3.80718	-1.67435	3.97031	0.0463094	0.378047	0.422454	TRA2A	protein_coding	0;0.32;0.04;0.12	URS0000D6EA12_9606;URS000028FC46_9606	lncRNA;piRNA	0.04;0.12;1;1.86;5.86
chr13	22696364	22696497	133	0	0	0	0	13	2	14	8	29	149	4	2	0	0.227733	0	0.0700173	0	0.396269	0	1.70391	0.152424	0.0554195	0.0273446	0.0220668	chr13:22696364-22696497	-4.90202	-2.02114	3.9713	0.0462819	0.378047	0.422454	FTH1P7	processed_pseudogene	0.24	URS0001BD9EBF_9606;URS000017FB5C_9606	lncRNA;piRNA	0;4.59
chr5	53115928	53115950	22	329	115	502	0	0	0	93	0	81	0	0	0	4.80988	1.5128	1.45899	0	5.83687	1.10682	0	0	0	0	0	0	chr5:53115928-53115950	2.8717	0.323633	3.9649	0.0464584	0.378259	0.42221	CTD-2366F13.1	lncRNA	0	URS0000EF2FE8_9606;URS0001BD59C0_9606;URS0001BF7267_9606;URS0001BCCB7A_9606;URS0001BEB8A3_9606	lncRNA	0;0.01
chr12	133238513	133238549	36	0	1	5	0	3	6	33	0	29	9	55	40	0	0.5368	0.0126868	0	0.0581361	0.396269	0	0.102921	0.0351747	0.762018	0.0820339	0.441336	chr12:133238513-133238549	-3.46205	-2.14231	3.95743	0.0466648	0.378259	0.42221	AP006310.1	misc_RNA	0.38	URS0001BE59BB_9606;URS0001BCE374_9606;URS00006F58F8_9606;URS0000B52E69_9606	lncRNA;Y_RNA;miRNA	0.01;0.38;1.57
chrX	113656003	113656023	20	103	133	124	2	164	36	10	23	25	2	18	29	1.50583	0.162667	1.68735	0.2013	1.44178	0.341611	0.0260062	0.0228713	1.92289	0.249388	0.492204	0.319969	chrX:113656003-113656023	2.10626	-0.468661	3.95927	0.0466139	0.378259	0.42221	XAC	lncRNA	0	URS0000166229_9606;URS0000DB80C0_9606;URS00008120E8_9606;URS0001A1DB6D_9606;URS00009569F7_9606	lncRNA;SRP_RNA	0
chr2	102420990	102421013	23	0	1	2	0	23	81	242	350	92	2	1	59	0	3.93654	0.0126868	3.06326	0.0232545	1.25713	0	0.0228713	0.269673	0.0138549	1.10746	0.650971	chr2:102420990-102421013	-4.54122	-0.171763	3.92673	0.0475242	0.378984	0.421379	IL18RAP	protein_coding	0;0.01	URS0001BF62CF_9606	lncRNA	0.01
chr6	26124171	26124395	224	0	0	116	0	2	0	0	54	48	224	77	0	0	0	0	0.472617	1.34876	0.655894	0	2.56159	0.0234498	1.06683	0	0	chr6:26124171-26124395	-4.98043	-0.899544	3.93988	0.0471542	0.378984	0.421379	H2AC6	protein_coding	0.01;0.37;0.57;74.67;2.55;0.43;3.67;0.02;0.52;7.47	URS0001BCCC8B_9606;URS0001BE5631_9606;URS000013A1FE_9606;URS0000345D35_9606	lncRNA;piRNA	0;8.3;8.62
chr9	124693723	124693750	27	447	1318	417	1304	1056	371	518	3809	941	1690	1423	1222	6.535	8.42614	16.7212	33.337	4.84855	12.8582	16.9561	19.3263	12.3815	19.7155	5.07243	13.4828	chr9:124693723-124693750	-0.839536	3.82412	3.94782	0.0469321	0.378984	0.421379	NR6A1;MIR181A2HG;MIR181B2	protein_coding;lncRNA;miRNA	0;0.3	URS0000D5CCE8_9606;URS0000E9D160_9606;URS0001BE9957_9606;URS0001BF85A9_9606;URS000075D150_9606;URS000221CC85_9606;URS00000FEA8F_9606;URS00009B82B5_9606;URS0001BEFD72_9606;URS0000334622_9606;URS000075BF74_9606;URS0000EFD2FF_9606;URS000032234E_9606;URS0000574E81_9606;URS0000605E00_9606	lncRNA;sRNA;pre_miRNA;precursor_RNA;miRNA	0;0.3;0.44;1.29;1.12;1.17
chr18	58451121	58451145	24	2	0	0	96	4	13	43	158	1	173	38	14	0.0292394	0.699467	0	1.38284	0	0.0136644	1.2483	1.97837	0.0468997	0.526485	0.17774	0.154468	chr18:58451121-58451145	-3.06557	-0.871108	3.93645	0.0472503	0.378984	0.421379	MIR122HG;MIR122;MIR3591	lncRNA;miRNA	0;0.08;0.05;0.01;0.28;0.33	URS0000EF4071_9606;URS0000EEB5E5_9606;URS000212316A_9606;URS000212316B_9606;URS00007732AD_9606;URS0001BE7644_9606;URS000075E935_9606;URS000075BB45_9606;URS000065381A_9606;URS0001BC9B00_9606;URS0000EFDD71_9606;URS0000EFD118_9606;URS000052829C_9606;URS0000D4FE6E_9606;URS0000A1596D_9606;URS000075BAE6_9606	lncRNA;pre_miRNA;precursor_RNA;miRNA	0;0.08;0.05;0.01;0.28;0.33;0.32;0.41;1.04;1.09
chr21	8258607	8261030	2423	433825	194375	328094	210540	388736	505596	155294	75249	308576	128908	346876	415774	6342.39	2526.12	2466	658.591	3814.82	4216.52	2737.68	1474.15	4557.9	4805.92	6912.67	4587.4	chr21:8258607-8261030	0.746521	11.8759	3.92814	0.0474844	0.378984	0.421379	NA	NA	NA	URS0000057950_9606;URS00002DFE82_9606;URS00019A2F9C_9606;URS00019A85AC_9606;URS00019AF356_9606;URS00008C90EE_9606;URS0001ACBA3D_9606;URS0001A973F3_9606;URS0001B6E8CA_9606;URS00002E16CD_9606;URS000043B91E_9606;URS0000868511_9606;URS000086853A_9606;URS00008FED4F_9606;URS0000CA7E3A_9606;URS0000CAD839_9606;URS0000CB738B_9606;URS0000CBB795_9606;URS0000CBCE18_9606;URS0000E60B81_9606;URS00021ED91A_9606;…	misc_RNA;lncRNA;rRNA;precursor_RNA;pre_miRNA;ncRNA;miRNA;piRNA	0.01;3.2;35.63;10.01;807.67;105.35;13.77;10.35;6.46;8.41;67.31;7.74;32.74;0.05;4.46;2.61;484.6;0.02;0;7.94;5.35;2.56;151.44;3.54;5.42;7.84;6.23;1.81;37.86;115.38;65.49;38.46;28.17;55.07;41.78;403.83;121.15;45.72;63.76;13.24;21.07;18.93;0.87;142.53;18.78;78.16;46.6;346.14;3.55;14.87;5.06;39.72;127.53;269.22;86.54;100.96;89.74;96.92;80.77;83.55;11.27;44.87;10.49;36.71;51.55;110.14;134.61;93.19
chrX	40378054	40378075	21	37	0	37	60	2	0	0	0	0	1	0	72	0.540928	0	0	0	0.430207	0	0.780187	0.0114357	0.0234498	0	0	0.794405	chrX:40378054-40378075	4.7488	-2.05906	3.94575	0.04699	0.378984	0.421379	NA	NA	NA	URS0000EB127B_9606	lncRNA	0
chrX	75747066	75747109	43	378	70	135	92	517	193	0	42	156	0	252	73	5.52624	0	0.888078	0.367591	1.56968	2.13165	1.19629	0	6.06178	3.49143	2.63876	0.805438	chrX:75747066-75747109	2.42819	1.05724	3.93452	0.0473046	0.378984	0.421379	NA	NA	NA	URS0000D59F2E_9606;URS0001BFA252_9606;URS0001BD7AB6_9606;URS0000D5A8D3_9606;URS0001BEFDBC_9606;URS0001BD4358_9606;URS00009B0FCF_9606;URS00009BFC5B_9606	lncRNA	0;0.03;0.28;0.64
chr7	27169524	27169549	25	4	102	64	21	18	111	103	964	57	133	80	63	0.0584788	1.67547	1.29406	8.43708	0.744142	0.778874	0.273065	1.52094	0.211048	1.10839	1.51763	0.695104	chr7:27169524-27169549	-1.90783	0.634142	3.91706	0.0477985	0.380291	0.419884	HOXA9;HOXA10-HOXA9;HOXA10-AS;MIR196B	protein_coding;lncRNA;miRNA	0;0.09;0.01;0.05;0.04;0.3	URS000075C0B4_9606;URS0000D6EA39_9606;URS00008C3605_9606;URS00008C26B1_9606;URS0000ECD48B_9606;URS0000EE0F9C_9606;URS0001BF4BAB_9606;URS0001BE5203_9606;URS0001BE0B70_9606;URS00008C24D0_9606;URS00009B5EAC_9606;URS00009B307E_9606;URS0000068A77_9606;URS0001BE7966_9606;URS00008C2863_9606;URS000049D760_9606;URS0000451CBD_9606;URS00008C40D3_9606;URS00004C37B0_9606;URS0001BC4968_9606;URS000075D019_9606;…	lncRNA;miRNA;sRNA;pre_miRNA	0;0.09;0.1;0.01;0.05;0.04;0.28;0.3;0.42;1.09;1.14
chr11	13326252	13326289	37	11430	2741	9495	6333	10042	9208	1488	2075	6370	4530	6169	11708	167.103	24.2048	34.7746	18.1607	110.401	87.0425	82.3487	51.8035	117.742	85.4707	125.895	129.179	chr11:13326252-13326289	0.822378	6.42965	3.89604	0.0484	0.383306	0.416454	ARNTL	protein_coding	0	NA	NA	NA
chr19	17862587	17862694	107	194	37	267	39	535	62	26	0	102	0	253	320	2.83622	0.422934	0.469413	0	3.10447	1.39377	0.507122	0	6.27283	3.50528	0.847684	3.53069	chr19:17862587-17862694	2.36494	0.950387	3.89905	0.0483135	0.383306	0.416454	RPL18A;SNORA68	protein_coding;snoRNA	0.03;0.04;0.07;0.13;0.8	URS0000334622_9606;URS000099C5B7_9606;URS0001A0D481_9606;URS00019CF067_9606;URS0001BEC4BB_9606;URS00005357F7_9606;URS0001BC5EFA_9606;URS0001BE213F_9606	sRNA;SRP_RNA;lncRNA;snoRNA	0;0.05;0.44;0.8;0.53
chr3	10827172	10827197	25	0	11	0	1	182	94	0	0	0	0	17	22	0	0	0.139555	0	0	0	0.0130031	0	2.13393	0.235533	1.2852	0.242735	chr3:10827172-10827197	3.16853	-1.46418	3.88424	0.0487413	0.383839	0.415851	SLC6A11	protein_coding	0	NA	NA	NA
chr3	37969408	37969437	29	78750	261085	92354	204202	254080	95200	193624	967905	112732	423444	148825	178895	1151.3	3149.62	3312.34	8471.26	1073.82	1540.42	2655.26	4842.36	2979.07	2061.95	1301.61	1973.82	chr3:37969408-37969437	-0.718539	11.4899	3.85179	0.049693	0.383839	0.415851	CTDSPL;MIR26A1	protein_coding;miRNA	0;0.38	URS0000E931D2_9606;URS000023C301_9606;URS000068669B_9606;URS00007251C9_9606;URS0001BC7353_9606;URS00006F3F92_9606;URS0000EFEBDE_9606;URS000019B0F7_9606	lncRNA;pre_miRNA;precursor_RNA;miRNA	0;0.38;0.39;0.63;0.47;1.32
chr5	112785665	112785690	25	133	142	75	203	531	154	20	29	52	249	178	51	1.94442	0.325334	1.80153	0.253813	0.872042	0.710551	2.63963	2.84748	6.22593	2.46617	2.10554	0.562704	chr5:112785665-112785690	1.47143	0.94193	3.85979	0.0494565	0.383839	0.415851	APC	protein_coding	0	URS0001BF9ADA_9606;URS0001BE57C4_9606	lncRNA	0
chr5	149428975	149429000	25	7562	15482	4357	13311	30969	13386	14364	95236	6284	29845	12736	30273	110.554	233.655	196.418	833.521	50.6598	85.8674	173.084	341.297	363.109	176.456	183.018	334.014	chr5:149428975-149429000	-0.812231	8.00467	3.87515	0.0490058	0.383839	0.415851	CARMN;MIR143	lncRNA;miRNA	0;0.16;0.24	URS000224E9B4_9606;URS000222BBF4_9606;URS0002249504_9606;URS0002201350_9606;URS0002214ABC_9606;URS000223B095_9606;URS000225F25C_9606;URS0002202D29_9606;URS000220C388_9606;URS000227754E_9606;URS0000EA52F9_9606;URS00008B4C59_9606;URS00008B4DA8_9606;URS00002F66E1_9606;URS00004C97B7_9606;URS000075B0FB_9606;URS000075D0E2_9606;URS0001BD9BAD_9606;URS0001BF19BC_9606;URS0001BF357D_9606;URS00008B30D8_9606;…	lncRNA;precursor_RNA;tRNA;sRNA;pre_miRNA;miRNA	0;0.01;0.16;0.24;0.45;1.19
chr7	6212708	6212741	33	10831	2260	8091	5698	9620	8421	1342	1824	5717	4019	5235	10995	158.346	21.8299	28.6722	15.9639	94.0759	78.1197	74.0918	45.9599	112.794	72.5303	115.135	121.312	chr7:6212708-6212741	0.829562	6.29021	3.86817	0.0492102	0.383839	0.415851	CYTH3;AC092439.1	protein_coding;misc_RNA	0;0.32	URS00019A8192_9606;URS000098196C_9606;URS00008C3D1E_9606;URS0001BD33A6_9606;URS000069ED7F_9606	lncRNA;SRP_RNA;Y_RNA	0;0.32
chr9	33658748	33658792	44	4	176	3	44	2	40	57	149	83	202	68	38	0.0584788	0.927201	2.23288	1.30407	0.0348817	1.13415	0.572137	2.31	0.0234498	0.942131	0.546893	0.419269	chr9:33658748-33658792	-2.53037	-0.151328	3.86374	0.0493401	0.383839	0.415851	NA	NA	NA	URS0001FEF0BD_9606;URS00009310A4_9606;URS0000E2127A_9606;URS0001BCB621_9606;URS00009A7234_9606	lncRNA;SRP_RNA;ncRNA	0;0.03
chr10	36626015	36626044	29	143	320	164	181	37	65	236	726	180	1215	370	74	2.09062	3.83894	4.05979	6.35407	1.90686	2.4596	2.35356	13.8943	0.433822	5.1263	0.888701	0.816472	chr10:36626015-36626044	-1.2598	1.89155	3.85344	0.049644	0.383839	0.415851	AL354660.1	misc_RNA	0.23	URS0001BD38B2_9606;URS0001BF7B11_9606;URS0001BF22C9_9606;URS0001BE4566_9606;URS00006F1B3E_9606	lncRNA;sRNA;Y_RNA	0;0.01;0.23
chr12	57824618	57824681	63	79125	263467	93517	205787	255456	96177	196070	975033	114507	425216	149774	180452	1156.78	3189.41	3342.56	8533.64	1087.34	1564.68	2675.87	4862.62	2995.2	2075.1	1314.96	1991	chr12:57824618-57824681	-0.719663	11.5014	3.85889	0.0494832	0.383839	0.415851	CTDSP2;MIR26A2	protein_coding;miRNA	0;0.02;0.01;0.75	URS0000EB0A1D_9606;URS000075C1BF_9606;URS00001832E2_9606;URS0001BC17C3_9606;URS0000EFD841_9606;URS000015D23B_9606;URS000019B0F7_9606	lncRNA;pre_miRNA;miRNA	0.01;0.75;0.85;1.03;2.86
chr15	65869055	65869133	78	462	471	135	159	107	320	395	666	299	711	591	660	6.7543	6.42534	5.9755	5.82894	1.56968	4.08567	2.0675	8.13075	1.25457	8.18823	4.37514	7.28205	chr15:65869055-65869133	-1.1027	2.37468	3.87159	0.0491099	0.383839	0.415851	RAB11A;tRNA_26291	protein_coding;Gln_tRNA	0;1.08	URS0000415026_9606;URS00004C8879_9606;URS0001BC2695_9606;URS00004AE1DA_9606;URS0000127FE1_9606	ncRNA;piRNA	1.08;3.12;2.69
chr17	48551096	48551125	29	812	75	282	129	1438	111	44	77	163	89	190	148	11.8712	0.715734	0.951512	0.673916	3.27888	2.22731	1.6774	1.01777	16.8604	2.63243	1.51763	1.63294	chr17:48551096-48551125	1.31158	1.91818	3.85707	0.0495368	0.383839	0.415851	HOXB-AS1;HOXB3;HOXB-AS3	lncRNA;protein_coding	0;0.13;0.01;0.09;0.03;0.02	URS00009AE5B9_9606;URS0001BCE107_9606;URS0001BE9BEA_9606;URS0001BE5DFD_9606;URS00007649D0_9606;URS0000333996_9606;URS000075DCF5_9606;URS0001BF15CE_9606;URS0001BD620D_9606;URS0001BCF03C_9606;URS00004A226C_9606;URS0001BF0DBB_9606;URS00000671A3_9606;URS000222FE1B_9606;URS00009B54F5_9606;URS0001BF47E5_9606	lncRNA	0;0.09;0.06;0.08;0.13;0.01
chr21	8257332	8257494	162	110	86	363	145	572	186	21	13	309	70	60	380	1.60817	0.3416	1.09107	0.113778	4.22068	4.22231	1.88545	0.800496	6.70665	0.831292	2.54305	4.19269	chr21:8257332-8257494	1.51086	1.26588	3.88857	0.0486157	0.383839	0.415851	NA	NA	NA	URS0000057950_9606;URS00002DFE82_9606;URS00019A2F9C_9606;URS00019A85AC_9606;URS00019AF356_9606;URS00008C90EE_9606;URS0001ACBA3D_9606;URS0001A973F3_9606;URS0001B6E8CA_9606;URS00002E16CD_9606;URS000043B91E_9606;URS0000868511_9606;URS000086853A_9606;URS00008FED4F_9606;URS0000CA7E3A_9606;URS0000CAD839_9606;URS0000CB738B_9606;URS0000CBB795_9606;URS0000CBCE18_9606;URS0000E60B81_9606;URS00021ED91A_9606;…	misc_RNA;lncRNA;rRNA;precursor_RNA;pre_miRNA	0;0.52;0.14;1.8;1.28;3.95
chr1	198858885	198858948	63	537	1137	398	1278	1056	339	523	3742	877	1676	1423	1180	7.85077	8.50747	14.4249	32.7506	4.62764	11.9837	16.618	19.1662	12.3815	19.7155	4.63492	13.0194	chr1:198858885-198858948	-0.840414	3.78993	3.79746	0.0513305	0.386914	0.412386	MIR181A1HG;MIR181B1	lncRNA;miRNA	0;0.57	URS0000EF09B9_9606;URS00008B4345_9606;URS0001BF904A_9606;URS0000317534_9606;URS0000D59C44_9606;URS000075D647_9606;URS0001BD01A9_9606;URS0001BE6E83_9606;URS0000530EBF_9606;URS0000EFBE70_9606;URS0000229622_9606;URS00002836D1_9606;URS0000574E81_9606;URS0000605E00_9606;URS000032234E_9606	lncRNA;pre_miRNA;precursor_RNA;miRNA	0;0.57;1.02;3;3.15;2.62;2.74
chr3	49828490	49828511	21	0	1	0	0	178	0	0	130	24	48	1	0	0	0	0.0126868	1.13778	0	0.327947	0	0.548911	2.08704	0.0138549	0	0	chr3:49828490-49828511	-4.83911	-1.43492	3.81734	0.0507246	0.386914	0.412386	NA	NA	NA	NA	NA	NA
chr6	26123468	26123596	128	0	0	0	0	0	35	13	26	43	0	0	23	0	0.211467	0	0.227556	0	0.587571	0	0	0	0	0.478531	0.253768	chr6:26123468-26123596	-4.51289	-2.54603	3.81756	0.0507179	0.386914	0.412386	H2BC4	protein_coding	0.01;0.32;0.34;42.67;14.22;0.22;0.76	URS0001BCCC8B_9606;URS0001BE5631_9606	lncRNA	0
chr17	8120307	8120400	93	0	0	0	0	2	1	0	51	1	101	64	0	0	0	0	0.44636	0	0.0136644	0	1.155	0.0234498	0.886712	0.0136723	0	chr17:8120307-8120400	-4.82756	-2.07774	3.81708	0.0507325	0.386914	0.412386	tRNA_20288	Leu_tRNA	1.13	URS00001B506A_9606;URS0001BC35F7_9606	ncRNA	1.13
chr20	30487505	30487559	54	65	229	199	58	16	178	38	72	59	2	10	49	0.95028	0.618134	2.90528	0.630155	2.31382	0.806202	0.754181	0.0228713	0.187599	0.138549	2.43367	0.540637	chr20:30487505-30487559	1.8621	0.0701599	3.82875	0.0503805	0.386914	0.412386	NA	NA	NA	URS0001ACBDF2_9606;URS0001B6502D_9606;URS0001AA37F4_9606;URS0001ABD302_9606;URS000062F68C_9606;URS0001BA1A32_9606;URS00008C8662_9606;URS00008C9A30_9606;URS00008C9D99_9606;URS00008CBA27_9606;URS00008CBFA2_9606;URS00008CD596_9606;URS00008CDCCC_9606;URS00008CFDB5_9606;URS00008D0E4F_9606;URS0001B5B1D4_9606;URS0001B612B2_9606;URS0001AC1CB7_9606;URS0001B8447C_9606;URS0001BB3248_9606;URS0001AEFCA5_9606;…	rRNA	0.03;0.32;0.12;0.96;0.27;0.07;0.29;0.04;0.11;0.08;0.3;0.23;0.31;0.2;0.43;0.28;0.77;0.47;0.05;0.1;0.87;0.44;0.06;0.13;0.17;1.2;0.46
chr21	8208474	8208530	56	9	63	95	148	4	282	9	30	18	57	0	19	0.131577	0.1464	0.79927	0.262565	1.10459	0.24596	1.92446	0.651832	0.0468997	0	3.85559	0.209635	chr21:8208474-8208530	2.09791	-0.310742	3.79881	0.051289	0.386914	0.412386	CH507-513H4.1;MIR3648-1	lncRNA;miRNA	0;0.31	URS00007BE6D3_9606;URS0000057950_9606;URS00001A87D2_9606;URS00001C47AC_9606;URS00002DFE82_9606;URS000049CFB5_9606;URS0000ABD8C6_9606;URS0000C90B2A_9606;URS0000C9C917_9606;URS0000CA6044_9606;URS000224DBA9_9606;URS000220011D_9606;URS0002253423_9606;URS000222B8DB_9606;URS0000125211_9606;URS0000C9C2FC_9606;URS0000C8EE68_9606;URS0000CA76A3_9606;URS0000CB3666_9606;URS000075A546_9606;URS0000454FAB_9606	lncRNA;misc_RNA;pre_miRNA;precursor_RNA;rRNA;miRNA	0;0.02;0.08;0.09;0.07;0.04;6.22;4;8;2.33;0.05;0.1;1.14;0.13;0.31;2.67
chr21	8391521	8391577	56	9	63	95	148	4	282	9	30	18	57	0	19	0.131577	0.1464	0.79927	0.262565	1.10459	0.24596	1.92446	0.651832	0.0468997	0	3.85559	0.209635	chr21:8391521-8391577	2.09793	-0.310742	3.79791	0.0513166	0.386914	0.412386	CH507-528H12.1	lncRNA	0	URS0000057950_9606;URS00002DFE82_9606;URS00019A2F9C_9606;URS00019A85AC_9606;URS00019AF356_9606;URS00008C90EE_9606;URS0001ACBA3D_9606;URS0001A973F3_9606;URS0001B6E8CA_9606;URS00002E16CD_9606;URS000043B91E_9606;URS0000868511_9606;URS000086853A_9606;URS00008FED4F_9606;URS0000CA7E3A_9606;URS0000CAD839_9606;URS0000CB738B_9606;URS0000CBB795_9606;URS0000CBCE18_9606;URS0000E60B81_9606;URS00021ED91A_9606;…	misc_RNA;lncRNA;rRNA;precursor_RNA;pre_miRNA	0;0.15;0.08;0.02;0.05;1.14;0.57;0.1;0.04;0.13;0.46;0.5
chr21	8440163	8440372	209	232	208	233	300	316	210	40	44	142	156	212	152	3.39177	0.650667	2.63886	0.385095	2.70914	1.94035	3.90093	1.78396	3.70507	2.93723	2.87119	1.67708	chr21:8440163-8440372	1.28877	1.26741	3.77938	0.051888	0.386914	0.412386	CH507-528H12.1	lncRNA	0	URS00019A2F9C_9606;URS00019AF356_9606;URS00002E16CD_9606;URS00019DF552_9606;URS00001C47AC_9606;URS0000C90B2A_9606;URS000220011D_9606;URS00021ED91A_9606;URS000215424F_9606;URS00007BE6D3_9606;URS0000E7DAE9_9606;URS0000057950_9606;URS00001A87D2_9606;URS00002DFE82_9606;URS000049CFB5_9606;URS0000ABD8C6_9606;URS0000C9C917_9606;URS0000CA6044_9606;URS000222B8DB_9606;URS000224DBA9_9606;URS0000125211_9606;…	lncRNA;precursor_RNA;misc_RNA;rRNA;pre_miRNA	0;0.03;0.32;0.02
chr21	8987000	8987056	56	9	63	95	148	4	282	9	30	18	57	0	19	0.131577	0.1464	0.79927	0.262565	1.10459	0.24596	1.92446	0.651832	0.0468997	0	3.85559	0.209635	chr21:8987000-8987056	2.0979	-0.310742	3.79913	0.0512791	0.386914	0.412386	MIR3648-2	miRNA	0.31	URS00001C47AC_9606;URS0000C90B2A_9606;URS000220011D_9606;URS0000057950_9606;URS00001A87D2_9606;URS00002DFE82_9606;URS000049CFB5_9606;URS0000C9C917_9606;URS0000CA6044_9606;URS000222B8DB_9606;URS000224DBA9_9606;URS0000125211_9606;URS0000C9C2FC_9606;URS0002253423_9606;URS00004687BF_9606;URS0000D58B87_9606;URS0000D592AB_9606;URS0000C8EE68_9606;URS0000CA76A3_9606;URS0000CB3666_9606;URS0001BD2B90_9606;…	misc_RNA;pre_miRNA;precursor_RNA;lncRNA;sRNA;miRNA	0;0.08;0.06;0.07;0.1;6.22;4;8;2.33;0.09;0.03;0.04;0.14;0.13;0.41;0.31;0.05;2.67
chrX	111417075	111417114	39	0	17	2	20	0	30	38	0	0	0	0	0	0	0.618134	0.215676	0	0.0232545	0	0.260062	0	0	0	0.41017	0	chrX:111417075-111417114	4.97099	-2.72625	3.79901	0.0512828	0.386914	0.412386	NA	NA	NA	NA	NA	NA
chrX	130984482	130984503	21	24	16	34	32	5	15	6	0	18	4	1	3	0.350873	0.0976001	0.202989	0	0.395326	0.24596	0.4161	0.0457426	0.0586246	0.0138549	0.205085	0.0331002	chrX:130984482-130984503	2.54472	-2.34654	3.78615	0.0516784	0.386914	0.412386	LINC01201	lncRNA	0	URS0001BD2065_9606;URS0001BD6034_9606;URS0001BF55E6_9606;URS00000ACB74_9606;URS0001BDE00C_9606;URS00009BFDB3_9606;URS0001BF1240_9606	lncRNA	0
chr22_KI270733v1_random	129217	129426	209	232	208	233	300	316	210	40	44	142	156	212	152	3.39177	0.650667	2.63886	0.385095	2.70914	1.94035	3.90093	1.78396	3.70507	2.93723	2.87119	1.67708	chr22_KI270733v1_random:129217-129426	1.28877	1.26741	3.78178	0.0518135	0.386914	0.412386	NA	NA	NA	NA	NA	NA
chr22_KI270733v1_random	169845	169901	56	9	63	95	148	4	282	9	30	18	57	0	19	0.131577	0.1464	0.79927	0.262565	1.10459	0.24596	1.92446	0.651832	0.0468997	0	3.85559	0.209635	chr22_KI270733v1_random:169845-169901	2.09802	-0.310742	3.79467	0.0514161	0.386914	0.412386	NA	NA	NA	NA	NA	NA
chr22_KI270733v1_random	174296	174505	209	232	208	233	300	316	210	40	44	142	156	212	152	3.39177	0.650667	2.63886	0.385095	2.70914	1.94035	3.90093	1.78396	3.70507	2.93723	2.87119	1.67708	chr22_KI270733v1_random:174296-174505	1.28877	1.26741	3.78239	0.0517948	0.386914	0.412386	NA	NA	NA	NA	NA	NA
chrUn_GL000220v1	112365	112574	209	232	208	233	300	316	210	40	44	142	156	212	152	3.39177	0.650667	2.63886	0.385095	2.70914	1.94035	3.90093	1.78396	3.70507	2.93723	2.87119	1.67708	chrUn_GL000220v1:112365-112574	1.28877	1.26741	3.7826	0.0517882	0.386914	0.412386	NA	NA	NA	NA	NA	NA
chrUn_GL000220v1	156337	156546	209	232	208	233	300	316	210	40	44	142	156	212	152	3.39177	0.650667	2.63886	0.385095	2.70914	1.94035	3.90093	1.78396	3.70507	2.93723	2.87119	1.67708	chrUn_GL000220v1:156337-156546	1.28876	1.26741	3.7841	0.0517418	0.386914	0.412386	NA	NA	NA	NA	NA	NA
chr6	53544646	53544678	32	24	23	0	52	1	0	0	0	0	1	1	0	0.350873	0	0.291797	0	0	0	0.676162	0.0114357	0.0117249	0.0138549	0	0	chr6:53544646-53544678	4.39554	-2.86316	3.76246	0.0524153	0.389161	0.40987	GCLC	protein_coding	0;0.05;0.07;0.06;0.08	NA	NA	NA
chr10	282036	282125	89	38	34	125	11	541	18	15	0	24	5	18	31	0.555548	0.244	0.431352	0	1.4534	0.327947	0.143034	0.0571783	6.34318	0.249388	0.246102	0.342036	chr10:282036-282125	2.34912	-0.166097	3.76384	0.0523722	0.389161	0.40987	DIP2C;RNA5SP298	protein_coding;rRNA_pseudogene	0;0.8	URS0000625653_9606	rRNA	0.76
chr1	61083754	61083794	40	211	0	245	32	11	20	0	0	48	0	1	33	3.08475	0	0	0	2.84867	0.655894	0.4161	0	0.128974	0.0138549	0.273446	0.364102	chr1:61083754-61083794	3.46702	-0.570585	3.74223	0.0530535	0.390533	0.408343	NFIA	protein_coding	0	NA	NA	NA
chr1	247194457	247194481	24	0	0	0	0	0	11	45	0	0	98	0	39	0	0.732	0	0	0	0	0	1.12069	0	0	0.150396	0.430303	chr1:247194457-247194481	-3.97666	-2.1365	3.74852	0.0528544	0.390533	0.408343	ZNF731P	transcribed_unprocessed_pseudogene	0	URS0000E2127A_9606;URS0001BCF584_9606;URS00008BCA34_9606;URS0001BD0DA6_9606;URS0001BE75E8_9606	lncRNA	0
chr7	103989362	103989387	25	17	14	4	17	0	1	0	0	0	1	0	2	0.248535	0	0.177616	0	0.0465089	0	0.221053	0.0114357	0	0	0.0136723	0.0220668	chr7:103989362-103989387	4.13671	-3.53523	3.74334	0.0530183	0.390533	0.408343	RELN	protein_coding	0;0.06;0.16;0.05;0.08	NA	NA	NA
chr22	47379300	47379379	79	333	22	184	134	11	183	4	0	2	249	7	290	4.86836	0.0650667	0.27911	0	2.13941	0.0273289	1.74242	2.84748	0.128974	0.0969841	2.50203	3.19969	chr22:47379300-47379379	2.83534	0.600413	3.75293	0.0527151	0.390533	0.408343	NA	NA	NA	URS0001BD576D_9606;URS0001BCC3F9_9606;URS0001BF66B5_9606	lncRNA	0;0.04;2.93
chr2	202291334	202291416	82	0	0	100	6	8	0	27	75	103	94	0	129	0	0.4392	0	0.656412	1.16272	1.40744	0.0780187	1.07495	0.0937993	0	0	1.42331	chr2:202291334-202291416	-4.5304	-0.853946	3.72922	0.0534683	0.391211	0.407589	NOP58;SNORD11B	protein_coding;snoRNA	0;0.01;0.91	URS0001BEE28A_9606;URS0001BE4C9B_9606;URS000075ED7D_9606;URS0000653FA4_9606;URS0001BC5268_9606	lncRNA;snoRNA	0;0.73;0.91
chr14	32845498	32845523	25	848	219	1202	705	2599	861	287	0	287	1263	1057	704	12.3975	4.66854	2.77842	0	13.9759	3.9217	9.1672	14.4432	30.4731	14.6446	11.7719	7.76752	chr14:32845498-32845523	1.47847	3.39583	3.72866	0.0534863	0.391211	0.407589	NA	NA	NA	NA	NA	NA
chr20	32277698	32277745	47	466	77	27	187	93	104	89	3	10	5	190	91	6.81277	1.44773	0.976886	0.0262565	0.313935	0.136644	2.43158	0.0571783	1.09042	2.63243	1.42192	1.00404	chr20:32277698-32277745	2.07	0.635395	3.72906	0.0534735	0.391211	0.407589	KIF3B	protein_coding	0;0.41	URS00009B101F_9606;URS0001BCC860_9606	lncRNA	0;0.46
chr2	219001647	219001670	23	63	58	0	401	22	250	107	303	24	385	47	659	0.92104	1.74053	0.735836	2.6519	0	0.327947	5.21425	4.40273	0.257948	0.651179	3.41808	7.27101	chr2:219001647-219001670	-1.47379	1.21694	3.71958	0.053778	0.392511	0.406148	MIR375	miRNA	0.36	URS000020B181_9606;URS000075BCF9_9606;URS0000EFEDF3_9606;URS00000ED600_9606	pre_miRNA;miRNA	0.34;0.36;0.4;1.05
chr2	180873026	180873172	146	0	90	71	6	4	77	16	0	1	0	0	30	0	0.260267	1.14181	0	0.825533	0.0136644	0.0780187	0	0.0468997	0	1.05277	0.331002	chr2:180873026-180873172	4.19979	-1.56828	3.70527	0.054241	0.394178	0.404307	SCHLAP1;FTH1P20	lncRNA;processed_pseudogene	0;0.27	URS0001BD69A1_9606;URS0001BD828B_9606;URS0001BCB3BF_9606;URS0001BCF233_9606;URS0001BD1BBE_9606;URS0001BD2564_9606;URS0001BDB503_9606;URS0001BE12BF_9606;URS0001BF3AA5_9606;URS0001BF86B4_9606;URS0000EBB936_9606;URS0000075A35_9606;URS0000150780_9606;URS0000170D12_9606;URS00001E08E3_9606;URS0000275EFB_9606;URS00003F7DE5_9606;URS000050929C_9606;URS0001BCD3A1_9606;URS0001BD383A_9606;URS0001BDA0B7_9606;…	lncRNA;sRNA	0;0.2;0.28;0.19;0.36;0.18;0.32;0.27
chr8	89277711	89277743	32	142	2	116	53	7	289	14	4	25	5	3	80	2.076	0.227733	0.0253737	0.0350086	1.34876	0.341611	0.689165	0.0571783	0.0820744	0.0415646	3.9513	0.882672	chr8:89277711-89277743	2.00069	-0.255686	3.70491	0.0542527	0.394178	0.404307	NA	NA	NA	URS0001BEF681_9606;URS0001BF66DF_9606	lncRNA	0
chr14	100109671	100109699	28	89	180	116	142	322	140	197	375	365	575	454	213	1.30115	3.20454	2.28363	3.28206	1.34876	4.98752	1.84644	6.5755	3.77542	6.29011	1.91413	2.35011	chr14:100109671-100109699	-1.0936	1.71726	3.70193	0.0543497	0.394178	0.404307	EVL;MIR342	protein_coding;miRNA	0;0.28	URS00009BAECC_9606;URS000071B780_9606;URS0000EFD26A_9606;URS0000D516DD_9606;URS00005A8080_9606	lncRNA;pre_miRNA;miRNA	0;0.28;0.41;1.04;1.33
chr1	31503708	31503746	38	433	178	1088	437	251	529	53	112	352	115	522	449	6.33032	0.862134	2.25826	0.980242	12.6504	4.80989	5.68236	1.3151	2.94295	7.23224	7.23266	4.954	chr1:31503708-31503746	1.18024	2.26171	3.6406	0.0563866	0.397243	0.400943	LDC1P;AC209007.2	transcribed_unitary_pseudogene;misc_RNA	0;0.33	URS00006642D4_9606	Y_RNA	0.33
chr2	80564509	80564535	26	2	2	9	0	0	0	17	5	65	0	1	24	0.0292394	0.276534	0.0253737	0.0437608	0.104645	0.888189	0	0	0	0.0138549	0	0.264802	chr2:80564509-80564535	-3.02507	-2.62955	3.65682	0.0558403	0.397243	0.400943	CTNNA2	protein_coding	0	URS00008BE5B4_9606;URS0001BEB853_9606	lncRNA	0
chr6	86432027	86432049	22	79	27	87	74	26	46	8	3	55	74	0	13	1.15496	0.130133	0.342544	0.0262565	1.01157	0.751545	0.962231	0.846238	0.304848	0	0.628927	0.143434	chr6:86432027-86432049	2.42524	-0.862856	3.67971	0.0550784	0.397243	0.400943	NA	NA	NA	NA	NA	NA
chr8	53131875	53131893	18	0	0	29	16	3	24	0	0	8	1	0	1	0	0	0	0	0.33719	0.109316	0.20805	0.0114357	0.0351747	0	0.328136	0.0110334	chr8:53131875-53131893	3.11995	-3.16545	3.6415	0.0563561	0.397243	0.400943	NA	NA	NA	NA	NA	NA
chr8	64654467	64654485	18	0	0	29	16	3	24	0	0	8	1	0	1	0	0	0	0	0.33719	0.109316	0.20805	0.0114357	0.0351747	0	0.328136	0.0110334	chr8:64654467-64654485	3.12014	-3.16545	3.64505	0.0562362	0.397243	0.400943	CYP7B1	protein_coding	0	URS00009982F9_9606	SRP_RNA	0
chr12	105273038	105273061	23	143	68	163	0	2	1	56	0	8	0	0	1	2.09062	0.910934	0.862705	0	1.89524	0.109316	0	0	0.0234498	0	0.0136723	0.0110334	chr12:105273038-105273061	3.05174	-0.950938	3.64441	0.0562577	0.397243	0.400943	C12orf75	protein_coding	0	URS0001BCE51F_9606	lncRNA	0
chr13	34397474	34397496	22	149	49	113	28	1	0	37	0	20	0	0	0	2.17833	0.601867	0.621655	0	1.31388	0.273289	0.364087	0	0.0117249	0	0	0	chr13:34397474-34397496	3.86781	-1.08549	3.64651	0.0561868	0.397243	0.400943	LINC02343	lncRNA	0	URS0001BD7D90_9606;URS0001BE5673_9606;URS0001BF6711_9606;URS0000E98AFB_9606;URS0001BCB528_9606;URS0001BD03E9_9606;URS0001BD1A60_9606;URS0001BD71B2_9606;URS0001BE4C4F_9606;URS0001BEDAE7_9606;URS0001BE61B0_9606;URS0001BD4046_9606;URS0001BCB99A_9606;URS0001BD831B_9606;URS0001BE1CBA_9606;URS0001BD392A_9606;URS0001BE5811_9606;URS0000D58006_9606;URS0001BECEE5_9606;URS0001BD0405_9606;URS0001BF9B84_9606;…	lncRNA;sRNA	0
chr16	34123447	34123465	18	0	0	29	16	3	24	0	0	8	1	0	1	0	0	0	0	0.33719	0.109316	0.20805	0.0114357	0.0351747	0	0.328136	0.0110334	chr16:34123447-34123465	3.12039	-3.16545	3.6494	0.0560893	0.397243	0.400943	NA	NA	NA	URS0001BCEA36_9606	lncRNA	0
chr17	3950638	3950661	23	0	0	0	24	0	0	12	28	0	60	44	0	0	0.1952	0	0.24506	0	0	0.312075	0.686139	0	0.609614	0	0	chr17:3950638-3950661	-4.5936	-2.35425	3.67796	0.0551364	0.397243	0.400943	ATP2A3	protein_coding	0	URS00008B34B5_9606;URS0001BF61C8_9606	lncRNA	0
chr17	49192527	49192611	84	80	42	0	0	5	44	88	78	67	71	77	98	1.16958	1.43147	0.532847	0.682668	0	0.915518	0	0.811931	0.0586246	1.06683	0.601582	1.08127	chr17:49192527-49192611	-3.02595	-0.472989	3.64783	0.0561424	0.397243	0.400943	tRNA_20332	Gln_tRNA	1.17	URS0000D5B030_9606;URS0001BDC27A_9606;URS0001BF2810_9606;URS0001BD05A8_9606;URS0000D58756_9606;URS0001BF7026_9606;URS000032F804_9606;URS000035EE7E_9606;URS00003833FF_9606;URS00004C8879_9606;URS0001BC844E_9606;URS00004AE1DA_9606	lncRNA;ncRNA;tRNA;piRNA	0.01;0.05;0.06;0.03;0.04;0.07;1.15;1.17;3.36
chr18	25301967	25301987	20	0	9	0	26	138	60	0	0	10	0	0	3	0	0	0.114181	0	0	0.136644	0.338081	0	1.61804	0	0.820339	0.0331002	chr18:25301967-25301987	5.18389	-1.83678	3.65722	0.0558267	0.397243	0.400943	ZNF521	protein_coding	0;0.21	URS00008C2C2D_9606;URS00008C2F0E_9606;URS0000D6E913_9606	lncRNA	0
chr20	45671197	45671215	18	0	0	29	16	3	24	0	0	8	1	0	1	0	0	0	0	0.33719	0.109316	0.20805	0.0114357	0.0351747	0	0.328136	0.0110334	chr20:45671197-45671215	3.12054	-3.16545	3.65208	0.0559994	0.397243	0.400943	NA	NA	NA	NA	NA	NA
chr21	8257121	8257262	141	232	208	233	268	314	210	40	44	142	156	197	152	3.39177	0.650667	2.63886	0.385095	2.70914	1.94035	3.48484	1.78396	3.68162	2.72941	2.87119	1.67708	chr21:8257121-8257262	1.27542	1.23472	3.65975	0.0557418	0.397243	0.400943	NA	NA	NA	URS0000057950_9606;URS00002DFE82_9606;URS00019A2F9C_9606;URS00019A85AC_9606;URS00019AF356_9606;URS00008C90EE_9606;URS0001ACBA3D_9606;URS0001A973F3_9606;URS0001B6E8CA_9606;URS00002E16CD_9606;URS000043B91E_9606;URS0000868511_9606;URS000086853A_9606;URS00008FED4F_9606;URS0000CA7E3A_9606;URS0000CAD839_9606;URS0000CB738B_9606;URS0000CBB795_9606;URS0000CBCE18_9606;URS0000E60B81_9606;URS00021ED91A_9606;…	misc_RNA;lncRNA;rRNA;precursor_RNA;pre_miRNA	0;0.13;0.12;0.6;1.78
chrX	66213504	66213522	18	0	0	29	16	3	24	0	0	8	1	0	1	0	0	0	0	0.33719	0.109316	0.20805	0.0114357	0.0351747	0	0.328136	0.0110334	chrX:66213504-66213522	3.12074	-3.16545	3.65565	0.0558792	0.397243	0.400943	HEPH	protein_coding	0	NA	NA	NA
chr15	48325640	48325671	31	290	89	285	702	134	1277	22	48	130	149	2805	241	4.23971	0.357867	1.12913	0.420104	3.31376	1.77638	9.12819	1.70391	1.57114	38.8629	17.4596	2.65905	chr15:48325640-48325671	1.56681	2.78856	3.63634	0.0565312	0.397449	0.400719	RP11-154J22.1;AC023355.1	lncRNA;misc_RNA	0;0.27	URS0000D5B971_9606;URS0000D58B3E_9606;URS00003814CA_9606;URS0001BD76F6_9606;URS00008BEB2C_9606;URS0001BEDC70_9606;URS0000D5AAE9_9606;URS0000D5AECC_9606;URS0001BF4A38_9606;URS000068CB5D_9606	lncRNA;sRNA;Y_RNA	0;0.01;0.27
chr1	14893160	14893182	22	0	0	40	24	1	28	25	0	0	0	0	0	0	0.406667	0	0	0.465089	0	0.312075	0	0.0117249	0	0.382825	0	chr1:14893160-14893182	4.84838	-2.6819	3.60549	0.0575891	0.397584	0.400571	KAZN	protein_coding	0	URS0001BDCDEF_9606;URS0000EACBCB_9606;URS0001BD8655_9606	lncRNA	0
chr1	173865965	173866028	63	148	123	163	184	1017	394	226	392	513	1539	603	599	2.16371	3.67627	1.56048	3.43085	1.89524	7.00986	2.39257	17.5995	11.9242	8.35449	5.38689	6.60901	chr1:173865965-173866028	-1.06156	2.59102	3.62805	0.0568134	0.397584	0.400571	GAS5	lncRNA	0.01;0.02;0.03;0.18;0.06;0.05	URS0000D57C9D_9606;URS0001BF9C77_9606;URS00008C0058_9606;URS0000EF4377_9606;URS0000D57AAB_9606;URS0000D57C33_9606;URS0001BF8EC8_9606;URS0001BFA68C_9606;URS0000D58E93_9606;URS0001BD50F2_9606;URS0002276C2D_9606;URS0002218A4A_9606;URS00021FBAD5_9606;URS0000D59535_9606;URS0000D5AA2B_9606;URS0000D5CE9A_9606;URS0000D5D74F_9606;URS0001BE0468_9606;URS0000CCDF7F_9606;URS0000CCDFCD_9606;URS0000CCDFEE_9606;…	lncRNA;snoRNA;sRNA	0;0.01;0.02;0.03;0.22;0.18;0.06;0.05;1.02;1.29;5.25;1;1.03;1.34;4.85
chr2	190824647	190824669	22	0	0	40	24	1	28	25	0	0	0	0	0	0	0.406667	0	0	0.465089	0	0.312075	0	0.0117249	0	0.382825	0	chr2:190824647-190824669	4.84884	-2.6819	3.6105	0.0574157	0.397584	0.400571	AC006460.2	lncRNA	0	URS0001BE5F15_9606;URS000217DD46_9606;URS0001BDEFC2_9606;URS00009AD298_9606;URS00009B714D_9606;URS0001BCF750_9606;URS0001BDED07_9606;URS0001BD1FC2_9606;URS0001BEFF03_9606;URS0001BF9FCF_9606;URS00009BBFB5_9606;URS0001BE2BAE_9606;URS0001BCC410_9606;URS00009B6C91_9606;URS00009B712E_9606;URS00009C2E33_9606;URS0001BE9864_9606;URS0001BEDC7A_9606;URS0001BD4AAE_9606;URS0001BD9243_9606;URS0001BDB467_9606;…	sRNA;lncRNA;SRP_RNA	0
chr8	134800567	134800592	25	2145	5038	2847	3084	3063	2443	3948	10459	4796	6909	2967	4032	31.3592	64.2208	63.9163	91.5388	33.1027	65.5347	40.1016	79.0089	35.9134	41.1074	33.4015	44.4867	chr8:134800567-134800592	-0.687693	5.70042	3.60904	0.0574663	0.397584	0.400571	MIR30B	miRNA	0.28	URS0000D5A8CB_9606;URS0000D58871_9606;URS0001BCD0B3_9606;URS0001BE497B_9606;URS0001BECA92_9606;URS0001BD585D_9606;URS000221F6BC_9606;URS00008B6EC2_9606;URS0001BD477B_9606;URS00003426E6_9606;URS0000EFBDE0_9606;URS00006B7A1B_9606;URS00005165DA_9606	lncRNA;pre_miRNA;precursor_RNA;miRNA	0;0.02;0.01;0.28;0.41;0.43;1.14
chr10	69891502	69891522	20	80	67	186	19	2	0	41	0	53	0	0	0	1.16958	0.666934	0.850018	0	2.16266	0.724216	0.247059	0	0.0234498	0	0	0	chr10:69891502-69891522	3.55036	-0.967331	3.61357	0.0573099	0.397584	0.400571	COL13A1	protein_coding	0;0.29	URS00019CF015_9606	lncRNA	0
chr12	109309958	109309987	29	0	0	1	14	5	0	12	24	17	54	0	19	0	0.1952	0	0.210052	0.0116272	0.232296	0.182044	0.617525	0.0586246	0	0	0.209635	chr12:109309958-109309987	-4.02428	-2.57152	3.60654	0.0575527	0.397584	0.400571	NA	NA	NA	NA	NA	NA
chr17	42955030	42955052	22	0	0	0	0	0	67	10	13	0	0	45	50	0	0.162667	0	0.113778	0	0	0	0	0	0.623469	0.916046	0.55167	chr17:42955030-42955052	-4.13763	-2.17206	3.61696	0.0571933	0.397584	0.400571	AARSD1;PTGES3L-AARSD1	protein_coding	0;0.14;0.04	URS0000D6DBD0_9606;URS0000D6E9F1_9606;URS0000EADD1A_9606;URS0000D6DB66_9606;URS0000D6E9B2_9606;URS0001BCAA22_9606	lncRNA	0;0.14;0.04
chr17	69464916	69464938	22	0	0	40	24	1	28	25	0	0	0	0	0	0	0.406667	0	0	0.465089	0	0.312075	0	0.0117249	0	0.382825	0	chr17:69464916-69464938	4.84929	-2.6819	3.61539	0.0572472	0.397584	0.400571	MAP2K6	protein_coding	0	NA	NA	NA
chrX	65685515	65685542	27	39	32	12	54	2	18	0	55	1	0	2	1	0.570168	0	0.405979	0.481369	0.139527	0.0136644	0.702168	0	0.0234498	0.0277097	0.246102	0.0110334	chrX:65685515-65685542	3.5856	-2.03893	3.63167	0.0566901	0.397584	0.400571	MSN	protein_coding	0	NA	NA	NA
chr19	1753823	1753854	31	205	42	82	84	183	87	17	28	51	2	90	39	2.99704	0.276534	0.532847	0.24506	0.953432	0.696887	1.09226	0.0228713	2.14566	1.24694	1.18949	0.430303	chr19:1753823-1753854	1.92647	0.0147283	3.59995	0.0577813	0.398113	0.399994	ONECUT3	protein_coding	0;0.02;0.03	NA	NA	NA
chr10	53827432	53827457	25	14	13	4	20	8	6	0	0	3	0	3	2	0.204676	0	0.164929	0	0.0465089	0.0409933	0.260062	0	0.0937993	0.0415646	0.0820339	0.0220668	chr10:53827432-53827457	3.44942	-3.26152	3.5966	0.0578978	0.39812	0.399987	PCDH15	protein_coding	0;0.16	URS0001BD24AD_9606;URS0001BD97D6_9606;URS0001BEEB62_9606	lncRNA	0
chr17	72779506	72779526	20	80	1	29	0	0	16	12	0	0	0	0	0	1.16958	0.1952	0.0126868	0	0.33719	0	0	0	0	0	0.218757	0	chr17:72779506-72779526	3.89775	-2.43375	3.58917	0.0581572	0.399107	0.398911	SLC39A11	protein_coding	0	NA	NA	NA
chr11	121157696	121157716	20	143	31	144	1	1	27	43	0	42	0	1	2	2.09062	0.699467	0.393292	0	1.67432	0.573907	0.0130031	0	0.0117249	0.0138549	0.369153	0.0220668	chr11:121157696-121157716	2.62744	-0.964016	3.58171	0.058419	0.400106	0.397825	TECTA	protein_coding	0	NA	NA	NA
chr6	26577103	26577137	34	2	12	0	0	0	1	12	29	0	1	60	22	0.0292394	0.1952	0.152242	0.253813	0	0	0	0.0114357	0	0.831292	0.0136723	0.242735	chr6:26577103-26577137	-3.22016	-2.56629	3.56693	0.0589411	0.400608	0.397281	tRNA_21336	Tyr_tRNA	0.38	URS00002CA973_9606;URS00006E64C2_9606;URS0000758799_9606;URS0001BED98B_9606	ncRNA	0.38;0.92;0.16
chr9	84191792	84191812	20	89	25	88	0	0	0	0	0	20	0	0	0	1.30115	0	0.317171	0	1.0232	0.273289	0	0	0	0	0	0	chr9:84191792-84191812	3.85652	-1.90321	3.56882	0.0588741	0.400608	0.397281	NA	NA	NA	URS00009BFFC5_9606	lncRNA	0
chr21	8212912	8213121	209	232	208	233	276	316	210	43	44	142	156	212	152	3.39177	0.699467	2.63886	0.385095	2.70914	1.94035	3.58886	1.78396	3.70507	2.93723	2.87119	1.67708	chr21:8212912-8213121	1.25041	1.2542	3.57082	0.0588031	0.400608	0.397281	CH507-513H4.1	lncRNA	0.01	URS00007BE6D3_9606;URS0000057950_9606;URS00001A87D2_9606;URS00001C47AC_9606;URS00002DFE82_9606;URS000049CFB5_9606;URS0000ABD8C6_9606;URS0000C90B2A_9606;URS0000C9C917_9606;URS0000CA6044_9606;URS000224DBA9_9606;URS000220011D_9606;URS0002253423_9606;URS000222B8DB_9606;URS0000125211_9606;URS0000C9C2FC_9606;URS0000C8EE68_9606;URS0000CA76A3_9606;URS0000CB3666_9606;URS00019A2F9C_9606;URS00019A85AC_9606;…	lncRNA;misc_RNA;pre_miRNA;precursor_RNA;rRNA	0.01;0;0.02;0.91;0.7
chr21	8395947	8396156	209	232	208	233	276	316	210	43	44	142	156	212	152	3.39177	0.699467	2.63886	0.385095	2.70914	1.94035	3.58886	1.78396	3.70507	2.93723	2.87119	1.67708	chr21:8395947-8396156	1.25042	1.2542	3.56647	0.0589574	0.400608	0.397281	CH507-528H12.1	lncRNA	0;0.01	URS00019A2F9C_9606;URS00019A85AC_9606;URS00019AF356_9606;URS00002E16CD_9606;URS000043B91E_9606;URS0000868511_9606;URS000086853A_9606;URS00008FED4F_9606;URS0000CA7E3A_9606;URS0000CAD839_9606;URS0000CB738B_9606;URS0000CBB795_9606;URS0000CBCE18_9606;URS0000E60B81_9606;URS00021ED91A_9606;URS00021ED9B7_9606;URS0002262001_9606;URS00021FCE5E_9606;URS000224C8EF_9606;URS000215D469_9606;URS000213616F_9606;…	lncRNA;precursor_RNA;rRNA;misc_RNA;pre_miRNA	0;0.32;0.05;0.01;0.02;0.63;0.18;0.91;0.7
chr2	99363677	99363730	53	0	26	43	52	0	0	0	0	0	0	2	0	0	0	0.329858	0	0.499971	0	0.676162	0	0	0.0277097	0	0	chr2:99363677-99363730	5.13172	-2.71116	3.55385	0.0594073	0.402714	0.395003	EIF5B	protein_coding	0;0.24	NA	NA	NA
chr7	69062600	69062675	75	310	3115	515	31	13	129	33	26	77	43	402	21	4.5321	0.5368	39.5195	0.227556	5.98802	1.05216	0.403097	0.491733	0.152424	5.56966	1.76373	0.231701	chr7:69062600-69062675	2.11942	2.3402	3.54917	0.0595753	0.402714	0.395003	NA	NA	NA	URS00004DA951_9606;URS0000D5A70E_9606;URS0000D5AB88_9606;URS0000D5DFA0_9606;URS0001BCCE01_9606;URS0001BDD5AF_9606;URS0001BE2906_9606	rRNA;lncRNA	0.18;0.36;0.16;0.24;0.21;0.25
chr14	92931569	92931604	35	0	0	40	53	5	99	0	0	0	2	0	319	0	0	0	0	0.465089	0	0.689165	0.0228713	0.0586246	0	1.35356	3.51966	chr14:92931569-92931604	3.51931	-0.904008	3.54798	0.0596181	0.402714	0.395003	CHGA	protein_coding	0;0.08	NA	NA	NA
chr5	16623074	16623104	30	224	68	198	117	70	126	14	7	85	26	84	97	3.27481	0.227733	0.862705	0.0612651	2.30219	1.16148	1.52136	0.297327	0.820744	1.16381	1.72271	1.07024	chr5:16623074-16623104	1.83187	0.300668	3.54379	0.0597688	0.402942	0.394757	RP11-260E18.1;AC022113.1	lncRNA;misc_RNA	0;0.33	URS0000923951_9606;URS00009086DB_9606;URS000018CD8D_9606;URS0001BF71B9_9606;URS0000EF335F_9606;URS0001BD0439_9606;URS0001BE4226_9606;URS0001BE8F04_9606;URS0001BF2D1F_9606;URS0001BE8A47_9606;URS0000A7DB85_9606	SRP_RNA;lncRNA;misc_RNA	0;0.33
chr1	632114	632305	191	0	81	431	148	315	133	102	113	81	2	5	0	0	1.6592	1.02763	0.988994	5.01133	1.10682	1.92446	0.0228713	3.69335	0.0692744	1.81842	0	chr1:632114-632305	3.49351	0.554307	3.46819	0.0625596	0.404034	0.393582	RP11-206L10.17;MTCO1P12	transcribed_processed_pseudogene;unprocessed_pseudogene	0;0.12	URS0000D5BF25_9606;URS0000D5C109_9606;URS000220D60B_9606;URS000222C263_9606;URS000225B45A_9606;URS00009C5FD3_9606;URS00009C5FD9_9606;URS0001BE0009_9606;URS000003B6E2_9606;URS0001BECF55_9606;URS0002214815_9606;URS00008BA18E_9606;URS00008C2809_9606;URS00009B5E47_9606;URS00009B526A_9606;URS00009B7048_9606;URS0000D57BD1_9606	lncRNA	0;0.04;0.12;0.13;0.2;0.16;0.19;0.27;0.15
chr1	633889	634066	177	141	37	54	41	1	187	72	0	8	4	3	28	2.06138	1.1712	0.469413	0	0.62787	0.109316	0.533128	0.0457426	0.0117249	0.0415646	2.55672	0.308935	chr1:633889-634066	2.50318	-0.544964	3.51471	0.0608262	0.404034	0.393582	RP11-206L10.17;MTATP6P1	transcribed_processed_pseudogene;unprocessed_pseudogene	0;0.26	URS0000D5BF25_9606;URS0000D5C109_9606;URS000220D60B_9606;URS000222C263_9606;URS00009C5FD3_9606;URS00009C5FD9_9606;URS0001BE0009_9606;URS000003B6E2_9606;URS0001BECF55_9606;URS0002214815_9606;URS00008BA18E_9606;URS0000D56E6F_9606;URS00008C22E9_9606;URS0001E05BE2_9606	lncRNA	0;0.03;0.49;0.04;0.55;0.14;0.26;0.46
chr1	144560656	144560829	173	135	232	201	667	50	470	328	189	353	1069	1066	1265	1.97366	5.33547	2.94334	1.65416	2.33707	4.82355	8.67308	12.2247	0.586246	14.7693	6.42599	13.9573	chr1:144560656-144560829	-1.19017	2.66298	3.46583	0.0626492	0.404034	0.393582	RNVU1-28	snRNA	1.05	URS00006D23E9_9606;URS00004EE8AA_9606;URS000029642A_9606;URS00001A347A_9606;URS000051BA34_9606	snRNA;piRNA	1.05;5.77;5.97;3.53
chr1	167460896	167460919	23	141	6	63	38	76	79	19	8	27	2	1	50	2.06138	0.309067	0.076121	0.0700173	0.732515	0.36894	0.494118	0.0228713	0.891094	0.0138549	1.08011	0.55167	chr1:167460896-167460919	2.31802	-0.78486	3.49612	0.0615129	0.404034	0.393582	CD247	protein_coding	0	URS0000D6D866_9606;URS0001BE2F1F_9606	lncRNA	0
chr1	237603091	237603139	48	2614	2404	8734	146	537	460	641	41	665	398	494	479	38.2159	10.4269	30.4991	0.358838	101.552	9.08686	1.89846	4.55139	6.29628	6.84431	6.28927	5.285	chr1:237603091-237603139	1.50122	4.20686	3.50179	0.0613026	0.404034	0.393582	RYR2	protein_coding	0	URS000094439F_9606;URS0001BF4535_9606;URS0000033B5D_9606	ncRNA;lncRNA;piRNA	0.11;0.13;0.19;1.6
chr2	16431470	16431493	23	0	0	0	1	0	1	20	0	16	83	0	0	0	0.325334	0	0	0	0.218631	0.0130031	0.949159	0	0	0.0136723	0	chr2:16431470-16431493	-4.26937	-2.72375	3.46831	0.0625552	0.404034	0.393582	AC010880.1	lncRNA	0	URS000046C421_9606;URS0001BCE637_9606;URS00009C4CDA_9606;URS00005DE12C_9606;URS0001BD1DF4_9606;URS0001BDB818_9606;URS0001BCFFDD_9606;URS0001BE0F86_9606	lncRNA	0;0.02
chr4	159647017	159647037	20	149	49	111	28	1	0	48	0	20	0	0	0	2.17833	0.780801	0.621655	0	1.29062	0.273289	0.364087	0	0.0117249	0	0	0	chr4:159647017-159647037	3.774	-1.04649	3.47997	0.0621158	0.404034	0.393582	NA	NA	NA	URS0001BD41F1_9606;URS0001BDA562_9606;URS0001BEC3AA_9606;URS0001BD1D24_9606;URS0001BE62B8_9606;URS0001BEFC91_9606;URS0001BF524F_9606;URS0001BD38AE_9606;URS0001BD48DD_9606;URS0001BDD8B5_9606;URS0001BED3B0_9606;URS0001BE7C54_9606;URS0001BF10BD_9606;URS0001BEEA53_9606;URS0001BE4C84_9606	sRNA;lncRNA	0
chr6	18836168	18836245	77	317	222	0	130	89	256	175	556	102	530	402	410	4.63444	2.84667	2.81648	4.8662	0	1.39377	1.69041	6.0609	1.04352	5.56966	3.50011	4.5237	chr6:18836168-18836245	-1.5687	1.70945	3.46412	0.0627139	0.404034	0.393582	tRNA_19740	Gln_tRNA	1.07	URS0001BD671F_9606;URS0001BD6E74_9606;URS0001BF2170_9606;URS0001BF8586_9606;URS0000127FE1_9606;URS0000415026_9606;URS00004C8879_9606;URS0001BC2695_9606;URS00004AE1DA_9606	lncRNA;piRNA;ncRNA	0;2.66;1.07;3.08
chr7	43096800	43096842	42	16	162	147	33	20	19	72	261	112	518	366	27	0.233915	1.1712	2.05527	2.28431	1.7092	1.53042	0.429103	5.92367	0.234498	5.07088	0.259774	0.297902	chr7:43096800-43096842	-1.71849	0.841323	3.45947	0.0628905	0.404034	0.393582	AC005537.2;AC005537.1	lncRNA;misc_RNA	0;0.37	URS0000811FAA_9606;URS0000EEEEF7_9606;URS0000EED265_9606;URS0000EF606D_9606;URS00008BFB48_9606;URS0001BCD715_9606;URS000068880F_9606;URS000048D319_9606	lncRNA;Y_RNA	0;0.37;0.39
chr9	25431062	25431084	22	35	10	129	54	293	41	39	0	28	4	34	42	0.511689	0.6344	0.126868	0	1.49991	0.382605	0.702168	0.0457426	3.4354	0.471066	0.560565	0.463403	chr9:25431062-25431084	2.21516	-0.394006	3.51577	0.0607874	0.404034	0.393582	NA	NA	NA	URS0001BE80BF_9606;URS0001BEA418_9606	lncRNA	0
chr10	17454325	17454354	29	819	77	382	154	1574	166	37	106	153	190	178	178	11.9735	0.601867	0.976886	0.927729	4.4416	2.09066	2.00248	2.17277	18.455	2.46617	2.26961	1.96395	chr10:17454325-17454354	1.2982	2.07724	3.50528	0.0611736	0.404034	0.393582	ST8SIA6	protein_coding	0;0.07;0.09	URS0001BD2F03_9606	lncRNA	0
chr11	19401895	19401970	75	0	0	0	39	6	4	15	0	2	146	8	65	0	0.244	0	0	0	0.0273289	0.507122	1.66961	0.0703495	0.110839	0.0546893	0.717171	chr11:19401895-19401970	-2.82064	-1.69614	3.50896	0.0610378	0.404034	0.393582	NAV2;RNA5SP335	protein_coding;rRNA_pseudogene	0;0.68	URS000063C001_9606	rRNA	0.68
chr11	48112781	48112910	129	110	20	123	0	0	0	0	0	18	0	0	0	1.60817	0	0.253737	0	1.43015	0.24596	0	0	0	0	0	0	chr11:48112781-48112910	3.90279	-1.64695	3.45404	0.0630973	0.404034	0.393582	PTPRJ	protein_coding	0;0.54	NA	NA	NA
chr17	56891318	56891341	23	0	0	0	56	229	26	0	0	0	0	0	30	0	0	0	0	0	0	0.728175	0	2.68501	0	0.35548	0.331002	chr17:56891318-56891341	3.92069	-1.4468	3.47466	0.0623156	0.404034	0.393582	TRIM25;RP11-670E13.5;MIR3614	protein_coding;lncRNA;miRNA	0;0.01;0.02;0.27	URS0001BCDFAE_9606;URS00004CAC8A_9606;URS00008BE043_9606;URS000075E293_9606;URS00003D4175_9606;URS0000054224_9606	lncRNA;precursor_RNA;miRNA	0;0.01;0.02;0.27;1;1.05
chr19	12943829	12943869	40	0	6	0	0	1	0	18	0	0	3	50	23	0	0.2928	0.076121	0	0	0	0	0.034307	0.0117249	0.692744	0	0.253768	chr19:12943829-12943869	-4.55512	-2.86023	3.47356	0.062357	0.404034	0.393582	CALR	protein_coding	0.01;0.05;0.2;0.14;0.11;0.16	NA	NA	NA
chr19	16081891	16081913	22	2	15	2	26	0	18	0	0	0	70	0	0	0.0292394	0	0.190302	0	0.0232545	0	0.338081	0.800496	0	0	0.246102	0	chr19:16081891-16081913	4.00102	-2.63815	3.5084	0.0610582	0.404034	0.393582	TPM4	protein_coding	0;0.16;0.04	URS00008BA3BC_9606;URS00008BA729_9606;URS0001BEA3D4_9606;URS0001BEAF19_9606;URS0001BDEA8A_9606;URS0001BD8112_9606;URS0001BD5F25_9606;URS00009B7C1F_9606	lncRNA;sRNA	0;0.16
chr19	52234850	52234870	20	149	49	111	28	1	0	48	0	20	0	0	0	2.17833	0.780801	0.621655	0	1.29062	0.273289	0.364087	0	0.0117249	0	0	0	chr19:52234850-52234870	3.77398	-1.04649	3.47965	0.0621277	0.404034	0.393582	NA	NA	NA	NA	NA	NA
chr20	50608533	50608612	79	98	37	44	53	0	1	25	0	0	0	0	154	1.43273	0.406667	0.469413	0	0.511598	0	0.689165	0	0	0	0.0136723	1.69914	chr20:50608533-50608612	4.6622	-1.12071	3.48524	0.0619183	0.404034	0.393582	RIPOR3	protein_coding	0;0.54	NA	NA	NA
chr21	8206960	8207140	180	352	12	0	73	3	268	1	0	27	0	2	65	5.14613	0.0162667	0.152242	0	0	0.36894	0.949228	0	0.0351747	0.0277097	3.66418	0.717171	chr21:8206960-8207140	3.77261	-0.0784096	3.49403	0.0615903	0.404034	0.393582	CH507-513H4.1	lncRNA	0.01	URS00007BE6D3_9606;URS0000057950_9606;URS00001A87D2_9606;URS00001C47AC_9606;URS00002DFE82_9606;URS000049CFB5_9606;URS0000ABD8C6_9606;URS0000C90B2A_9606;URS0000C939D3_9606;URS0000C9C917_9606;URS0000CA6044_9606;URS0000CABF08_9606;URS0000CB0D0D_9606;URS0000CBDC9D_9606;URS000224DBA9_9606;URS000220011D_9606;URS0002253423_9606;URS000222B8DB_9606;URS0000C9F9F9_9606;URS0000125211_9606;URS0000CA7CBD_9606	lncRNA;misc_RNA;pre_miRNA;precursor_RNA;rRNA	0.01;0;0.06;0.2;0.12;0.11;1.82;10;22.5;4.62;12;0.55;0.15;0.13;0.17;0.07;0.41
chr21	8213122	8213281	159	110	86	363	147	572	185	31	13	309	70	60	380	1.60817	0.504267	1.09107	0.113778	4.22068	4.22231	1.91146	0.800496	6.70665	0.831292	2.52938	4.19269	chr21:8213122-8213281	1.40393	1.27459	3.45679	0.0629926	0.404034	0.393582	CH507-513H4.1	lncRNA	0.01	URS00007BE6D3_9606;URS0000057950_9606;URS00001A87D2_9606;URS00001C47AC_9606;URS00002DFE82_9606;URS000049CFB5_9606;URS0000ABD8C6_9606;URS0000C90B2A_9606;URS0000C9C917_9606;URS0000CA6044_9606;URS000224DBA9_9606;URS000220011D_9606;URS0002253423_9606;URS000222B8DB_9606;URS0000125211_9606;URS0000C9C2FC_9606;URS0000C8EE68_9606;URS0000CA76A3_9606;URS0000CB3666_9606;URS00019A2F9C_9606;URS00019A85AC_9606;…	lncRNA;misc_RNA;pre_miRNA;precursor_RNA;rRNA;miRNA	0.01;0;0.54;3.98;9.35
chr21	8251169	8251349	180	352	12	0	73	3	268	1	0	27	0	2	65	5.14613	0.0162667	0.152242	0	0	0.36894	0.949228	0	0.0351747	0.0277097	3.66418	0.717171	chr21:8251169-8251349	3.77261	-0.0784096	3.49402	0.0615909	0.404034	0.393582	NA	NA	NA	URS0000057950_9606;URS00001A87D2_9606;URS00001C47AC_9606;URS00002DFE82_9606;URS000049CFB5_9606;URS0000C90B2A_9606;URS0000C9C917_9606;URS0000CA6044_9606;URS000224DBA9_9606;URS000220011D_9606;URS0002253423_9606;URS000222B8DB_9606;URS0000125211_9606;URS0000C9C2FC_9606;URS0000C8EE68_9606;URS0000CA76A3_9606;URS0000CB3666_9606;URS00019A2F9C_9606;URS00019A85AC_9606;URS00019AF356_9606;URS00008C90EE_9606;…	misc_RNA;pre_miRNA;precursor_RNA;lncRNA;rRNA	0;0.2;1.82;10;22.5;4.62;12;0.55;0.08;0.12;0.15;0.11;0.13;0.17;0.41
chr21	8390007	8390187	180	352	12	0	73	3	268	1	0	27	0	2	65	5.14613	0.0162667	0.152242	0	0	0.36894	0.949228	0	0.0351747	0.0277097	3.66418	0.717171	chr21:8390007-8390187	3.77255	-0.0784096	3.49473	0.0615646	0.404034	0.393582	CH507-528H12.1	lncRNA	0;0.01	URS0000057950_9606;URS00002DFE82_9606;URS00019A2F9C_9606;URS00019A85AC_9606;URS00019AF356_9606;URS00008C90EE_9606;URS0001ACBA3D_9606;URS0001A973F3_9606;URS0001B6E8CA_9606;URS00002E16CD_9606;URS000043B91E_9606;URS0000868511_9606;URS000086853A_9606;URS00008FED4F_9606;URS0000CA7E3A_9606;URS0000CAD839_9606;URS0000CB738B_9606;URS0000CBB795_9606;URS0000CBCE18_9606;URS0000E60B81_9606;URS00021ED91A_9606;…	misc_RNA;lncRNA;rRNA;precursor_RNA;pre_miRNA	0;0.12;0.01;0.08;0.2;0.11;1.82;10;22.5;4.62;12;0.55;0.07;0.15;0.13;0.17;0.1;0.41
chr21	8434169	8434373	204	352	12	0	76	3	268	1	0	32	0	2	65	5.14613	0.0162667	0.152242	0	0	0.437262	0.988237	0	0.0351747	0.0277097	3.66418	0.717171	chr21:8434169-8434373	3.78109	-0.064845	3.46887	0.0625339	0.404034	0.393582	CH507-528H12.1	lncRNA	0	URS00019A2F9C_9606;URS00019AF356_9606;URS00002E16CD_9606;URS00019DF552_9606;URS00001C47AC_9606;URS0000C90B2A_9606;URS000220011D_9606;URS0001A303E2_9606;URS00008C90EE_9606;URS00021ED91A_9606;URS000215424F_9606;URS00007BE6D3_9606;URS0000E7DAE9_9606;URS0000057950_9606;URS00001A87D2_9606;URS00002DFE82_9606;URS000049CFB5_9606;URS0000ABD8C6_9606;URS0000C9C917_9606;URS0000CA6044_9606;URS0002253423_9606;…	lncRNA;precursor_RNA;misc_RNA;rRNA;pre_miRNA;miRNA	0;0.23;0.06;0.2;2.06;11.33;25.5;5.23;13.6;0.62;0.02;0.13;0.36;0.27;0.19;0.5;0.22;0.12;0.05;0.24;0.07;0.3;7.85;0.47
chr22_KI270733v1_random	123221	123425	204	352	12	0	76	3	268	1	0	32	0	2	65	5.14613	0.0162667	0.152242	0	0	0.437262	0.988237	0	0.0351747	0.0277097	3.66418	0.717171	chr22_KI270733v1_random:123221-123425	3.78134	-0.064845	3.46604	0.0626412	0.404034	0.393582	NA	NA	NA	NA	NA	NA
chr22_KI270733v1_random	168304	168508	204	352	12	0	76	3	268	1	0	32	0	2	65	5.14613	0.0162667	0.152242	0	0	0.437262	0.988237	0	0.0351747	0.0277097	3.66418	0.717171	chr22_KI270733v1_random:168304-168508	3.78153	-0.064845	3.464	0.0627184	0.404034	0.393582	NA	NA	NA	NA	NA	NA
chrUn_GL000220v1	106371	106575	204	352	12	0	76	3	268	1	0	32	0	2	65	5.14613	0.0162667	0.152242	0	0	0.437262	0.988237	0	0.0351747	0.0277097	3.66418	0.717171	chrUn_GL000220v1:106371-106575	3.78151	-0.064845	3.46427	0.062708	0.404034	0.393582	NA	NA	NA	NA	NA	NA
chrUn_GL000220v1	150343	150547	204	352	12	0	76	3	268	1	0	32	0	2	65	5.14613	0.0162667	0.152242	0	0	0.437262	0.988237	0	0.0351747	0.0277097	3.66418	0.717171	chrUn_GL000220v1:150343-150547	3.78179	-0.064845	3.46114	0.0628271	0.404034	0.393582	NA	NA	NA	NA	NA	NA
chr2	28927982	28928059	77	0	0	0	0	5	154	0	0	108	76	135	2	0	0	0	0	0	1.47576	0	0.86911	0.0586246	1.87041	2.10554	0.0220668	chr2:28927982-28928059	-4.7874	-0.842176	3.40668	0.064933	0.404707	0.392859	WDR43;SNORD53B	protein_coding;snoRNA	0;0.01;0.99	URS00006C2FB0_9606	snoRNA	0.99
chr2	76245939	76245957	18	149	49	111	28	1	0	37	0	20	0	0	0	2.17833	0.601867	0.621655	0	1.29062	0.273289	0.364087	0	0.0117249	0	0	0	chr2:76245939-76245957	3.84524	-1.09145	3.39711	0.0653109	0.404707	0.392859	RP11-320L2.1;RP11-335E8.2	lncRNA	0	URS0001BD98BE_9606;URS0001BEBDE0_9606;URS0001BDA3C2_9606;URS0000EED40B_9606;URS0000EEDB1D_9606;URS0000EF0E5B_9606;URS0001BE6554_9606;URS0001BE91B7_9606;URS0001BF1A56_9606;URS0000EF0B48_9606	lncRNA;sRNA	0
chr2	219255717	219255740	23	104	111	18	28	235	39	46	798	57	381	197	190	1.52045	0.748267	1.40824	6.98422	0.20929	0.778874	0.364087	4.35698	2.75536	2.72941	0.533221	2.09635	chr2:219255717-219255740	-1.49353	1.04685	3.39855	0.0652537	0.404707	0.392859	TUBA4A;TUBA4B	protein_coding	0	NA	NA	NA
chr3	33052840	33052865	25	328	131	586	91	217	108	162	0	57	117	63	98	4.79526	2.6352	1.66197	0	6.81355	0.778874	1.18328	1.33797	2.54431	0.872857	1.47661	1.08127	chr3:33052840-33052865	1.77156	1.0861	3.43786	0.0637182	0.404707	0.392859	GLB1	protein_coding	0	URS00008C33E7_9606	lncRNA	0
chr3	96617851	96617905	54	0	50	0	3	13	2	32	96	1	148	64	2	0	0.520534	0.634342	0.840207	0	0.0136644	0.0390093	1.69248	0.152424	0.886712	0.0273446	0.0220668	chr3:96617851-96617905	-2.86929	-1.22581	3.3932	0.065466	0.404707	0.392859	MTRNR2L12	protein_coding	0.05;0.06	URS0001BD92DB_9606;URS0001BDFB89_9606;URS0001BE300E_9606;URS000099D184_9606;URS00008B4DD3_9606;URS00008BC196_9606;URS00008B49F0_9606;URS0000182356_9606;URS00008B3218_9606;URS00008BFBBB_9606;URS00008C22E4_9606;URS00008BB038_9606;URS00008B866E_9606;URS00008B9627_9606;URS00008B58ED_9606	lncRNA;ncRNA;rRNA	0;0.06;0.05;0.07;0.19;0.09;0.11;0.17;0.21;0.31;0.13;0.27;0.28
chr3	107908863	107908883	20	0	0	32	45	1	25	0	0	0	0	0	19	0	0	0	0	0.372071	0	0.58514	0	0.0117249	0	0.341808	0.209635	chr3:107908863-107908883	3.76617	-2.72185	3.39103	0.065552	0.404707	0.392859	LINC00636	lncRNA	0	URS0000DB98B5_9606;URS00008B2D3E_9606;URS0001BCAEA5_9606;URS0000D59EB7_9606;URS0000D59FDA_9606;URS0000EA2E0B_9606;URS00008B509E_9606;URS0000D5CA13_9606;URS000075C324_9606;URS0001BE11C1_9606;URS000022E4C8_9606	lncRNA	0
chr3	132570280	132570312	32	14	8	34	40	32	17	1	0	13	9	9	9	0.204676	0.0162667	0.101495	0	0.395326	0.177638	0.520125	0.102921	0.375197	0.124694	0.232429	0.0993006	chr3:132570280-132570312	2.30871	-2.18039	3.39701	0.0653147	0.404707	0.392859	ACAD11;NPHP3-ACAD11	protein_coding	0	URS000075CEEE_9606	lncRNA	0
chr4	20928348	20928366	18	149	49	111	28	1	0	37	0	20	0	0	0	2.17833	0.601867	0.621655	0	1.29062	0.273289	0.364087	0	0.0117249	0	0	0	chr4:20928348-20928366	3.84532	-1.09145	3.39823	0.0652664	0.404707	0.392859	KCNIP4	protein_coding	0	NA	NA	NA
chr5	66576666	66576704	38	444	634	423	623	943	417	620	1196	641	2366	1928	536	6.49114	10.0853	8.04345	10.4676	4.91832	8.75891	8.10094	27.0568	11.0566	26.7122	5.70136	5.9139	chr5:66576666-66576704	-0.817331	3.47686	3.40167	0.0651304	0.404707	0.392859	NA	NA	NA	URS0001BEA991_9606	lncRNA	0
chr5	108381001	108381033	32	198	10	30	55	25	11	1	6	4	2	11	12	2.8947	0.0162667	0.126868	0.052513	0.348817	0.0546578	0.715171	0.0228713	0.293123	0.152404	0.150396	0.132401	chr5:108381001-108381033	2.54913	-1.19269	3.43774	0.0637228	0.404707	0.392859	FBXL17	protein_coding	0;0.02;0.03	NA	NA	NA
chr6	40238428	40238446	18	149	49	111	28	1	0	37	0	20	0	0	0	2.17833	0.601867	0.621655	0	1.29062	0.273289	0.364087	0	0.0117249	0	0	0	chr6:40238428-40238446	3.84549	-1.09145	3.40075	0.0651669	0.404707	0.392859	NA	NA	NA	NA	NA	NA
chr8	27796642	27796660	18	149	49	111	28	1	0	37	0	20	0	0	0	2.17833	0.601867	0.621655	0	1.29062	0.273289	0.364087	0	0.0117249	0	0	0	chr8:27796642-27796660	3.84535	-1.09145	3.39865	0.0652497	0.404707	0.392859	ESCO2	protein_coding	0	URS0000923951_9606	SRP_RNA	0
chr12	6344397	6344421	24	66	26	38	7	1	16	0	0	54	0	24	0	0.964899	0	0.329858	0	0.441835	0.73788	0.0910218	0	0.0117249	0.332517	0.218757	0	chr12:6344397-6344421	4.83112	-1.81111	3.40325	0.0650679	0.404707	0.392859	NA	NA	NA	NA	NA	NA
chr12	104922900	104922918	18	149	49	111	28	1	0	37	0	20	0	0	0	2.17833	0.601867	0.621655	0	1.29062	0.273289	0.364087	0	0.0117249	0	0	0	chr12:104922900-104922918	3.84531	-1.09145	3.39808	0.0652722	0.404707	0.392859	SLC41A2	protein_coding	0	NA	NA	NA
chr16	25692305	25692348	43	650	103	34	208	253	435	95	11	118	5	182	330	9.5028	1.54533	1.30674	0.0962737	0.395326	1.6124	2.70465	0.0571783	2.9664	2.52159	5.94746	3.64102	chr16:25692305-25692348	1.76556	1.44132	3.40171	0.0651287	0.404707	0.392859	HS3ST4	protein_coding	0;0.04;0.09	URS0001BCEF9E_9606;URS0001BD93D3_9606;URS0001BF322E_9606;URS0001BF4472_9606	lncRNA	0.01
chr19	4174799	4174818	19	63	16	56	1	2	24	6	0	13	0	0	36	0.92104	0.0976001	0.202989	0	0.651125	0.177638	0.0130031	0	0.0234498	0	0.328136	0.397203	chr19:4174799-4174818	2.7921	-1.94964	3.39693	0.0653178	0.404707	0.392859	SIRT6	protein_coding	0;0.02;0.06;0.03;0.08	URS0000D6DAB4_9606;URS0000D6DFCD_9606	lncRNA	0;0.06;0.08
chr19	8612328	8612350	22	202	72	386	1	12	15	35	0	54	1	2	20	2.95318	0.569334	0.913452	0	4.48811	0.73788	0.0130031	0.0114357	0.140699	0.0277097	0.205085	0.220668	chr19:8612328-8612350	2.26148	-0.182303	3.44032	0.0636234	0.404707	0.392859	NA	NA	NA	URS00008B7507_9606;URS0001BF9EF8_9606	lncRNA	0.04;0.15
chr21	8396157	8396313	156	110	86	358	147	572	185	31	13	309	70	60	380	1.60817	0.504267	1.09107	0.113778	4.16255	4.22231	1.91146	0.800496	6.70665	0.831292	2.52938	4.19269	chr21:8396157-8396313	1.40064	1.2717	3.42924	0.0640517	0.404707	0.392859	CH507-528H12.1	lncRNA	0;0.01	URS00019A2F9C_9606;URS00019A85AC_9606;URS00019AF356_9606;URS00002E16CD_9606;URS000043B91E_9606;URS0000868511_9606;URS000086853A_9606;URS00008FED4F_9606;URS0000CA7E3A_9606;URS0000CAD839_9606;URS0000CB738B_9606;URS0000CBB795_9606;URS0000CBCE18_9606;URS0000E60B81_9606;URS00021ED91A_9606;URS00021ED9B7_9606;URS0002262001_9606;URS00021FCE5E_9606;URS000224C8EF_9606;URS000215D469_9606;URS000213616F_9606;…	lncRNA;precursor_RNA;rRNA;misc_RNA;pre_miRNA;miRNA	0;0.24;1.05;0.04;0.01;0.47;0.13;0.53;7.8;9.18
chrX	78251373	78251391	18	149	49	111	28	1	0	37	0	20	0	0	0	2.17833	0.601867	0.621655	0	1.29062	0.273289	0.364087	0	0.0117249	0	0	0	chrX:78251373-78251391	3.84515	-1.09145	3.39585	0.0653607	0.404707	0.392859	NA	NA	NA	NA	NA	NA
chr22_KI270733v1_random	149292	150186	894	1334	502	404	3438	455	1080	183	32	426	526	625	1936	19.5027	2.9768	6.36879	0.280069	4.6974	5.82106	44.7047	6.01515	5.33484	8.6593	14.7661	21.3607	chr22_KI270733v1_random:149292-150186	1.36041	3.55237	3.39303	0.0654726	0.404707	0.392859	NA	NA	NA	NA	NA	NA
chr2	190537988	190538021	33	45	45	0	15	264	58	0	0	23	2	4	44	0.657886	0	0.570907	0	0	0.314282	0.195047	0.0228713	3.09538	0.0554195	0.792995	0.48547	chr2:190537988-190538021	3.93873	-0.88684	3.37472	0.0662037	0.405101	0.392437	AC093388.3	lncRNA	0	URS0001BF0666_9606;URS0001BD689F_9606;URS0001BEBEDC_9606;URS00008BC309_9606;URS00008BE557_9606;URS0000D57515_9606;URS0000D58786_9606;URS0000D5E193_9606;URS0001BEAE4D_9606;URS0001BEBC71_9606;URS000013B3F9_9606;URS0000EEE237_9606;URS00009BD995_9606;URS0001BDDAB2_9606;URS0000D59BBA_9606	lncRNA	0
chr4	146639299	146639326	27	32	0	39	1	7	16	0	0	1	1	2	2	0.46783	0	0	0	0.453462	0.0136644	0.0130031	0.0114357	0.0820744	0.0277097	0.218757	0.0220668	chr4:146639299-146639326	3.04847	-2.90249	3.37925	0.066022	0.405101	0.392437	POU4F2	protein_coding	0.01;0.05;0.09	NA	NA	NA
chr12	48927933	48927980	47	735	1887	1008	873	2028	180	1363	5254	889	3023	1305	635	10.7455	22.1715	23.9401	45.9838	11.7202	12.1477	11.3517	34.57	23.7781	18.0806	2.46102	7.00621	chr12:48927933-48927980	-0.799335	4.22406	3.37939	0.0660166	0.405101	0.392437	RP11-302B13.5;CCDC65	protein_coding	0	URS00006529EE_9606	Y_RNA	0.49
chr16	81961925	81962001	76	0	26	38	107	1	0	0	0	0	160	0	0	0	0	0.329858	0	0.441835	0	1.39133	1.8297	0.0117249	0	0	0	chr16:81961925-81962001	3.72114	-1.47846	3.38546	0.0657737	0.405101	0.392437	PLCG2;RN7SKP176	protein_coding;misc_RNA	0;0.02;0.24	URS0000043D7D_9606;URS0000D5DA81_9606;URS00006E2AED_9606;URS0001BF1A6D_9606	lncRNA;snRNA	0.03;0.04;0.24
chr21	25573981	25574010	29	1501	1614	1759	1447	3587	1070	1805	6140	1975	5358	3163	1826	21.9442	29.3614	20.4765	53.7383	20.4523	26.9873	18.8155	61.2722	42.0573	43.823	14.6294	20.147	chr21:25573981-25574010	-0.734377	4.96195	3.37713	0.066107	0.405101	0.392437	MIR155HG;MIR155	lncRNA;miRNA	0;0.02;0.45	URS0000D5A4EF_9606;URS0001A00EFA_9606;URS0001DDBFF3_9606;URS00019A9D68_9606;URS0000D58070_9606;URS0000D5E324_9606;URS00001C4928_9606;URS00009BC295_9606;URS0001BED553_9606;URS00008C0089_9606;URS0000EED0F1_9606;URS0000D58F8C_9606;URS0000D5BBB0_9606;URS0000D5CC7E_9606;URS0001BE4BE0_9606;URS0000EA249F_9606;URS00008B5C41_9606;URS000075EA4E_9606;URS0001BE5B91_9606;URS00008B26F1_9606;URS0001BF18B7_9606;…	lncRNA;sRNA;pre_miRNA;precursor_RNA;miRNA	0;0.02;0.01;0.05;0.45;0.47;1.26;1.21
chr9	21512154	21512178	24	2	0	0	0	3	3	0	0	27	2	78	57	0.0292394	0	0	0	0	0.36894	0	0.0228713	0.0351747	1.08068	0.041017	0.628904	chr9:21512154-21512178	-3.65976	-2.26161	3.37115	0.0663476	0.405261	0.392265	MIR31HG;MIR31	lncRNA;miRNA	0;0.34	URS0001BCF162_9606;URS0001BD5CB5_9606;URS0000D5958B_9606;URS0000D5CA51_9606;URS0000D5A7DF_9606;URS0000D5CE9B_9606;URS0000D57315_9606;URS0000D5C2E9_9606;URS0000EF42F3_9606;URS0000EF1B86_9606;URS0000E93022_9606;URS00008B65E6_9606;URS00008B67D4_9606;URS0000CCDFB4_9606;URS0000CCDFC8_9606;URS0000CCE0D1_9606;URS0000CCE142_9606;URS0001BCEB78_9606;URS0000EF0F4D_9606;URS0000EF1C4C_9606;URS00000530A0_9606;…	lncRNA;pre_miRNA;precursor_RNA;miRNA;misc_RNA	0;0.3;0.34;0.4;1.04;1.14
chr2	26173855	26173874	19	16	21	3	9	30	12	0	0	3	2	7	3	0.233915	0	0.266423	0	0.0348817	0.0409933	0.117028	0.0228713	0.351747	0.0969841	0.164068	0.0331002	chr2:26173855-26173874	2.86845	-2.85554	3.36343	0.066659	0.405304	0.392219	GAREM2	protein_coding	0	NA	NA	NA
chr5	6275106	6275127	21	37	13	109	1	158	17	17	0	25	3	2	2	0.540928	0.276534	0.164929	0	1.26737	0.341611	0.0130031	0.034307	1.85254	0.0277097	0.232429	0.0220668	chr5:6275106-6275127	2.72466	-1.24241	3.35933	0.0668252	0.405304	0.392219	NA	NA	NA	URS0001BF7887_9606;URS0000E92E4B_9606;URS0001BE849E_9606	sRNA;lncRNA	0;0.01;0.04
chr12	31438276	31438299	23	0	23	0	1	181	17	6	0	0	0	0	1	0	0.0976001	0.291797	0	0	0	0.0130031	0	2.12221	0	0.232429	0.0110334	chr12:31438276-31438299	4.3647	-1.96693	3.3597	0.0668104	0.405304	0.392219	DENND5B	protein_coding	0	NA	NA	NA
chr17	38867641	38867695	54	47	184	108	135	468	124	14	151	69	6	284	43	0.687125	0.227733	2.33438	1.32158	1.25574	0.942847	1.75542	0.0686139	5.48726	3.93478	1.69537	0.474436	chr17:38867641-38867695	1.49111	0.771468	3.36181	0.0667246	0.405304	0.392219	tRNA_22261	Cys_tRNA	0.75	URS00000AE0C5_9606;URS00003736D0_9606;URS0000417A0F_9606;URS00005372AE_9606;URS00005E4552_9606	piRNA;ncRNA	1.8;0.75;1.86;1.93
chr1	111986330	111986351	21	59	42	9	80	28	43	34	212	91	382	56	179	0.862562	0.553067	0.532847	1.85546	0.104645	1.24346	1.04025	4.36842	0.328298	0.775873	0.58791	1.97498	chr1:111986330-111986351	-1.64448	0.2761	3.3454	0.067393	0.407314	0.390071	KCND3	protein_coding	0	URS00008B53A3_9606;URS0001BEDDAD_9606;URS00009C3343_9606	lncRNA	0
chr4	155464385	155464414	29	0	62	0	20	0	2	1	72	23	74	1	35	0	0.0162667	0.786584	0.630155	0	0.314282	0.260062	0.846238	0	0.0138549	0.0273446	0.386169	chr4:155464385-155464414	-2.85281	-1.74221	3.34667	0.067341	0.407314	0.390071	NA	NA	NA	URS0001BE5ABC_9606;URS0001BE6358_9606;URS0001BD7E9A_9606;URS0000994EE4_9606	lncRNA;ncRNA	0;0.02
chr15	51383653	51383676	23	340	272	630	0	5	38	209	0	392	0	2	0	4.97069	3.39974	3.45082	0	7.32515	5.35646	0	0	0.0586246	0.0277097	0.519548	0	chr15:51383653-51383676	2.62615	1.08179	3.33909	0.0676521	0.407455	0.38992	GLDN	protein_coding	0	URS0001BD0CA7_9606;URS0000EBCE13_9606;URS0001BE930B_9606;URS0001BF753C_9606;URS00009B8647_9606;URS0000E98049_9606	lncRNA	0
chrX	22062168	22062190	22	65	45	0	14	5	1	0	2	12	0	1	0	0.95028	0	0.570907	0.0175043	0	0.163973	0.182044	0	0.0586246	0.0138549	0.0136723	0	chrX:22062168-22062190	4.00644	-2.40762	3.33907	0.067653	0.407455	0.38992	PHEX	protein_coding	0	NA	NA	NA
chr8	130477124	130477147	23	10	55	0	45	6	3	35	26	72	87	122	57	0.146197	0.569334	0.697776	0.227556	0	0.98384	0.58514	0.994902	0.0703495	1.69029	0.041017	0.628904	chr8:130477124-130477147	-2.7768	-0.792039	3.33288	0.067908	0.408278	0.389044	NA	NA	NA	URS0000C9ABA1_9606;URS0000CAD556_9606	miRNA	0.32;1.15
chr14	100307875	100307899	24	174	92	96	195	27	80	180	333	118	274	222	462	2.54383	2.928	1.16719	2.91447	1.11621	1.6124	2.53561	3.13337	0.316573	3.07578	1.09379	5.09743	chr14:100307875-100307899	-1.27003	1.21377	3.31843	0.068507	0.411162	0.385988	MIR345	miRNA	0.24	URS000075E1CD_9606;URS00006C0B51_9606;URS0001BC7D1D_9606;URS0000EFD039_9606;URS000005D4F5_9606	pre_miRNA;miRNA	0.24;0.25;0.41;1.09
chr5	110268666	110268686	20	105	0	43	15	0	0	0	0	10	0	0	0	1.53507	0	0	0	0.499971	0.136644	0.195047	0	0	0	0	0	chr5:110268666-110268686	3.55509	-2.17547	3.3128	0.0687422	0.411856	0.385255	NA	NA	NA	URS0001BCC7C1_9606;URS0001BF34E9_9606	lncRNA	0
chr2	147265217	147265252	35	2	22	34	11	7	67	64	131	102	235	98	0	0.0292394	1.04107	0.27911	1.14653	0.395326	1.39377	0.143034	2.68738	0.0820744	1.35778	0.916046	0	chr2:147265217-147265252	-2.70276	-0.296661	3.30034	0.0692655	0.41427	0.382716	NA	NA	NA	URS0001BD865B_9606;URS0001BF0D8D_9606;URS0001BECD33_9606	lncRNA	0
chr7	144631895	144631919	24	0	0	0	0	2	0	26	34	0	0	1	28	0	0.422934	0	0.297573	0	0	0	0	0.0234498	0.0138549	0	0.308935	chr7:144631895-144631919	-4.54872	-3.13541	3.29417	0.0695262	0.415109	0.381838	TPK1	protein_coding	0	URS0001BD122C_9606;URS0001BD2480_9606;URS0001BE9475_9606;URS0001BF3BDF_9606;URS00008B55A1_9606	lncRNA;sRNA	0
chr1	46001477	46001504	27	170	41	73	14	0	35	25	0	29	0	6	0	2.48535	0.406667	0.52016	0	0.848787	0.396269	0.182044	0	0	0.0831292	0.478531	0	chr1:46001477-46001504	3.80508	-1.07667	3.27514	0.0703368	0.417966	0.378859	MAST2	protein_coding	0	NA	NA	NA
chr6	27519528	27519603	75	317	222	0	130	89	256	175	552	102	530	402	369	4.63444	2.84667	2.81648	4.83119	0	1.39377	1.69041	6.0609	1.04352	5.56966	3.50011	4.07133	chr6:27519528-27519603	-1.53788	1.69142	3.2744	0.0703687	0.417966	0.378859	tRNA_12993	Gln_tRNA	1.04	URS0001BDC372_9606;URS0001BEE5EA_9606;URS0000127FE1_9606;URS0000415026_9606;URS00004C8879_9606;URS0001BC2695_9606;URS00004AE1DA_9606	lncRNA;piRNA;ncRNA	0;2.59;1.04;3
chr17	58332498	58332521	23	169	79	191	0	4	14	155	0	180	0	0	0	2.47073	2.52133	1.00226	0	2.2208	2.4596	0	0	0.0468997	0	0.191413	0	chr17:58332498-58332521	3.08111	-0.0994828	3.27864	0.070187	0.417966	0.378859	TSPOAP1-AS1;RP5-1171I10.5	lncRNA	0;0.01	URS0001D47D05_9606;URS0001BE328F_9606;URS0000EF4251_9606;URS0001BE901A_9606;URS0000D59C45_9606;URS0000D5AF33_9606;URS0001BDB350_9606;URS00002086AE_9606;URS000075DAE9_9606;URS00008C1CEF_9606;URS0000EF52FB_9606;URS0001BDB674_9606;URS000045228E_9606;URS000075B2EF_9606;URS000075B3F4_9606;URS00008BAA3F_9606;URS00008BAAE2_9606;URS00008C17CE_9606;URS0001BD582F_9606;URS0001BD81EC_9606;URS0001BDBF71_9606;…	lncRNA	0;0.01;0.44;0.45
chr13	36131369	36131399	30	5579	386	2138	2420	4194	3134	559	438	2094	755	2901	3422	81.5632	9.09307	4.89712	3.83345	24.859	28.6134	31.4675	8.63392	49.1743	40.193	42.8491	37.7563	chr13:36131369-36131399	0.886019	4.91977	3.26155	0.070922	0.420527	0.376206	DCLK1	protein_coding	0;0.11	NA	NA	NA
chr18	61318685	61318705	20	0	22	15	23	1	0	8	0	0	0	0	0	0	0.130133	0.27911	0	0.174408	0	0.299072	0	0.0117249	0	0	0	chr18:61318685-61318705	4.51771	-3.33436	3.25787	0.0710814	0.420748	0.375978	NA	NA	NA	URS0001BEEA11_9606	sRNA	0
chr2	85434506	85434536	30	166	55	191	82	72	107	16	21	92	7	48	91	2.42687	0.260267	0.697776	0.183795	2.2208	1.25713	1.06626	0.0800496	0.844194	0.665034	1.46294	1.00404	chr2:85434506-85434536	1.70772	0.0547698	3.25184	0.0713435	0.420853	0.375869	SH2D6;AC016753.2	protein_coding;misc_RNA	0;0.01;0.27	URS0000D58198_9606;URS0001BCB53B_9606;URS00007116F9_9606	lncRNA;Y_RNA	0.01;0.27
chr10	95177840	95177864	24	173	68	6	69	24	117	90	138	57	321	334	234	2.52921	1.464	0.862705	1.2078	0.0697634	0.778874	0.897215	3.67084	0.281398	4.62753	1.59966	2.58182	chr10:95177840-95177864	-1.60605	0.798176	3.25353	0.0712697	0.420853	0.375869	NA	NA	NA	URS0001BCB82B_9606;URS0001BD3DC9_9606;URS0001BFA464_9606;URS0000D5BF67_9606;URS0001BE06FD_9606;URS0001BDE293_9606	sRNA;lncRNA	0
chr1	40757298	40757360	62	15231	42902	19035	22736	29717	23449	35676	71959	31162	56648	25123	32534	222.672	580.33	544.29	629.797	221.324	425.812	295.639	647.807	348.429	348.076	320.602	358.961	chr1:40757298-40757360	-0.63753	8.68651	3.22067	0.0727139	0.42378	0.37286	NFYC;MIR30C1	protein_coding;miRNA	0;0.7	URS000075D43C_9606;URS0000EFE9B8_9606;URS00006D4A6F_9606;URS00000980C2_9606;URS000019907A_9606;URS0000EFC082_9606;URS0000237FB8_9606	pre_miRNA;precursor_RNA;miRNA;piRNA	0.7;1;1.05;2.58;2.7;2.82
chr1	92837289	92837378	89	0	13	96	52	6	62	42	0	1	3	0	39	0	0.6832	0.164929	0	1.11621	0.0136644	0.676162	0.034307	0.0703495	0	0.847684	0.430303	chr1:92837289-92837378	3.66353	-1.47005	3.23626	0.072025	0.42378	0.37286	RPL5;DIPK1A;SNORD21	protein_coding;snoRNA	0.01;0.02;0.03;0.09;0;0.94	URS00002E0A2C_9606;URS0001BC08F5_9606	snoRNA	0.94
chr2	127798892	127799003	111	3791125	6092478	6685891	7736962	2365931	6192838	4693274	4234561	3930426	3509523	1626724	3637611	55425.1	76344	77294.2	37061.5	77738.4	53707.1	100605	40133.7	27740.3	22538.1	84670.5	40135.2	chr2:127798892-127799003	0.644802	15.8184	3.22941	0.0723266	0.42378	0.37286	WDR33;RNY4P7	protein_coding;misc_RNA	0;1.16	URS000066AF0D_9606;URS0000007258_9606;URS000053F2A1_9606	Y_RNA;piRNA	1.17;4.27;4.44
chr6	71376998	71377026	28	15174	42864	18993	22723	29504	23503	35742	71792	31157	56647	25015	32526	221.839	581.404	543.808	628.335	220.836	425.743	295.47	647.795	345.932	346.58	321.341	358.872	chr6:71376998-71377026	-0.639188	8.68482	3.23441	0.0721062	0.42378	0.37286	RP3-331H24.5;LINC00472;MIR30C2	lncRNA;miRNA	0;0.39	URS000032B594_9606;URS0001BDD8BF_9606;URS0000E89405_9606;URS0000E85588_9606;URS0000E6E997_9606;URS000049F283_9606;URS0000D5AD6B_9606;URS0001BD88E0_9606;URS0000E8BDC3_9606;URS0000E81C4F_9606;URS000001449B_9606;URS0000D5D500_9606;URS0001BF7EE2_9606;URS0001BD573B_9606;URS0000D5CDB4_9606;URS0001BDB0E2_9606;URS0000E8D714_9606;URS00008B8D1E_9606;URS0001BE14F4_9606;URS0001BEB5E2_9606;URS0000137EDE_9606;…	lncRNA;pre_miRNA;precursor_RNA;miRNA;piRNA	0;0.02;0.01;0.39;0.44;0.47;1.17;1.22
chr11	13010467	13010497	30	58	12	33	27	0	14	0	33	14	0	0	0	0.847942	0	0.152242	0.288821	0.383698	0.191302	0.351084	0	0	0	0.191413	0	chr11:13010467-13010497	4.06525	-2.1507	3.22151	0.0726767	0.42378	0.37286	RASSF10	protein_coding	0.01;0.02	NA	NA	NA
chr11	59626979	59627021	42	275	7	383	318	13	173	93	0	110	5	80	77	4.02041	1.5128	0.0888078	0	4.45323	1.50309	4.13499	0.0571783	0.152424	1.10839	2.36531	0.849572	chr11:59626979-59627021	1.98386	0.775299	3.22459	0.07254	0.42378	0.37286	AP000442.1	lncRNA	0	URS0000EF504D_9606;URS00009B5396_9606;URS0001BD7A3C_9606;URS0001BF5030_9606;URS0000D5ADAC_9606;URS0001BE0CE3_9606;URS0001BE37F2_9606;URS0001BF447D_9606;URS00003E6A42_9606;URS0001BF8A8E_9606;URS0002268902_9606;URS0000216C78_9606;URS0001BCCFB2_9606;URS00008B7E37_9606	lncRNA	0
chr15	39582227	39582335	108	0	0	0	0	0	2	0	0	16	108	15	0	0	0	0	0	0	0.218631	0	1.23505	0	0.207823	0.0273446	0	chr15:39582227-39582335	-4.68693	-2.59171	3.22699	0.0724339	0.42378	0.37286	THBS1	protein_coding	0.01;0.08;0.5;0.19	NA	NA	NA
chr19	42242360	42242389	29	58	12	33	27	0	14	0	33	14	0	0	0	0.847942	0	0.152242	0.288821	0.383698	0.191302	0.351084	0	0	0	0.191413	0	chr19:42242360-42242389	4.06553	-2.1507	3.2182	0.0728237	0.42378	0.37286	GSK3A;AC006486.9	protein_coding	0;0.07;0.1;0.01;0.19;0.04;0.13;0.31	URS0000D6EBB3_9606	lncRNA	0.02
chrX	134169813	134169835	22	0	0	11	20	1	17	3	0	0	0	0	0	0	0.0488	0	0	0.127899	0	0.260062	0	0.0117249	0	0.232429	0	chrX:134169813-134169835	4.18532	-3.6202	3.21367	0.0730256	0.424238	0.37239	AC002407.3;MIR20B	lncRNA;miRNA	0;0.02;0.32	URS0000D5C047_9606;URS000062E826_9606;URS000075BB8A_9606;URS0000EFE6F3_9606;URS0000EFF088_9606;URS00004FF449_9606	lncRNA;pre_miRNA;miRNA	0;0.02;0.27;0.32;0.35;0.96;1
chr6	26217050	26217241	191	0	0	94	3	5	1	9	0	42	115	6	255	0	0.1464	0	0	1.09296	0.573907	0.0390093	1.3151	0.0586246	0.0831292	0.0136723	2.81352	chr6:26217050-26217241	-3.36055	-0.897458	3.20264	0.0735195	0.424246	0.372382	H2AC8	protein_coding	0.38;0.49	URS0001BCCC8B_9606;URS0001BE5631_9606	lncRNA	0
chr9	136670614	136670675	61	56830	82029	38211	65723	184527	33527	50233	461744	50119	201263	99027	79659	830.837	817.124	1040.69	4041.26	444.288	684.849	854.604	2301.57	2163.56	1372.01	458.392	878.91	chr9:136670614-136670675	-0.715568	10.3707	3.2092	0.0732252	0.424246	0.372382	EGFL7;MIR126	protein_coding;miRNA	0;0.01;0.72	URS0000759B6D_9606;URS0000718DAA_9606;URS0000EFBB94_9606;URS0000EFC9F6_9606;URS00007E4A13_9606;URS00001D69F6_9606;URS00007E4C77_9606;URS00001F1DA8_9606;URS0000441B16_9606	pre_miRNA;miRNA	0.72;0.84;1.02;2.65;2.77;2.9
chr20	45705147	45705171	24	2	6	2	2	0	16	64	43	33	58	1	0	0.0292394	1.04107	0.076121	0.376343	0.0232545	0.450927	0.0260062	0.663268	0	0.0138549	0.218757	0	chr20:45705147-45705171	-3.184	-1.90184	3.20356	0.0734784	0.424246	0.372382	WFDC13;MIR3617	protein_coding;miRNA	0;0.3	URS0001BE7462_9606;URS000075CD65_9606;URS0000EFF4DC_9606;URS000012846D_9606	lncRNA;pre_miRNA;precursor_RNA;miRNA	0;0.3;0.38;1.09
chr22_KI270733v1_random	124766	124815	49	9	61	95	110	3	282	9	30	18	57	0	19	0.131577	0.1464	0.773897	0.262565	1.10459	0.24596	1.43034	0.651832	0.0351747	0	3.85559	0.209635	chr22_KI270733v1_random:124766-124815	1.96095	-0.39221	3.20316	0.073496	0.424246	0.372382	NA	NA	NA	NA	NA	NA
chr4	7041343	7041365	22	2164	484	5866	734	228	357	873	0	532	377	1358	181	31.637	14.2008	6.14043	0	68.2053	7.26949	9.54429	4.31124	2.67328	18.8149	4.88102	1.99705	chr4:7041343-7041365	1.72983	3.82417	3.19643	0.0737991	0.425147	0.371461	RP11-367J11.2;CCDC96	lncRNA;protein_coding	0;0.01	URS00004A7F9B_9606	lncRNA	0
chr15	48995917	48995954	37	71	21	72	72	15	47	48	222	42	369	468	150	1.038	0.780801	0.266423	1.94298	0.83716	0.573907	0.936224	4.21976	0.175874	6.48408	0.642599	1.65501	chr15:48995917-48995954	-1.68955	0.726226	3.19342	0.0739354	0.425221	0.371385	SECISBP2L;AC091073.1	protein_coding;misc_RNA	0;0.33	URS0001BE2286_9606;URS00006B9EE7_9606	lncRNA;Y_RNA	0;0.33
chr20	36890406	36890473	67	0	24	26	3	0	30	0	0	0	0	0	97	0	0	0.304484	0	0.302308	0	0.0390093	0	0	0	0.41017	1.07024	chr20:36890406-36890473	3.90632	-2.30441	3.1896	0.074108	0.425503	0.371097	TLDC2;SAMHD1	protein_coding	0;0.01;0.02;0.04;0.05;0.03;0.5	URS00019FE66A_9606;URS0001BD5922_9606	lncRNA	0.26;0;0.04
chr11	66639983	66640107	124	0	0	0	0	6	14	0	36	1	146	1	141	0	0	0	0.315078	0	0.0136644	0	1.66961	0.0703495	0.0138549	0.191413	1.55571	chr11:66639983-66640107	-3.8611	-1.53582	3.1853	0.0743032	0.425914	0.370678	RBM14-RBM4;RBM4	protein_coding	0;0.29;0.39;0.3;0.02;0.01;0.05;0.08;0.23;0.44;0.21;0.1	URS000058310D_9606;URS00008BCC67_9606;URS0001BF3FC5_9606	sRNA;lncRNA	0;0.29;0.02
chr6	98835075	98835118	43	86	3	192	18	18	0	0	3	6	1	1	5	1.25729	0	0.0380605	0.0262565	2.23243	0.0819867	0.234056	0.0114357	0.211048	0.0138549	0	0.055167	chr6:98835075-98835118	3.34969	-1.42806	3.16735	0.0751243	0.42871	0.367837	POU3F2	protein_coding	0.01;0.03	NA	NA	NA
chr11	94466543	94466566	23	109	23	2	17	4	11	11	208	0	1	1	0	1.59355	0.178933	0.291797	1.82045	0.0232545	0	0.221053	0.0114357	0.0468997	0.0138549	0.150396	0	chr11:94466543-94466566	2.79682	-1.36615	3.16998	0.0750034	0.42871	0.367837	MRE11;MIR548L	protein_coding;miRNA	0;0.27	URS000075B8B6_9606;URS0000260A3A_9606	precursor_RNA;miRNA	0.27;1.05
chr16	69191122	69191166	44	28	221	152	189	323	321	281	2283	230	210	701	177	0.409351	4.57094	2.80379	19.9812	1.76734	3.14282	2.45759	2.40149	3.78715	9.71227	4.38882	1.95291	chr16:69191122-69191166	-1.20632	2.26506	3.16648	0.0751642	0.42871	0.367837	UTP4;SNTB2;AC009131.1	protein_coding;misc_RNA	0;0.44	URS0000A85CCC_9606;URS00006BF19B_9606	Y_RNA	0.44
chr2	234941545	234941565	20	35	20	0	9	186	1	14	0	13	0	0	0	0.511689	0.227733	0.253737	0	0	0.177638	0.117028	0	2.18083	0	0.0136723	0	chr2:234941545-234941565	4.23627	-1.66653	3.14951	0.0759499	0.432117	0.364398	NA	NA	NA	URS0001BDA3EC_9606;URS0001BD0324_9606;URS0001BD5746_9606;URS0001BE7066_9606;URS0001BEC2F0_9606;URS0001BD8DEF_9606;URS0001BE37E0_9606;URS0001BDEE49_9606;URS0001BDA58E_9606	lncRNA	0
chr17	42708121	42708146	25	42	21	31	62	7	16	16	0	8	41	2	0	0.614027	0.260267	0.266423	0	0.360444	0.109316	0.806193	0.468862	0.0820744	0.0277097	0.218757	0	chr17:42708121-42708146	2.5526	-1.77438	3.14816	0.0760125	0.432117	0.364398	EZH1;MIR6780A	protein_coding;miRNA	0;0.01;0.02;0.37	URS0000759AB6_9606;URS000075E96A_9606	precursor_RNA;miRNA	0.37;1.09
chr9	63450490	63450526	36	234	60	127	152	162	69	16	0	129	24	153	49	3.42101	0.260267	0.76121	0	1.47666	1.76271	1.97647	0.274456	1.89944	2.1198	0.94339	0.540637	chr9:63450490-63450526	2.03471	0.390406	3.13317	0.0767144	0.434673	0.361837	NA	NA	NA	NA	NA	NA
chr9_KI270717v1_random	24378	24414	36	234	60	127	152	162	69	16	0	129	24	153	49	3.42101	0.260267	0.76121	0	1.47666	1.76271	1.97647	0.274456	1.89944	2.1198	0.94339	0.540637	chr9_KI270717v1_random:24378-24414	2.03471	0.390406	3.13343	0.076702	0.434673	0.361837	NA	NA	NA	NA	NA	NA
chr10	98947798	98947816	18	28	1	45	0	0	18	20	0	0	0	0	0	0.409351	0.325334	0.0126868	0	0.523225	0	0	0	0	0	0.246102	0	chr10:98947798-98947816	3.54389	-2.73118	3.12358	0.0771673	0.436521	0.359995	HPSE2	protein_coding	0	NA	NA	NA
chr1	42500045	42500171	126	11	0	0	0	7	0	57	44	166	1	0	1	0.160817	0.927201	0	0.385095	0	2.2683	0	0.0114357	0.0820744	0	0	0.0110334	chr1:42500045-42500171	-3.89658	-1.53695	3.09887	0.0783468	0.442467	0.354119	CCDC30	protein_coding	0;0.01	URS0000EBD7E1_9606	lncRNA	0.26;0.36
chrX	11318655	11318677	22	0	10	0	0	133	19	24	134	14	56	0	47	0	0.3904	0.126868	1.17279	0	0.191302	0	0.640397	1.55941	0	0.259774	0.51857	chrX:11318655-11318677	-3.95168	-1.21576	3.08834	0.0788554	0.44461	0.352021	ARHGAP6;MIR548AX	protein_coding;miRNA	0;0.3	URS000075A3DD_9606;URS000075D311_9606	pre_miRNA;miRNA	0.3;1
chr21	8213711	8213868	157	66	0	0	12	0	38	0	31	0	0	0	0	0.964899	0	0	0.271317	0	0	0.156037	0	0	0	0.519548	0	chr21:8213711-8213868	4.77699	-2.44445	3.0687	0.0798133	0.448543	0.348196	CH507-513H4.1	lncRNA	0.01	URS00007BE6D3_9606;URS0000057950_9606;URS00001A87D2_9606;URS00001C47AC_9606;URS00002DFE82_9606;URS000049CFB5_9606;URS0000ABD8C6_9606;URS0000C90B2A_9606;URS0000C9C917_9606;URS0000CA6044_9606;URS000224DBA9_9606;URS000220011D_9606;URS0002253423_9606;URS000222B8DB_9606;URS0000125211_9606;URS0000C9C2FC_9606;URS0000C8EE68_9606;URS0000CA76A3_9606;URS0000CB3666_9606;URS00019A2F9C_9606;URS00019A85AC_9606;…	lncRNA;misc_RNA;pre_miRNA;precursor_RNA;rRNA	0.01;0;0.3;1.22
chr21	8396749	8396906	157	66	0	0	12	0	38	0	31	0	0	0	0	0.964899	0	0	0.271317	0	0	0.156037	0	0	0	0.519548	0	chr21:8396749-8396906	4.7772	-2.44445	3.06932	0.0797827	0.448543	0.348196	CH507-528H12.1	lncRNA	0;0.01	URS00019A2F9C_9606;URS00019A85AC_9606;URS00019AF356_9606;URS00002E16CD_9606;URS000043B91E_9606;URS0000868511_9606;URS000086853A_9606;URS00008FED4F_9606;URS0000CA7E3A_9606;URS0000CAD839_9606;URS0000CB738B_9606;URS0000CBB795_9606;URS0000CBCE18_9606;URS0000E60B81_9606;URS00021ED91A_9606;URS00021ED9B7_9606;URS0002262001_9606;URS00021FCE5E_9606;URS000224C8EF_9606;URS000215D469_9606;URS000213616F_9606;…	lncRNA;precursor_RNA;rRNA;misc_RNA;pre_miRNA	0;0.39;0.18;0.16;0.01;0.13;0.53;1.3;0.2;0.08;0.3;1.22
chr18	13749819	13749837	18	84	0	19	0	1	27	0	0	26	0	0	0	1.22805	0	0	0	0.220917	0.355276	0	0	0.0117249	0	0.369153	0	chr18:13749819-13749837	3.5488	-2.27835	3.06417	0.0800359	0.449062	0.347694	RNM	protein_coding	0	URS00008B47CD_9606	lncRNA	0
chr2	218402654	218402714	60	28294	82853	30806	47450	65415	36629	55982	238377	38069	98816	42681	62514	413.649	910.641	1051.14	2086.31	358.188	520.192	616.998	1130.03	766.985	591.34	500.803	689.742	chr2:218402654-218402714	-0.608851	9.6493	3.05012	0.0807313	0.451175	0.345655	CTDSP1;MIR26B	protein_coding;miRNA	0.01;0.02;0.03;0.78	URS000075C05A_9606;URS0000701C43_9606;URS0001BC82C7_9606;URS0000EFE9A1_9606;URS00000E73CB_9606;URS0000316FA5_9606;URS000003ABC4_9606;URS000021C6A8_9606	pre_miRNA;miRNA	0.78;0.85;1.03;2.73;2.86
chr6	119057889	119057913	24	528	2260	1556	2844	3612	1084	3052	17482	1663	6739	814	2335	7.7192	49.6459	28.6722	153.005	18.092	22.724	36.9809	77.0649	42.3504	11.2779	14.8208	25.763	chr6:119057889-119057913	-0.962468	5.34703	3.04863	0.0808054	0.451175	0.345655	RP11-351A11.1;FAM184A;AL137009.1	lncRNA;protein_coding;misc_RNA	0;0.25	URS0000DBA355_9606;URS000095B12E_9606;URS0000973F83_9606;URS0001BD4247_9606;URS0000A7AB58_9606	lncRNA;SRP_RNA;Y_RNA	0;0.01;0.25
chr8	85329733	85329850	117	0	0	0	0	0	45	16	34	0	0	2	71	0	0.260267	0	0.297573	0	0	0	0	0	0.0277097	0.615255	0.783372	chr8:85329733-85329850	-3.61897	-2.39277	3.04886	0.0807939	0.451175	0.345655	CA1	protein_coding	0;0.75;0.01;0.02;0.8;1.31;8.36	URS0000E96D96_9606	lncRNA	0.01;0.75
chr1	28508557	28508692	135	307	27	0	91	225	189	0	0	177	0	114	92	4.48824	0	0.342544	0	0	2.41861	1.18328	0	2.63811	1.57946	2.58407	1.01507	chr1:28508557-28508692	3.90527	0.463034	2.99268	0.0836417	0.454776	0.342203	RCC1;SNHG3;SNORA73B	protein_coding;lncRNA;snoRNA	0;0.03;0.04;0.66	URS000075A79E_9606;URS000075E5AD_9606;URS0001BE8C46_9606;URS0001BF55FB_9606;URS0000035204_9606;URS0001BF439E_9606;URS0000123B91_9606;URS00002E8F54_9606;URS00002F7ECE_9606;URS0001BD9161_9606;URS00009C5612_9606;URS000009709D_9606;URS0000385B0F_9606;URS00006422E6_9606;URS0000ABD8E7_9606;URS0000644C65_9606;URS0001BDD4C4_9606;URS0001BC84E5_9606;URS0001BC98AE_9606;URS0001BC74AC_9606	lncRNA;misc_RNA;sRNA;snoRNA	0.03;0.04;0.27;0.85;0.66;1.8;1.05;0.67
chr1	51865673	51865708	35	62	70	53	2	25	4	188	34	59	111	183	39	0.906421	3.05814	0.888078	0.297573	0.616243	0.806202	0.0260062	1.26936	0.293123	2.53544	0.0546893	0.430303	chr1:51865673-51865708	-2.01196	-0.0650997	3.01154	0.0826736	0.454776	0.342203	NRDC	protein_coding	0	URS000068C733_9606	Y_RNA	0.45
chr2	132278955	132278991	36	221	442	465	2	219	10	137	25	62	0	63	53	3.23095	2.22853	5.60758	0.218804	5.40666	0.847196	0.0260062	0	2.56776	0.872857	0.136723	0.58477	chr2:132278955-132278991	1.73793	0.875988	2.99552	0.0834953	0.454776	0.342203	NA	NA	NA	URS0000D59EB8_9606;URS0000D5BB06_9606;URS0001BD7EA7_9606;URS000214E12D_9606;URS00008C1ED1_9606;URS0001BCD7CC_9606;URS00009BA4C2_9606;URS0001BF5857_9606;URS000215E4D7_9606;URS0002128E43_9606;URS000096B970_9606	lncRNA;sRNA;rRNA;ncRNA	0;0.02;0.03;0.06;0.12;0.01
chr4	105114625	105114646	21	0	0	38	0	190	42	0	0	1	28	0	0	0	0	0	0	0.441835	0.0136644	0	0.320198	2.22773	0	0.574238	0	chr4:105114625-105114646	4.46855	-1.62877	3.0199	0.0822486	0.454776	0.342203	RP11-556I14.1	lncRNA	0	URS0001BDA158_9606;URS0001BDCA97_9606;URS0001BE8252_9606;URS0001BECC74_9606;URS0001BEDA23_9606;URS0001BF6A9A_9606;URS0001BD3FE7_9606;URS0001BDA533_9606;URS0001BF5C08_9606;URS0001BD8E4B_9606;URS0001BDA912_9606;URS0001BD5087_9606;URS0000EF1183_9606;URS00001E6077_9606;URS0001BF7CD5_9606;URS0002270717_9606;URS00009C58C6_9606;URS0001BD4E02_9606;URS00008BA137_9606;URS00001CE571_9606;URS0001BD7725_9606;…	lncRNA	0
chr5	181243310	181243378	68	214	186	229	574	466	247	294	275	1161	630	652	1004	3.12861	4.7824	2.35975	2.40684	2.66263	15.8644	7.46379	7.20446	5.46381	9.03338	3.37706	11.0775	chr5:181243310-181243378	-0.914743	2.64619	2.99111	0.0837226	0.454776	0.342203	RACK1;SNORD95	protein_coding;snoRNA	0.01;0.08;0.09;0.02;0.57;0.03;0.04;0.45;0.19;1	URS000096B6E3_9606;URS0000D6EBE9_9606;URS0000D6E6A7_9606;URS00006CCF53_9606;URS0001BC9D9A_9606;URS0000571896_9606	SRP_RNA;lncRNA;snoRNA	0;0.04;0.44;0.45;0.08;0.19;1;1.08
chr6	28658696	28658717	21	108	83	909	0	0	0	69	0	29	0	0	0	1.57893	1.1224	1.05301	0	10.5691	0.396269	0	0	0	0	0	0	chr6:28658696-28658717	3.25269	0.3238	2.98689	0.0839412	0.454776	0.342203	NA	NA	NA	URS0001BD0E59_9606;URS0001BD0EB4_9606	ncRNA	0
chr10	52807679	52807700	21	1216	750	2371	12	3	10	618	0	1042	82	0	1	17.7775	10.0528	9.51512	0	27.5682	14.2384	0.156037	0.937723	0.0351747	0	0.136723	0.0110334	chr10:52807679-52807700	1.94556	2.74991	2.9895	0.0838059	0.454776	0.342203	NA	NA	NA	URS0000D57D72_9606;URS0001BCFFBA_9606;URS0000EC075C_9606;URS0001BE96E9_9606;URS0001BD63D8_9606;URS0001BEF5E6_9606	lncRNA	0
chr11	57761872	57761916	44	4	0	110	82	1	35	12	0	13	1	0	0	0.0584788	0.1952	0	0	1.27899	0.177638	1.06626	0.0114357	0.0117249	0	0.478531	0	chr11:57761872-57761916	3.46031	-1.74704	3.02008	0.0822392	0.454776	0.342203	TMX2-CTNND1;RP11-691N7.6;CTNND1	protein_coding	0;0.17;0.18;0.14;0.16;0.19;0.2;0.24	URS00019F752D_9606;URS000075AE75_9606;URS0000EA0E8A_9606;URS00019F6E2A_9606	lncRNA	0;0.26
chr14	101062092	101062115	23	0	0	0	0	2	0	0	93	0	1	27	32	0	0	0	0.813951	0	0	0	0.0114357	0.0234498	0.374082	0	0.353069	chr14:101062092-101062115	-4.36404	-2.66816	2.99419	0.0835639	0.454776	0.342203	MIR377	miRNA	0.33	URS00003771D2_9606;URS000075AF10_9606;URS0000EFED9C_9606;URS000007F792_9606	pre_miRNA;precursor_RNA;miRNA	0.29;0.33;0.38;1.05
chr15	95909604	95909625	21	239	20	186	1	1	0	53	0	33	0	1	0	3.49411	0.862134	0.253737	0	2.16266	0.450927	0.0130031	0	0.0117249	0.0138549	0	0	chr15:95909604-95909625	2.41487	-0.66827	2.98655	0.0839586	0.454776	0.342203	NA	NA	NA	URS0000E96346_9606;URS0000EAB57D_9606;URS0000EB4FD9_9606;URS0000EBC718_9606;URS0000EA5701_9606;URS0001BD3E13_9606;URS0001BF8614_9606	lncRNA	0
chr16	68944725	68944749	24	2	0	0	0	5	1	12	23	19	1	0	18	0.0292394	0.1952	0	0.2013	0	0.259625	0	0.0114357	0.0586246	0	0.0136723	0.198601	chr16:68944725-68944749	-3.59492	-3.24413	3.02842	0.0818177	0.454776	0.342203	TANGO6;RP11-521L9.1	protein_coding;lncRNA	0	URS0000945854_9606;URS0000315A94_9606	SRP_RNA;lncRNA	0
chr17	35872264	35872462	198	12	20	0	0	4	0	13	0	110	13	169	3	0.175436	0.211467	0.253737	0	0	1.50309	0	0.148663	0.0468997	2.34147	0	0.0331002	chr17:35872264-35872462	-4.08352	-1.26207	2.9991	0.0833109	0.454776	0.342203	AC015849.2;CCL5	lncRNA;protein_coding	0.01;0.02;0.2;2.25;66;0.22;1.02;0.25;0.51;0.66	URS00009B0D4E_9606;URS00002B8103_9606;URS0001BE29B3_9606;URS00009BAF19_9606;URS0001BD8C00_9606	lncRNA	0.01
chr17	77679374	77679398	24	0	83	2	25	1	21	0	155	0	0	0	2	0	0	1.05301	1.35658	0.0232545	0	0.325078	0	0.0117249	0	0.287119	0.0220668	chr17:77679374-77679398	3.14807	-1.82431	2.99793	0.0833708	0.454776	0.342203	RP11-316M20.3	lncRNA	0	URS0001BDB36E_9606;URS0000DBAC31_9606;URS0001BE0566_9606;URS0001BE23EF_9606	sRNA;lncRNA	0
chr19	20399318	20399343	25	4	12	0	1	120	15	25	50	61	49	21	70	0.0584788	0.406667	0.152242	0.437608	0	0.833531	0.0130031	0.560347	1.40699	0.290952	0.205085	0.772338	chr19:20399318-20399343	-2.68412	-1.14186	2.99573	0.0834843	0.454776	0.342203	ZNF826P;MIR1270	transcribed_unprocessed_pseudogene;miRNA	0;0.3	URS00008B234A_9606;URS00008BB4C9_9606;URS00008BAE67_9606;URS00008C1D09_9606;URS000075E4AE_9606;URS0000EFB9C4_9606;URS00002E0524_9606	lncRNA;pre_miRNA;precursor_RNA;miRNA	0;0.3;0.42;1.09
chr19	51693305	51693328	23	90	99	59	66	448	58	40	268	17	3	40	33	1.31577	0.650667	1.256	2.34558	0.686006	0.232296	0.858206	0.034307	5.25276	0.554195	0.792995	0.364102	chr19:51693305-51693328	1.70694	0.287428	3.00235	0.0831436	0.454776	0.342203	SPACA6P-AS;SPACA6;MIR125A	lncRNA;protein_coding;miRNA	0;0.03;0.27	URS0000050347_9606;URS0001BEC174_9606;URS000075D168_9606;URS000063D7EB_9606;URS0001BC760F_9606;URS0000EFF282_9606;URS00001F0C23_9606	lncRNA;pre_miRNA;precursor_RNA;miRNA	0;0.03;0.27;0.33;0.38;1.05
chr20	30513549	30513647	98	1795	1596	10604	264	472	459	553	258	868	468	521	690	26.2423	8.99547	20.2482	2.25806	123.295	11.8607	3.43282	5.35189	5.53416	7.21839	6.2756	7.61305	chr20:30513549-30513647	1.08093	4.25188	3.01946	0.0822709	0.454776	0.342203	NA	NA	NA	URS00021416A2_9606;URS000213AA67_9606;URS00008C8EB4_9606;URS0002133362_9606;URS0002161E9F_9606;URS00021671B9_9606;URS000214CDF5_9606;URS000215709C_9606;URS000215D3B3_9606;URS0002156D2D_9606;URS0002173633_9606;URS000091563C_9606	rRNA;ncRNA	0.03;0.04;0.06;0.05
chr21	15064946	15064972	26	111	0	61	45	4	58	1	0	0	74	0	47	1.62279	0.0162667	0	0	0.709261	0	0.58514	0.846238	0.0468997	0	0.792995	0.51857	chr21:15064946-15064972	3.24263	-1.14305	3.01876	0.0823062	0.454776	0.342203	NRIP1	protein_coding	0;0.1	URS00009BBEE1_9606;URS0001BDB1E0_9606	lncRNA	0;0.09
chr22	20911154	20911188	34	110	9	2	74	2	11	32	107	36	65	112	95	1.60817	0.520534	0.114181	0.936481	0.0232545	0.49192	0.962231	0.743317	0.0234498	1.55175	0.150396	1.04817	chr22:20911154-20911188	-2.43718	-0.50256	3.02443	0.0820193	0.454776	0.342203	NA	NA	NA	URS00008BE552_9606;URS0001BCFDE6_9606	lncRNA	0.01;0.07
chr22	31346198	31346228	30	143	0	54	6	27	26	2	3	3	2	4	5	2.09062	0.0325334	0	0.0262565	0.62787	0.0409933	0.0780187	0.0228713	0.316573	0.0554195	0.35548	0.055167	chr22:31346198-31346228	2.59557	-1.58768	2.99774	0.083381	0.454776	0.342203	PATZ1	protein_coding	0;0.01;0.04;0.02;0.05	URS0000945854_9606	SRP_RNA	0
chr1	68199335	68199356	21	153	45	256	185	91	154	62	7	70	173	41	79	2.23681	1.00853	0.570907	0.0612651	2.97657	0.956511	2.40558	1.97837	1.06697	0.56805	2.10554	0.871639	chr1:68199335-68199356	1.36461	0.511169	2.97746	0.0844315	0.456582	0.340481	GNG12-AS1;WLS	lncRNA;protein_coding	0	URS0000EAC465_9606;URS0000759D5C_9606;URS0001BE2756_9606;URS00002C941A_9606;URS00008B22D9_9606;URS00009BCA6D_9606;URS000043944C_9606	lncRNA	0
chr9	128111216	128111237	21	0	0	0	0	1	1	10	23	0	43	0	18	0	0.162667	0	0.2013	0	0	0	0.491733	0.0117249	0	0.0136723	0.198601	chr9:128111216-128111237	-4.4642	-3.11626	2.97252	0.0846897	0.456582	0.340481	SLC25A25-AS1	lncRNA	0;0.01	URS0000D5B816_9606;URS00001E2917_9606;URS000044B5AA_9606;URS00008C1F31_9606;URS00008C3178_9606;URS0001BF0383_9606;URS0000D6D77D_9606;URS0000D6E07B_9606;URS000076305C_9606;URS0000D6D9E4_9606;URS00008B96F7_9606;URS0000EAF0FB_9606;URS0000035373_9606;URS000075D94D_9606;URS0001BE23E4_9606;URS00008BD6E2_9606;URS00009BC6EF_9606;URS0001BD1D27_9606	lncRNA;sRNA	0;0.01;0.02;0.03
chr15	96330561	96330580	19	190	1	0	61	278	18	6	0	15	22	29	1	2.77774	0.0976001	0.0126868	0	0	0.204967	0.79319	0.251584	3.25953	0.401791	0.246102	0.0110334	chr15:96330561-96330580	2.60112	-0.523096	2.97421	0.0846012	0.456582	0.340481	NR2F2	protein_coding	0	NA	NA	NA
chr6	28589384	28589420	36	2	26	0	0	1	35	7	78	13	1	40	43	0.0292394	0.113867	0.329858	0.682668	0	0.177638	0	0.0114357	0.0117249	0.554195	0.478531	0.474436	chr6:28589384-28589420	-2.61652	-1.92243	2.96506	0.0850811	0.456914	0.340166	ZBED9;RP5-1186N24.3;tRNA_30948	protein_coding;lncRNA;Gln_tRNA	0;0.03;0.01;0.5	URS00008BE88C_9606;URS0000777A6D_9606;URS0001BED4D9_9606;URS00008B5862_9606;URS000070F1D2_9606	lncRNA;ncRNA	0;0.01;0.02;0.1;0.5
chr6	28607206	28607235	29	282	926	795	312	598	474	1187	649	829	1355	696	1570	4.12275	19.3085	11.748	5.68015	9.24364	11.3278	4.05697	15.4953	7.0115	9.64299	6.48068	17.3224	chr6:28607206-28607235	-0.901261	3.34266	2.96295	0.0851924	0.456914	0.340166	ZBED9;tRNA_30949	protein_coding;Ala_tRNA	0;0.4	URS00008BE88C_9606;URS00008C0D4C_9606;URS0001BDC701_9606;URS000047C79B_9606;URS00006D3DD2_9606	lncRNA;ncRNA	0;0.4
chr14	93239550	93239572	22	0	0	0	0	1	0	0	33	23	15	0	0	0	0	0	0.288821	0	0.314282	0	0.171535	0.0117249	0	0	0	chr14:93239550-93239572	-4.36477	-3.4587	2.96125	0.0852818	0.456914	0.340166	BTBD7	protein_coding	0	NA	NA	NA
chr21	8412535	8413401	866	1064	640	1214	3977	517	981	253	204	529	382	973	2395	15.5553	4.11547	8.11957	1.78544	14.1155	7.22849	51.7134	4.36842	6.06178	13.4808	13.4125	26.425	chr21:8412535-8413401	1.10522	3.79596	2.96257	0.0852125	0.456914	0.340166	CH507-528H12.1	lncRNA	0.01	URS00019A2F9C_9606;URS00019AF356_9606;URS00002E16CD_9606;URS00019DF552_9606;URS00001C47AC_9606;URS0000C90B2A_9606;URS000220011D_9606;URS0001A303E2_9606;URS00008C90EE_9606;URS00021ED91A_9606;URS000215424F_9606;URS00007BE6D3_9606;URS0000E7DAE9_9606;URS0000057950_9606;URS00001A87D2_9606;URS00002DFE82_9606;URS000049CFB5_9606;URS0000ABD8C6_9606;URS0000C9C917_9606;URS0000CA6044_9606;URS0002253423_9606;…	lncRNA;precursor_RNA;misc_RNA;rRNA;pre_miRNA	0;0.01;0.02
chr1	222632088	222632109	21	0	0	0	19	116	77	0	0	0	0	1	58	0	0	0	0	0	0	0.247059	0	1.36009	0.0138549	1.05277	0.639937	chr1:222632088-222632109	3.31315	-1.73133	2.93674	0.0865851	0.46054	0.336733	MIA3	protein_coding	0	NA	NA	NA
chr5	9308429	9308449	20	333	199	252	0	0	11	105	0	143	0	0	0	4.86836	1.708	2.52468	0	2.93006	1.95402	0	0	0	0	0.150396	0	chr5:9308429-9308449	3.03977	0.265526	2.93786	0.0865253	0.46054	0.336733	SEMA5A	protein_coding	0	NA	NA	NA
chr5	173888444	173888486	42	68	15	80	37	1	1	10	23	0	2	0	1	0.994139	0.162667	0.190302	0.2013	0.930178	0	0.481115	0.0228713	0.0117249	0	0.0136723	0.0110334	chr5:173888444-173888486	2.78569	-1.85611	2.93974	0.0864245	0.46054	0.336733	CPEB4	protein_coding	0;0.02;0.03	URS0001A089EB_9606	lncRNA	0.19
chr17	66816099	66816120	21	6	15	34	61	56	42	48	2	20	7	2	1	0.0877181	0.780801	0.190302	0.0175043	0.395326	0.273289	0.79319	0.0800496	0.656595	0.0277097	0.574238	0.0110334	chr17:66816099-66816120	2.68899	-1.52149	2.93596	0.0866269	0.46054	0.336733	NA	NA	NA	NA	NA	NA
chr18	62523547	62523576	29	75	35	115	104	446	210	22	11	94	20	94	323	1.09648	0.357867	0.444039	0.0962737	1.33713	1.28446	1.35232	0.228713	5.22931	1.30236	2.87119	3.56379	chr18:62523547-62523576	1.36173	0.697708	2.93835	0.0864992	0.46054	0.336733	ZCCHC2	protein_coding	0;0.02;0.03	URS00009B50F2_9606	lncRNA	0
chr1	26696181	26696213	32	0	17	0	32	0	25	10	0	0	0	0	0	0	0.162667	0.215676	0	0	0	0.4161	0	0	0	0.341808	0	chr1:26696181-26696213	4.5875	-3.0708	2.91712	0.0876441	0.460968	0.33633	ARID1A	protein_coding	0;0.02;0.08	URS0000E2127A_9606	lncRNA	0
chr2	143148081	143148102	21	85	114	289	15	0	0	52	0	81	1	0	0	1.24267	0.845867	1.4463	0	3.36027	1.10682	0.195047	0.0114357	0	0	0	0	chr2:143148081-143148102	2.67734	-0.496961	2.92715	0.0871011	0.460968	0.33633	ARHGAP15	protein_coding	0	URS0000EA3CF3_9606	lncRNA	0
chr4	16106849	16106872	23	108	64	448	139	5	40	24	0	33	159	81	1	1.57893	0.3904	0.811957	0	5.209	0.450927	1.80743	1.81827	0.0586246	1.12224	0.546893	0.0110334	chr4:16106849-16106872	2.59497	0.233038	2.92953	0.0869727	0.460968	0.33633	NA	NA	NA	URS0001BE7CA7_9606;URS0001BF2561_9606;URS00009AE5D6_9606;URS0001BFA689_9606	lncRNA	0
chr4	27730530	27730567	37	3	0	2	0	5	22	55	55	7	49	1	45	0.0438591	0.894667	0	0.481369	0.0232545	0.0956511	0	0.560347	0.0586246	0.0138549	0.300791	0.496503	chr4:27730530-27730567	-3.19384	-1.87736	2.92328	0.0873102	0.460968	0.33633	NA	NA	NA	URS00008B94BA_9606;URS0001BCDBFD_9606	lncRNA	0.01;0.13
chr9	137200217	137200246	29	75	35	115	104	446	210	22	11	94	20	96	323	1.09648	0.357867	0.444039	0.0962737	1.33713	1.28446	1.35232	0.228713	5.22931	1.33007	2.87119	3.56379	chr9:137200217-137200246	1.35613	0.699759	2.92282	0.0873349	0.460968	0.33633	TPRN	protein_coding	0;0.02	NA	NA	NA
chr17	47275788	47275832	44	0	0	0	0	5	0	13	18	27	0	0	1	0	0.211467	0	0.157539	0	0.36894	0	0	0.0586246	0	0	0.0110334	chr17:47275788-47275832	-4.40745	-3.44422	2.91889	0.087548	0.460968	0.33633	ITGB3;RP11-290H9.2	protein_coding	0	NA	NA	NA
chr20	30511952	30511992	40	339	453	465	16	230	77	152	25	62	10	106	225	4.95607	2.47253	5.74713	0.218804	5.40666	0.847196	0.20805	0.114357	2.69673	1.46862	1.05277	2.48252	chr20:30511952-30511992	1.41104	1.22067	2.92203	0.0873781	0.460968	0.33633	NA	NA	NA	URS00021416A2_9606;URS000213AA67_9606;URS00008C4D2E_9606;URS00008C8EB4_9606;URS0002133362_9606;URS0002161E9F_9606;URS00021671B9_9606;URS000214CDF5_9606;URS000215709C_9606;URS000215D3B3_9606;URS0002156D2D_9606;URS0002173633_9606;URS000214061F_9606;URS000091563C_9606	rRNA;ncRNA	0.01;0.03;0.02;0.06
chr19	24001276	24001368	92	1253	2631	503	262	590	1040	949	254	476	167	520	413	18.3185	15.4371	33.3791	2.22305	5.84849	6.50428	3.40682	1.90975	6.9177	7.20453	14.2192	4.5568	chr19:24001276-24001368	0.966383	3.32453	2.90929	0.0880705	0.462504	0.334884	NA	NA	NA	URS0001BE9DB1_9606;URS0001BED4DB_9606;URS00009843EB_9606;URS0000791843_9606;URS0000796AB0_9606	lncRNA;rRNA;piRNA	0;0.02;3.54
chr3	80232343	80232364	21	39	0	87	0	1	19	0	0	11	0	0	0	0.570168	0	0	0	1.01157	0.150309	0	0	0.0117249	0	0.259774	0	chr3:80232343-80232364	3.81208	-2.38351	2.90666	0.0882146	0.462556	0.334836	NA	NA	NA	NA	NA	NA
chr4	15003721	15003752	31	72	35	99	97	432	226	19	11	86	17	86	405	1.05262	0.309067	0.444039	0.0962737	1.1511	1.17514	1.2613	0.194406	5.06516	1.19152	3.08994	4.46853	chr4:15003721-15003752	1.38147	0.722382	2.90108	0.0885203	0.463453	0.333994	CPEB2	protein_coding	0;0.02	URS0000D5C266_9606;URS0000D59752_9606	lncRNA	0;0.01
chr17	31560014	31560038	24	308	208	365	518	531	404	96	57	237	513	375	258	4.50286	1.5616	2.63886	0.498873	4.24394	3.23847	6.73561	5.86649	6.22593	5.19558	5.52362	2.84662	chr17:31560014-31560038	0.936273	2.04075	2.8906	0.0890977	0.465769	0.33183	MIR193A	miRNA	0.27	URS00006F57FA_9606;URS0001BC9F42_9606;URS000075EC4B_9606;URS0000EFDC65_9606;URS0000367985_9606	pre_miRNA;miRNA	0.24;0.27;0.42;1.09
chr8	22865365	22865393	28	24	0	31	33	5	2	0	0	1	1	4	2	0.350873	0	0	0	0.360444	0.0136644	0.429103	0.0114357	0.0586246	0.0554195	0.0273446	0.0220668	chr8:22865365-22865393	3.05663	-2.88496	2.88461	0.0894298	0.466234	0.331396	PEBP4	protein_coding	0	URS0000923EDC_9606	SRP_RNA	0
chrUn_KI270442v1	229568	229614	46	0	0	0	0	0	27	0	41	0	141	0	37	0	0	0	0.358838	0	0	0	1.61243	0	0	0.369153	0.408236	chrUn_KI270442v1:229568-229614	-3.50116	-1.97324	2.88411	0.0894574	0.466234	0.331396	NA	NA	NA	NA	NA	NA
chr7	123045510	123045532	22	35	24	60	1	1	7	17	0	0	25	0	0	0.511689	0.276534	0.304484	0	0.697634	0	0.0130031	0.285891	0.0117249	0	0.0957063	0	chr7:123045510-123045532	3.96465	-2.26811	2.87956	0.0897108	0.466849	0.330824	NA	NA	NA	URS0001BE93D2_9606;URS0001BD47E0_9606	lncRNA	0
chr1	70130440	70130460	20	0	20	56	57	3	36	0	0	21	1	26	0	0	0	0.253737	0	0.651125	0.286953	0.741178	0.0114357	0.0351747	0.360227	0.492204	0	chr1:70130440-70130460	3.90734	-1.93977	2.84715	0.0915359	0.468329	0.329449	LRRC7	protein_coding	0	URS0001BFA74E_9606;URS0000EBF021_9606;URS0001BF978D_9606	lncRNA	0
chr1	239684128	239684153	25	0	0	0	1	3	0	0	77	18	1	1	76	0	0	0	0.673916	0	0.24596	0.0130031	0.0114357	0.0351747	0.0138549	0	0.838539	chr1:239684128-239684153	-4.34277	-2.4848	2.83829	0.0920423	0.468329	0.329449	CHRM3	protein_coding	0	URS00008BC8E1_9606;URS00008BFBEF_9606	lncRNA	0
chr2	11551745	11551775	30	23	42	0	0	0	98	1	0	0	1	0	0	0.336253	0.0162667	0.532847	0	0	0	0	0.0114357	0	0	1.33989	0	chr2:11551745-11551775	4.29112	-2.247	2.86487	0.0905328	0.468329	0.329449	GREB1;tRNA_27656	protein_coding;Pseudo_tRNA	0;0.42	URS0000754669_9606;URS0000C8E9E9_9606;URS000071C9C1_9606	tRNA	0.42;0.49;0.53
chr3	186784797	186784872	75	18	2	0	121	14	38	47	51	319	4	130	128	0.263154	0.764534	0.0253737	0.44636	0	4.35896	1.57338	0.0457426	0.164149	1.80113	0.519548	1.41228	chr3:186784797-186784872	-2.56898	-0.0405007	2.8618	0.0907059	0.468329	0.329449	EIF4A2;SNORD2	protein_coding;snoRNA	0.01;0.04;0.05;0.12;0.15;0.16;0.03;0.02;1.09	URS0000651282_9606;URS000075E9C3_9606	snoRNA	1.09;1.07
chr7	149331151	149331181	30	5	0	0	0	0	0	18	112	15	0	0	0	0.0730984	0.2928	0	0.980242	0	0.204967	0	0	0	0	0	0	chr7:149331151-149331181	-3.53812	-2.69008	2.84225	0.0918155	0.468329	0.329449	tRNA_35944	Cys_tRNA	0.42	URS0001BE215C_9606;URS0001BD2ED8_9606;URS00003A8311_9606;URS0001BC4B4D_9606	lncRNA;ncRNA	0.01;0;0.42
chr7	149375777	149375807	30	5	0	0	0	0	0	18	112	15	0	0	0	0.0730984	0.2928	0	0.980242	0	0.204967	0	0	0	0	0	0	chr7:149375777-149375807	-3.53756	-2.69008	2.84084	0.091896	0.468329	0.329449	tRNA_35946	Cys_tRNA	0.42	URS00005026AE_9606	ncRNA	0.42
chr7	149377528	149377558	30	5	0	0	0	0	0	18	112	15	0	0	0	0.0730984	0.2928	0	0.980242	0	0.204967	0	0	0	0	0	0	chr7:149377528-149377558	-3.53736	-2.69008	2.84036	0.0919234	0.468329	0.329449	tRNA_35945	Cys_tRNA	0.42	URS000044E412_9606	ncRNA	0.42
chr7	149635709	149635739	30	5	0	0	0	0	0	18	112	15	0	0	0	0.0730984	0.2928	0	0.980242	0	0.204967	0	0	0	0	0	0	chr7:149635709-149635739	-3.53774	-2.69008	2.8413	0.0918696	0.468329	0.329449	tRNA_25603	Cys_tRNA	0.42	URS00019A3CD5_9606;URS0001BD98EB_9606;URS0001BF56D5_9606;URS0001BF5A42_9606;URS00003A8311_9606;URS0001BC4B4D_9606	lncRNA;ncRNA	0;0.42
chr7	149707691	149707721	30	5	0	0	0	0	0	18	112	15	0	0	0	0.0730984	0.2928	0	0.980242	0	0.204967	0	0	0	0	0	0	chr7:149707691-149707721	-3.53775	-2.69008	2.84132	0.0918689	0.468329	0.329449	tRNA_25605	Cys_tRNA	0.42	URS00019A3CD5_9606;URS0001BF5A42_9606;URS0001BEFD23_9606;URS00003A8311_9606;URS0001BC4B4D_9606	lncRNA;ncRNA	0;0.42
chr8	20680674	20680720	46	15	31	74	43	90	29	5	0	45	1	46	12	0.219295	0.0813334	0.393292	0	0.860415	0.6149	0.559134	0.0114357	1.05524	0.637324	0.396497	0.132401	chr8:20680674-20680720	2.32296	-1.1904	2.86586	0.0904771	0.468329	0.329449	RP11-108E14.1	lncRNA	0	URS0001BCB134_9606;URS0001BF0537_9606;URS0001BF0A8A_9606;URS0000EEE767_9606;URS0000314704_9606;URS0000EEE532_9606;URS000059E5E1_9606;URS0001BCB617_9606	lncRNA	0
chr12	95308479	95308501	22	237	163	224	42	15	31	195	788	122	132	112	151	3.46487	3.172	2.06795	6.8967	2.6045	1.66706	0.546131	1.50951	0.175874	1.55175	0.423842	1.66604	chr12:95308479-95308501	-1.25833	1.11813	2.8527	0.0912204	0.468329	0.329449	MIR331	miRNA	0.23	URS0001BF2695_9606;URS0001BFA03A_9606;URS0000642F53_9606;URS0001BC1444_9606;URS0000EFBAC2_9606;URS00003DDE27_9606	sRNA;lncRNA;pre_miRNA;miRNA	0;0.01;0.23;0.39;1.05
chr14	16055548	16055636	88	14	17	123	10	3	0	0	0	1	24	1	0	0.204676	0	0.215676	0	1.43015	0.0136644	0.130031	0.274456	0.0351747	0.0138549	0	0	chr14:16055548-16055636	3.78683	-2.19559	2.84963	0.0913947	0.468329	0.329449	NA	NA	NA	URS0000667737_9606;URS00008C62B4_9606;URS00008C809E_9606;URS00008C9D99_9606;URS00008CA19F_9606;URS00008CA1AC_9606;URS00008CBA27_9606;URS00008CBFA2_9606;URS00008CD596_9606;URS00008CE8CD_9606;URS00008CF6F2_9606;URS00008D1608_9606;URS0001A47989_9606;URS0001AD4174_9606;URS0001A89E1F_9606;URS0001B58931_9606;URS0001AF1105_9606;URS0001AC2E78_9606;URS0001A62F7E_9606;URS0001B05751_9606;URS0001A4F4DA_9606;…	rRNA	0.05;0.52;0.08;1.14;0.97;0.54;0.81;1.13;1.09;0.98;0.09;0.18;0.06;4;22;5.18;3.14;1.21;1.4;4.19;8;1.07;0.1;4.63;0.59;1.1;2.26;1.8;1.6;2.15;0.07;0.21;0.56;0.15;0.14;0.19;0.24;0.88;1.26;0.73;0.13;1.66;1.33;0.65;1.06;0.38
chr16	2155022	2155105	83	0	59	15	11	0	114	19	66	147	120	4	40	0	0.309067	0.748523	0.577642	0.174408	2.00867	0.143034	1.37228	0	0.0554195	1.55864	0.441336	chr16:2155022-2155105	-2.56171	-0.642563	2.84269	0.0917903	0.468329	0.329449	SNHG19;SNORD60;AC009065.10	lncRNA;snoRNA	0.15;1;1.04	URS0000D5A510_9606;URS0000D5D9E4_9606;URS00008E39F5_9606;URS0000100F7B_9606;URS00009AD6BB_9606;URS0000D5CA1C_9606;URS000053336F_9606;URS0001BC4367_9606;URS0000A90C8C_9606	lncRNA;snoRNA	0.01;0.03;0.14;0.15;1;1.04
chr20	45004050	45004088	38	0	5	0	3	3	1	18	22	40	0	9	68	0	0.2928	0.0634342	0.192547	0	0.546578	0.0390093	0	0.0351747	0.124694	0.0136723	0.750271	chr20:45004050-45004088	-3.52271	-2.34813	2.83605	0.0921704	0.468329	0.329449	STK4	protein_coding	0	NA	NA	NA
chr21	25855805	25855836	31	102	0	0	0	10	41	50	31	10	122	85	4	1.49121	0.813334	0	0.271317	0	0.136644	0	1.39515	0.117249	1.17766	0.560565	0.0441336	chr21:25855805-25855836	-3.65588	-0.929924	2.85968	0.0908258	0.468329	0.329449	NA	NA	NA	URS00008BBFDA_9606;URS0001BED43C_9606	lncRNA	0
chr22	11251789	11251877	88	14	17	123	10	3	0	0	0	1	24	1	0	0.204676	0	0.215676	0	1.43015	0.0136644	0.130031	0.274456	0.0351747	0.0138549	0	0	chr22:11251789-11251877	3.78684	-2.19559	2.85025	0.0913595	0.468329	0.329449	NA	NA	NA	URS0000649B00_9606;URS00008C4E08_9606;URS00008C62B4_9606;URS00008C9D99_9606;URS00008CA19F_9606;URS00008CA1AC_9606;URS00008CB034_9606;URS00008CBA27_9606;URS00008CBFA2_9606;URS00008CD596_9606;URS00008CE8CD_9606;URS00008CF6F2_9606;URS0001A7F20F_9606;URS0001BB1A02_9606;URS0001B7A7B8_9606;URS0001ABD302_9606;URS0001AEFCA5_9606;URS0001AC2E78_9606;URS0001AF8A36_9606;URS0001B67AB6_9606;URS0001B855B5_9606;…	rRNA	0.05;0.53;0.08;0.06;0.98;1.14;0.07;0.54;1.09;1.11;0.82;1.16;0.14;0.13;0.09;0.56;0.21;0.17;0.37;1.07;8;4.19;1.35;1.33;1.63;0.19;2.2;1.1;0.65;2.15;3.83;0.12;0.24;0.15;0.73;1.19;0.88;1.22;3.14;5.18;22
chr15	70854233	70854271	38	34	0	39	1	9	16	0	0	2	1	3	3	0.497069	0	0	0	0.453462	0.0273289	0.0130031	0.0114357	0.105524	0.0415646	0.218757	0.0331002	chr15:70854233-70854271	2.68223	-2.82277	2.82704	0.092689	0.469579	0.328291	LRRC49	protein_coding	0	URS0000EB0B79_9606;URS0001BF6001_9606	lncRNA	0
chr21	10014959	10015013	54	2	72	17	20	5	1	20	33	64	123	43	5	0.0292394	0.325334	0.913452	0.288821	0.197663	0.874525	0.260062	1.40659	0.0586246	0.59576	0.0136723	0.055167	chr21:10014959-10015013	-2.07574	-1.17431	2.82721	0.0926793	0.469579	0.328291	bP-21201H5.1	transcribed_processed_pseudogene	0	URS00008C2940_9606;URS0000BC45D1_9606;URS0002219846_9606;URS0002247530_9606;URS0001BCDC27_9606;URS0001D3458A_9606;URS0000025325_9606;URS0000093479_9606;URS00000F6EA2_9606;URS00001AC89D_9606;URS00001DCD68_9606;URS00001FA816_9606;URS00002357AA_9606;URS0000254C45_9606;URS00002EED74_9606;URS00003D4D15_9606;URS0000473F8D_9606;URS00004CF795_9606;URS000051AB45_9606;URS000053A386_9606;URS000060D693_9606;…	lncRNA;tRNA	0;0.82;0.87;0.84;1.1;3.18;0.83;1.08;2.57
chr11	61964593	61964840	247	4	17	0	0	7	3	25	0	48	0	124	71	0.0584788	0.406667	0.215676	0	0	0.655894	0	0	0.0820744	1.718	0.041017	0.783372	chr11:61964593-61964840	-3.37425	-1.49637	2.82427	0.0928493	0.4697	0.328179	BEST1;FTH1	protein_coding	0.02;0.08;0.1;0.03;0.07;0.41;1.5;82.33;0.56;0.76;1.53;0.8;1.74;0.85;1.96;0.09;0.67;4.57	URS0000E9F6A9_9606;URS0000291FA5_9606;URS0000068FD3_9606;URS00008C1EDC_9606	lncRNA;piRNA	0.26;0.8;7.97;8.82;0.09;4.49;4.57
chr1	248873892	248873970	78	2	0	0	35	86	1	8	35	37	2	87	135	0.0292394	0.130133	0	0.306326	0	0.505585	0.455109	0.0228713	1.00834	1.20537	0.0136723	1.48951	chr1:248873892-248873970	-3.51394	-1.13423	2.81949	0.093126	0.470409	0.327524	tRNA_30031	Leu_tRNA	0.74	URS0001BCDCCF_9606;URS0001BE4DAF_9606;URS0001BEB845_9606;URS0000224A3A_9606;URS000044259A_9606;URS000047F3CB_9606;URS000050896E_9606;URS0000549EAC_9606;URS00006C900C_9606;URS0000735371_9606;URS00021ED910_9606	lncRNA;sRNA;tRNA;ncRNA	0.04;0.06;0.05;0.03;0.73;4.11;2.89;0.74;13;2;1.73;1.7;1.66
chr9	97930422	97930520	98	0	17	46	0	0	16	10	0	0	0	0	0	0	0.162667	0.215676	0	0.534852	0	0	0	0	0	0.218757	0	chr9:97930422-97930520	4.3745	-3.07064	2.81674	0.0932857	0.470526	0.327416	HEMGN	protein_coding	0.01;0.08	URS0000991BFE_9606;URS000099C2D3_9606;URS000098F531_9606;URS0000334622_9606	SRP_RNA;sRNA	0
chr3	186786356	186786379	23	0	0	0	0	1	0	12	0	28	0	0	39	0	0.1952	0	0	0	0.382605	0	0	0.0117249	0	0	0.430303	chr3:186786356-186786379	-4.3916	-3.18941	2.79649	0.0944709	0.470659	0.327294	EIF4A2;SNORA63B	protein_coding;snoRNA	0;0.01;0.02;0.07;0.04;0.19	URS0000EC0956_9606;URS00006FE7CD_9606;URS0000ABD7DA_9606	sRNA;snoRNA	0.02;0.07;0.19;0.18
chr4	155557928	155557950	22	0	0	0	18	212	29	10	0	0	0	0	1	0	0.162667	0	0	0	0	0.234056	0	2.48568	0	0.396497	0.0110334	chr4:155557928-155557950	4.11242	-1.74072	2.79677	0.0944543	0.470659	0.327294	NA	NA	NA	URS0001BE5ABC_9606;URS0001BD106E_9606;URS0001BF6072_9606;URS0001BE4127_9606;URS0001BCD267_9606;URS0001BD8D8F_9606;URS0001BEAD9B_9606	lncRNA;sRNA	0
chr7	142667511	142667564	53	14	18	8	104	9	75	84	55	55	139	96	90	0.204676	1.3664	0.228363	0.481369	0.0930178	0.751545	1.35232	1.58956	0.105524	1.33007	1.02542	0.993006	chr7:142667511-142667564	-1.75424	-0.2898	2.81201	0.0935611	0.470659	0.327294	MTRNR2L6	protein_coding	0.04;0.13	URS00009B62C0_9606;URS0001BF2A2F_9606;URS0000936EF5_9606;URS000093FF31_9606	lncRNA;ncRNA	0;0.04
chr8	126349132	126349154	22	0	0	0	18	212	29	10	0	0	0	0	1	0	0.162667	0	0	0	0	0.234056	0	2.48568	0	0.396497	0.0110334	chr8:126349132-126349154	4.11215	-1.74072	2.79577	0.0945133	0.470659	0.327294	NA	NA	NA	URS0001BDA21D_9606;URS0001BCD98B_9606;URS0001BF0DCD_9606;URS0001BF1CF4_9606;URS0001BF22B8_9606;URS0001BF86DB_9606;URS0001BE1B05_9606	lncRNA	0
chr13	76886255	76886309	54	243	50	293	194	738	556	62	33	265	4	395	811	3.55258	1.00853	0.634342	0.288821	3.40678	3.62108	2.5226	0.0457426	8.65299	5.47267	7.60181	8.94809	chr13:76886255-76886309	1.2072	1.94028	2.80181	0.0941582	0.470659	0.327294	KCTD12	protein_coding	0.01;0.21	URS0001BE8D09_9606;URS0001BE9143_9606;URS00008B83FA_9606	lncRNA	0;0.14
chr14	100911184	100911209	25	90	94	146	61	16	2	45	1757	65	142	65	50	1.31577	0.732	1.19256	15.3775	1.69757	0.888189	0.79319	1.62386	0.187599	0.900567	0.0273446	0.55167	chr14:100911184-100911209	-1.52311	1.09335	2.79298	0.0946782	0.470659	0.327294	RP11-909M7.3;MEG8;MIR370	lncRNA;miRNA	0;0.33	URS0000A77C2C_9606;URS0001BD848A_9606;URS0001BE37CF_9606;URS0000ABD83B_9606;URS00008BC75E_9606;URS0000A9C646_9606;URS0000EF4F52_9606;URS0001BDE798_9606;URS0000EF07C3_9606;URS0000EF4188_9606;URS0000228592_9606;URS0001BD84DE_9606;URS0000EF00EB_9606;URS0001BDBCED_9606;URS00001F8D60_9606;URS0001BDD936_9606;URS000075B235_9606;URS00007281EA_9606;URS0001BC3E4D_9606;URS0000EFE467_9606;URS00004900F1_9606	lncRNA;pre_miRNA;miRNA	0;0.33;0.32;0.43;1.14
chr16	15250076	15250098	22	0	0	0	18	212	29	10	0	0	0	0	1	0	0.162667	0	0	0	0	0.234056	0	2.48568	0	0.396497	0.0110334	chr16:15250076-15250098	4.11148	-1.74072	2.79327	0.0946607	0.470659	0.327294	NA	NA	NA	URS0000EA4F34_9606;URS0000EBCAA5_9606;URS0000EA9A9A_9606;URS0000EB984C_9606;URS0000EB9D6B_9606;URS0000EA08CB_9606;URS0001BF99DD_9606	lncRNA	0
chr16	16506621	16506643	22	0	0	0	18	212	29	10	0	0	0	0	1	0	0.162667	0	0	0	0	0.234056	0	2.48568	0	0.396497	0.0110334	chr16:16506621-16506643	4.11197	-1.74072	2.7951	0.0945531	0.470659	0.327294	RP11-14N9.2	lncRNA	0	URS0001BDE8A1_9606;URS0000EEB4CD_9606	sRNA;lncRNA	0
chr16	18205546	18205568	22	0	0	0	18	212	29	10	0	0	0	0	1	0	0.162667	0	0	0	0	0.234056	0	2.48568	0	0.396497	0.0110334	chr16:18205546-18205568	4.11242	-1.74072	2.79676	0.0944551	0.470659	0.327294	NA	NA	NA	URS0001BF28D9_9606;URS0001BE59A3_9606;URS0001BE83AD_9606;URS0001BF2283_9606;URS0001BD5D2C_9606	lncRNA;sRNA	0
chr20	38724423	38724454	31	2193	147	722	894	3165	1363	136	143	653	436	1808	1775	32.061	2.21227	1.86496	1.25156	8.39486	8.92289	11.6248	4.98594	37.1094	25.0496	18.6354	19.5843	chr20:38724423-38724454	0.900723	3.84124	2.79461	0.0945819	0.470659	0.327294	NA	NA	NA	URS00009BD0C9_9606;URS00008C3703_9606;URS00008B2600_9606;URS0001BE1F70_9606	lncRNA	0;0.09
chr14	87321670	87321691	21	2	15	35	36	1	31	0	0	30	39	0	1	0.0292394	0	0.190302	0	0.406953	0.409933	0.468112	0.44599	0.0117249	0	0.423842	0.0110334	chr14:87321670-87321691	2.89246	-2.15482	2.78646	0.0950643	0.471897	0.326153	NA	NA	NA	URS0001BE02AF_9606;URS0001BE2C38_9606;URS0001BF253F_9606;URS0001BCF0FD_9606;URS0001BE35CD_9606;URS0001BE95F9_9606;URS0001BF9A87_9606;URS0001BF9EC8_9606;URS0000D58676_9606;URS0000D5D6CC_9606;URS0001BE094F_9606;URS0001BE8408_9606	lncRNA	0
chr2	206161880	206161950	70	0	17	0	18	3	18	0	0	0	0	0	71	0	0	0.215676	0	0	0	0.234056	0	0.0351747	0	0.246102	0.783372	chr2:206161880-206161950	3.6292	-2.72391	2.78248	0.0953006	0.472246	0.325832	EEF1B2;AC007383.5;SNORD51	protein_coding;snoRNA	0.02;0.03;0.79;0.88	URS0001BE1CC0_9606;URS0000A9B200_9606;URS0000A77ED7_9606;URS000070BB97_9606;URS000004E6C0_9606;URS0001BC61DE_9606;URS00004D8623_9606	lncRNA;snoRNA;piRNA	0.03;0.79;0.88;0.89;1;2.33
chr10	52014059	52014080	21	0	23	0	25	3	39	10	144	33	90	33	1	0	0.162667	0.291797	1.26031	0	0.450927	0.325078	1.02921	0.0351747	0.457211	0.533221	0.0110334	chr10:52014059-52014080	-2.911	-1.30365	2.77836	0.0955458	0.472246	0.325832	PRKG1	protein_coding	0	NA	NA	NA
chr19	23999606	23999635	29	155	1	90	31	160	43	19	0	1	142	180	2	2.26605	0.309067	0.0126868	0	1.04645	0.0136644	0.403097	1.62386	1.87599	2.49388	0.58791	0.0220668	chr19:23999606-23999635	2.3885	-0.1322	2.77923	0.0954942	0.472246	0.325832	NA	NA	NA	URS0001BE9DB1_9606;URS0001BED4DB_9606;URS00009843EB_9606	lncRNA;rRNA	0;0.01
chr5	179724709	179724746	37	0	12	50	66	4	28	0	0	0	1	6	35	0	0	0.152242	0	0.581361	0	0.858206	0.0114357	0.0468997	0.0831292	0.382825	0.386169	chr5:179724709-179724746	3.68082	-2.09876	2.76679	0.0962389	0.473633	0.324558	CANX	protein_coding	0;0.29;0.31	NA	NA	NA
chr11	65501536	65501567	31	54	44	143	53	8	60	9	31	13	0	2	137	0.789463	0.1464	0.558221	0.271317	1.66269	0.177638	0.689165	0	0.0937993	0.0277097	0.820339	1.51158	chr11:65501536-65501567	2.19769	-0.767654	2.76837	0.0961442	0.473633	0.324558	MALAT1	lncRNA	0;0.01	URS00001E2917_9606;URS000044B5AA_9606;URS00008BCC03_9606;URS0001BF8F6C_9606;URS00008C0A2F_9606;URS0000D6230B_9606;URS00008C0F58_9606;URS00008C2382_9606;URS0000EAB35A_9606;URS0000A76CFF_9606;URS0000A77400_9606;URS0000A77408_9606;URS0001BF2F6B_9606;URS0000D5CD72_9606;URS0000543B4D_9606;URS0000D591F7_9606;URS0000D5C604_9606;URS0000D5CA29_9606;URS0001BEFE8C_9606;URS0000D5E15A_9606;URS000030F169_9606;…	sRNA;lncRNA	0;0.03;0.01;0.02
chr17	8119751	8119824	73	317	184	0	130	88	256	136	413	102	530	402	369	4.63444	2.21227	2.33438	3.61464	0	1.39377	1.69041	6.0609	1.03179	5.56966	3.50011	4.07133	chr17:8119751-8119824	-1.46564	1.60136	2.76865	0.0961274	0.473633	0.324558	tRNA_20272	Gln_tRNA	1.01	URS0000127FE1_9606;URS0000415026_9606;URS00004C8879_9606;URS0001BC2695_9606;URS00004AE1DA_9606	piRNA;ncRNA	2.52;1.01;2.92
chr7	145997336	145997434	98	12034	16839	13687	16330	15651	14329	28466	22721	17314	43539	16630	20026	175.933	463.047	213.634	198.858	159.142	236.586	212.341	497.897	183.507	230.407	195.911	220.955	chr7:145997336-145997434	-0.597258	7.96025	2.76171	0.0965449	0.474461	0.323799	NA	NA	NA	URS0000E2CD46_9606;URS0000DD854E_9606;URS00000D410C_9606;URS00002464AE_9606;URS00004EB1FA_9606	tRNA;piRNA	2;3.77;3.63;3.16
chr1	173866877	173866939	62	0	0	0	4	9	0	0	0	51	2	197	83	0	0	0	0	0	0.696887	0.0520125	0.0228713	0.105524	2.72941	0	0.915772	chr1:173866877-173866939	-4.34226	-1.31703	2.74533	0.0975389	0.474502	0.323762	GAS5	lncRNA	0.01;0.02;0.03;0.05	URS0000D57C9D_9606;URS0001BF9C77_9606;URS00008C0058_9606;URS0000EF4377_9606;URS0000D57AAB_9606;URS0000D57C33_9606;URS0001BF8EC8_9606;URS0001BFA68C_9606;URS0000D58E93_9606;URS0001BD50F2_9606;URS0002276C2D_9606;URS0002218A4A_9606;URS00021FBAD5_9606;URS0000D59535_9606;URS0000D5AA2B_9606;URS0000D5CE9A_9606;URS0000D5D74F_9606;URS0001BE0468_9606;URS0000CCDF7F_9606;URS0000CCDFCD_9606;URS0000CCDFEE_9606;…	lncRNA;snoRNA;sRNA;piRNA	0;0.01;0.03;0.02;0.05;1.03;2.58;2.3;2.48
chr1	216986611	216986648	37	3	0	0	0	6	0	18	17	56	0	0	20	0.0438591	0.2928	0	0.148787	0	0.765209	0	0	0.0703495	0	0	0.220668	chr1:216986611-216986648	-4.20835	-2.70865	2.75406	0.0970078	0.474502	0.323762	ESRRG	protein_coding	0	URS00008B2E32_9606;URS00008BBE27_9606;URS00008B4402_9606;URS00008B64DA_9606;URS00008BEDBF_9606	lncRNA	0;0.01
chr1	228628145	228628266	121	966	79	164	155	431	314	323	19	250	23	236	417	14.1226	5.25414	1.00226	0.166291	1.90686	3.41611	2.01548	0.26302	5.05344	3.26975	4.29311	4.60093	chr1:228628145-228628266	1.08144	1.9277	2.74827	0.0973594	0.474502	0.323762	RNA5S9	rRNA	1.02	URS000075B93F_9606;URS000072CC0F_9606;URS0000CA1E16_9606	rRNA;miRNA	1;1.02;6.72
chr6	31726075	31726117	42	0	24	26	0	0	15	0	0	0	43	0	0	0	0	0.304484	0	0.302308	0	0	0.491733	0	0	0.205085	0	chr6:31726075-31726117	4.4662	-2.90261	2.74343	0.0976551	0.474502	0.323762	MPIG6B	protein_coding	0.01;0.02;0.03	URS0000E2127A_9606;URS000099C2D3_9606;URS0000972B66_9606;URS0000930330_9606	lncRNA;SRP_RNA	0
chr11	65506116	65506166	50	3	159	0	0	2	0	36	6	72	72	0	148	0.0438591	0.5856	2.01721	0.052513	0	0.98384	0	0.823367	0.0234498	0	0	1.63294	chr11:65506116-65506166	-4.83068	-0.8931	2.7527	0.0970905	0.474502	0.323762	MALAT1;AP000769.3	lncRNA;sRNA	0.01;0.03;0.04;0.88	URS00001E2917_9606;URS000044B5AA_9606;URS00008C0A2F_9606;URS0000D6230B_9606;URS00008C0F58_9606;URS00008C2382_9606;URS0000EAB35A_9606;URS0000A76CFF_9606;URS0000A77400_9606;URS0000A77408_9606;URS0001BF2F6B_9606;URS0000D5CD72_9606;URS0000543B4D_9606;URS0000D591F7_9606;URS0000D5C604_9606;URS0000D5E15A_9606;URS000030F169_9606;URS00005B7DD8_9606;URS0000D59E8E_9606;URS0000D59CA3_9606;URS0000D5E0F3_9606;…	sRNA;lncRNA;snRNA;scRNA	0;0.01;0.05;0.02;0.03;0.04;0.06;0.88;0.86
chr13	45336353	45336447	94	0	0	165	0	4	146	100	0	200	0	253	139	0	1.62667	0	0	1.91849	2.73289	0	0	0.0468997	3.50528	1.99616	1.53364	chr13:45336353-45336447	-2.78649	0.186045	2.74604	0.0974957	0.474502	0.323762	TPT1;AL138963.2	protein_coding;snoRNA	0.01;0.02;0.7	URS0001BD4C28_9606;URS0000721537_9606	lncRNA;snoRNA	0.03;0.7
chr14	28767590	28767615	25	24	0	31	91	3	1	0	0	0	1	3	1	0.350873	0	0	0	0.360444	0	1.18328	0.0114357	0.0351747	0.0415646	0.0136723	0.0110334	chr14:28767590-28767615	3.85243	-2.38159	2.75174	0.0971489	0.474502	0.323762	LINC01551;FOXG1	lncRNA;protein_coding	0;0.01;0.02	URS000217D17D_9606	lncRNA	0
chr18	21724199	21724226	27	7	60	48	1	15	1	79	34	42	107	183	4	0.102338	1.28507	0.76121	0.297573	0.558107	0.573907	0.0130031	1.22361	0.175874	2.53544	0.0136723	0.0441336	chr18:21724199-21724226	-2.34851	-0.607388	2.75489	0.0969577	0.474502	0.323762	MIB1;AC091038.1	protein_coding;misc_RNA	0;0.24	URS0000657737_9606	Y_RNA	0.24
chrX	83218479	83218499	20	0	5	41	0	2	1	11	30	14	0	33	16	0	0.178933	0.0634342	0.262565	0.476716	0.191302	0	0	0.0234498	0.457211	0.0136723	0.176534	chrX:83218479-83218499	-2.74862	-2.48515	2.74079	0.0978166	0.474617	0.323657	NA	NA	NA	NA	NA	NA
chr17	32830222	32830262	40	321	570	471	616	1071	287	428	1193	380	2060	2010	553	4.69292	6.96214	7.23149	10.4413	5.47642	5.19249	8.00992	23.5574	12.5574	27.8483	3.92396	6.10147	chr17:32830222-32830262	-0.727517	3.34925	2.73708	0.0980438	0.47505	0.32326	MYO1D;AC007982.1	protein_coding;misc_RNA	0;0.36	URS0001BE7EE0_9606;URS0001BF6314_9606;URS000065BB71_9606	lncRNA;Y_RNA	0;0.36
chr9	98414461	98414483	22	95	14	113	0	1	0	14	0	40	0	0	0	1.38887	0.227733	0.177616	0	1.31388	0.546578	0	0	0.0117249	0	0	0	chr9:98414461-98414483	2.59628	-1.59995	2.73405	0.0982302	0.475285	0.323046	GABBR2	protein_coding	0	URS0001D16AA5_9606	lncRNA	0
chr1	243889903	243889923	20	98	24	193	0	0	0	2	0	120	0	0	0	1.43273	0.0325334	0.304484	0	2.24405	1.63973	0	0	0	0	0	0	chr1:243889903-243889923	3.11799	-1.01249	2.7252	0.0987755	0.475717	0.322652	NA	NA	NA	NA	NA	NA
chr14	99603438	99603467	29	2294	230	216	194	861	255	199	116	300	1	426	685	33.5376	3.23707	2.91797	1.01525	2.51148	4.09933	2.5226	0.0114357	10.0952	5.90218	3.48644	7.55788	chr14:99603438-99603467	1.43069	2.68529	2.72365	0.0988717	0.475717	0.322652	CCDC85C	protein_coding	0;0.03;0.04	NA	NA	NA
chr19	10109761	10109830	69	177	42	0	65	3	46	3	0	223	2	0	114	2.58768	0.0488	0.532847	0	0	3.04717	0.845203	0.0228713	0.0351747	0	0.628927	1.25781	chr19:10109761-10109830	3.69694	-0.368036	2.72385	0.0988595	0.475717	0.322652	PPAN-P2RY11;PPAN;SNORD105B	protein_coding;snoRNA	0.01;0.02;0.03;0.87	URS000075DF1C_9606;URS000064B8EB_9606;URS0001BC5C73_9606	snoRNA	0.75;0.87
chr21	8252699	8252722	23	9	27	95	108	3	282	6	30	17	57	0	19	0.131577	0.0976001	0.342544	0.262565	1.10459	0.232296	1.40434	0.651832	0.0351747	0	3.85559	0.209635	chr21:8252699-8252722	1.83965	-0.476639	2.72714	0.0986559	0.475717	0.322652	NA	NA	NA	URS0000057950_9606;URS00001A87D2_9606;URS00001C47AC_9606;URS00002DFE82_9606;URS000049CFB5_9606;URS0000C90B2A_9606;URS0000C9C917_9606;URS0000CA6044_9606;URS000224DBA9_9606;URS000220011D_9606;URS0002253423_9606;URS000222B8DB_9606;URS0000125211_9606;URS0000C9C2FC_9606;URS0000C8EE68_9606;URS0000CA76A3_9606;URS0000CB3666_9606;URS00019A2F9C_9606;URS00019A85AC_9606;URS00019AF356_9606;URS00008C90EE_9606;…	misc_RNA;pre_miRNA;precursor_RNA;lncRNA;rRNA	0;0.68;1.77;3.29;1.21;1
chr3	188154193	188154228	35	32	0	75	27	10	37	0	0	29	1	15	3	0.46783	0	0	0	0.872042	0.396269	0.351084	0.0114357	0.117249	0.207823	0.505876	0.0331002	chr3:188154193-188154228	2.86745	-1.88108	2.71865	0.0991817	0.476026	0.322369	LPP	protein_coding	0;0.36	NA	NA	NA
chr5	176585344	176585370	26	45	59	59	15	145	23	45	38	0	1	4	38	0.657886	0.732	0.748523	0.332582	0.686006	0	0.195047	0.0114357	1.70011	0.0554195	0.314463	0.419269	chr5:176585344-176585370	2.50753	-0.964264	2.71816	0.0992125	0.476026	0.322369	CDHR2	protein_coding	0	NA	NA	NA
chr1	160326104	160326133	29	217	266	121	273	596	125	191	647	216	785	749	378	3.17247	3.10694	3.3747	5.66265	1.40689	2.95152	3.54985	8.97699	6.98805	10.3773	1.70904	4.17063	chr1:160326104-160326133	-0.832256	2.21585	2.69747	0.100508	0.47717	0.321327	COPA;AL513282.1	protein_coding;misc_RNA	0;0.26	URS000062AA63_9606	Y_RNA	0.26
chr10	26567280	26567306	26	53	33	95	114	418	200	19	11	81	16	81	307	0.774843	0.309067	0.418665	0.0962737	1.10459	1.10682	1.48236	0.18297	4.90102	1.12224	2.73446	3.38725	chr10:26567280-26567306	1.3748	0.578539	2.70231	0.100203	0.47717	0.321327	APBB1IP	protein_coding	0;0.03;0.05	URS00009AE1E3_9606	lncRNA	0;0.03
chr11	93732390	93732500	110	296	0	49	0	4	91	30	11	179	13	208	68	4.32743	0.488	0	0.0962737	0.569734	2.44594	0	0.148663	0.0468997	2.88181	1.24418	0.750271	chr11:93732390-93732500	-2.50586	0.147065	2.69632	0.10058	0.47717	0.321327	TAF1D;SNORA8	protein_coding;snoRNA	0;0.01;0.05;0.43;0.02;0.03;0.79	URS00008B72EE_9606;URS0000EC1F16_9606;URS00008B52AF_9606;URS00008B44CA_9606;URS00008BB796_9606;URS00008BF46D_9606;URS00008C015E_9606;URS00008BBE72_9606;URS00008B875B_9606;URS00003A960A_9606;URS0001BC5D77_9606	lncRNA;snoRNA	0.05;0.42;0.43;0.03;0.02;0.01;0.13;0.79
chr14	100883033	100883058	25	92	541	268	143	23	97	122	1150	317	225	140	274	1.34501	1.98453	6.86358	10.065	3.1161	4.33163	1.85945	2.57302	0.269673	1.93968	1.32622	3.02315	chr14:100883033-100883058	-0.972002	1.70051	2.71038	0.099697	0.47717	0.321327	RP11-909M7.3;RTL1;MIR127	lncRNA;protein_coding;miRNA	0;0.01;0.26	URS0000A77C2C_9606;URS0001BD848A_9606;URS0000007340_9606;URS0000EFED0D_9606;URS00001E3DAA_9606	lncRNA;pre_miRNA;miRNA	0;0.26;0.44;1.14
chr16	77788755	77788773	18	2	19	0	41	86	1	0	8	17	0	1	0	0.0292394	0	0.24105	0.0700173	0	0.232296	0.533128	0	1.00834	0.0138549	0.0136723	0	chr16:77788755-77788773	3.55714	-2.29708	2.69743	0.10051	0.47717	0.321327	VAT1L	protein_coding	0;0.05;0.08	URS0000334622_9606;URS0001BD59A7_9606;URS0001BE70F0_9606	sRNA;lncRNA	0
chr19	8683404	8683440	36	5	93	0	48	0	2	43	187	17	66	21	3	0.0730984	0.699467	1.17988	1.63665	0	0.232296	0.62415	0.754753	0	0.290952	0.0273446	0.0331002	chr19:8683404-8683440	-2.44458	-1.0353	2.70764	0.0998689	0.47717	0.321327	NA	NA	NA	NA	NA	NA
chr19	49489965	49490048	83	8	8	197	77	4	59	127	0	346	165	260	349	0.116958	2.06587	0.101495	0	2.29056	4.7279	1.00124	1.88688	0.0468997	3.60227	0.806667	3.85066	chr19:49489965-49490048	-1.95606	0.793031	2.69446	0.100697	0.47717	0.321327	RPL13A;SNORD32A	protein_coding;snoRNA	0.01;0.02;0.11;0.34;0.66;27.67;0.72;0.05;0.19;0.08;0.03;0.06;0.04;0.99	URS0000EAC3EF_9606;URS00009BC01B_9606;URS00006D7506_9606;URS000050B350_9606;URS0001BC9D84_9606;URS0001BC98F9_9606;URS000054D1DE_9606;URS000081FDDB_9606	lncRNA;snoRNA	0.03;0.19;0.05;0.11;0.99;1.01;1.8;2.37;1.08;1.89;2.59
chr20	35226888	35226914	26	53	33	95	114	418	200	19	11	81	16	81	307	0.774843	0.309067	0.418665	0.0962737	1.10459	1.10682	1.48236	0.18297	4.90102	1.12224	2.73446	3.38725	chr20:35226888-35226914	1.3748	0.578539	2.70343	0.100133	0.47717	0.321327	MMP24OS;MMP24	protein_coding	0;0.09;0.11	URS00002A1004_9606;URS00008B38C2_9606;URS0001BD26E7_9606;URS00005060BC_9606;URS0001BD2649_9606;URS00003CBA2C_9606;URS00002D877C_9606;URS00000D796F_9606	lncRNA	0
chrX	109054270	109054467	197	771	291	577	287	1684	1203	480	127	524	275	607	802	11.2718	7.80801	3.69187	1.11152	6.70891	7.16017	3.73189	3.1448	19.7448	8.40991	16.4478	8.84879	chrX:109054270-109054467	0.75342	3.03526	2.69652	0.100568	0.47717	0.321327	NA	NA	NA	URS0000994031_9606;URS00008C3B47_9606;URS0001BE1FD0_9606;URS0001BE238D_9606;URS0001BF4A15_9606;URS00008C2C27_9606;URS0001BE227F_9606;URS0000D5D583_9606;URS0001BE950B_9606;URS0000990012_9606	ncRNA;lncRNA	0.93;0.4;1.67;1.68;0.41;1.04;0.88;0.45;0.46;0.37;0.76;0.66
chr10	119030298	119030329	31	88	4	78	31	48	52	1	0	47	2	41	49	1.28653	0.0162667	0.0507473	0	0.906924	0.642229	0.403097	0.0228713	0.562796	0.56805	0.710961	0.540637	chr10:119030298-119030329	2.28713	-0.998628	2.69102	0.100915	0.477544	0.320986	NANOS1	protein_coding	0.01;0.04	URS00008BED82_9606	lncRNA	0.02
chrX	150478507	150478528	21	0	12	56	0	0	14	0	0	0	34	0	0	0	0	0.152242	0	0.651125	0	0	0.388812	0	0	0.191413	0	chrX:150478507-150478528	4.38388	-2.83156	2.68526	0.10128	0.478616	0.320013	MAMLD1	protein_coding	0	URS0001BCB20F_9606	lncRNA	0
chr14	23325301	23325348	47	91	9	70	68	13	38	0	0	19	2	38	45	1.33039	0	0.114181	0	0.813906	0.259625	0.884212	0.0228713	0.152424	0.526485	0.519548	0.496503	chr14:23325301-23325348	2.95215	-1.14821	2.68308	0.10142	0.478618	0.320011	BCL2L2-PABPN1;PABPN1	protein_coding	0;0.05;0.38;0.57;1.09;0.01;0.02;0.03;0.53	URS00008B95D7_9606;URS00008BD85F_9606;URS0001BED6CE_9606;URS00009B9A2E_9606	lncRNA	0;0.05;0.02;0.53
chr9	76034508	76034527	19	2	19	29	28	3	53	0	0	21	0	1	44	0.0292394	0	0.24105	0	0.33719	0.286953	0.364087	0	0.0351747	0.0138549	0.724633	0.48547	chr9:76034508-76034527	2.83968	-2.09167	2.67377	0.102014	0.480763	0.318069	PCSK5	protein_coding	0	NA	NA	NA
chr8	67585464	67585516	52	1514	5138	3288	3761	1724	4502	4866	8167	3627	7973	2869	4540	22.1342	79.1537	65.1849	71.4789	38.2303	49.561	48.9047	91.1765	20.2138	39.7496	61.5528	50.0917	chr8:67585464-67585516	-0.649188	5.73184	2.67089	0.102199	0.480978	0.317875	CPA6	protein_coding	0	URS000090668B_9606;URS00006A9BC3_9606;URS00000C7992_9606;URS00004855B9_9606	SRP_RNA;tRNA;piRNA	0;0.73;1.68;1.79
chr5	173231220	173231252	32	209	0	83	29	6	0	0	0	21	0	0	33	3.05551	0	0	0	0.96506	0.286953	0.37709	0	0.0703495	0	0	0.364102	chr5:173231220-173231252	3.75624	-1.1494	2.66267	0.102728	0.482808	0.316225	NA	NA	NA	URS0001BE1795_9606;URS000051B6E8_9606	sRNA;piRNA	0;1.19
chr1	224398287	224398313	26	0	48	0	0	4	1	48	145	22	39	2	1	0	0.780801	0.608968	1.26906	0	0.300618	0	0.44599	0.0468997	0.0277097	0.0136723	0.0110334	chr1:224398287-224398313	-3.44945	-1.65601	2.64822	0.103666	0.486553	0.31287	WDR26;MIR4742	protein_coding;miRNA	0;0.01;0.31	URS00009BD045_9606;URS0000D6E1D8_9606;URS000075DC2B_9606;URS0000473E7A_9606	lncRNA;pre_miRNA;miRNA	0;0.01;0.31;1.13
chr6	28758409	28758435	26	760	535	1105	46	1	1	415	17	468	0	69	0	11.111	6.75067	6.78745	0.148787	12.8481	6.39496	0.598143	0	0.0117249	0.955986	0.0136723	0	chr6:28758409-28758435	2.09269	1.93581	2.63346	0.104634	0.489025	0.310669	tRNA_30977	Ala_tRNA	0.36	URS0001BEAEAE_9606;URS0001BE62E8_9606;URS00006C133C_9606	sRNA;lncRNA;ncRNA	0;0.36
chr11	109603196	109603233	37	132	88	2	194	609	111	156	189	182	699	366	326	1.9298	2.5376	1.11644	1.65416	0.0232545	2.48693	2.5226	7.99352	7.14047	5.07088	1.51763	3.59689	chr11:109603196-109603233	-1.25602	1.65875	2.63435	0.104575	0.489025	0.310669	NA	NA	NA	URS0001BD8141_9606;URS0001BE7ABD_9606;URS0001BEF1D3_9606;URS0001BF15E0_9606;URS0001BF88FA_9606;URS0000D5B9C7_9606;URS0001BDF61D_9606;URS0001BF9F88_9606;URS0000315291_9606;URS000053544C_9606;URS00005A619D_9606;URS00005B0D1D_9606;URS00005BD380_9606;URS000042855D_9606	lncRNA;piRNA	0;1.32;1.37;1.42;1.23;1.28
chr12	93564010	93564028	18	44	18	34	0	0	0	0	0	13	0	0	0	0.643266	0	0.228363	0	0.395326	0.177638	0	0	0	0	0	0	chr12:93564010-93564028	3.26703	-2.78778	2.62723	0.105045	0.489025	0.310669	SOCS2-AS1	lncRNA	0	URS0000D58B95_9606;URS0000D5B936_9606;URS0001BE1A9E_9606;URS0000D5E1D7_9606;URS0001BD83D4_9606;URS0000D577B1_9606;URS0000EF2738_9606;URS0000D57782_9606;URS0000D5D28A_9606;URS0001BD2B20_9606;URS0001BF3978_9606;URS0000D56DA0_9606;URS0000D5DD15_9606;URS0001BDF714_9606;URS0001BE8E0E_9606;URS00008BA184_9606;URS00008BE150_9606;URS00008B7EDB_9606;URS0000EF4673_9606;URS0001BD63EB_9606;URS0002232EE0_9606;…	lncRNA	0
chr12	95617755	95617789	34	728	1730	928	795	2013	160	1181	5155	783	2486	1171	541	10.6431	19.2109	21.9482	45.1174	10.7901	10.6993	10.3375	28.429	23.6023	16.2241	2.18757	5.96907	chr12:95617755-95617789	-0.715542	4.09776	2.6291	0.104921	0.489025	0.310669	PGAM1P5;AC008128.1	transcribed_processed_pseudogene;misc_RNA	0;0.35	URS0001BD5AEA_9606;URS000071E736_9606	lncRNA;Y_RNA	0;0.35
chr12	131908875	131908896	21	0	17	0	0	0	0	0	24	0	0	19	39	0	0	0.215676	0.210052	0	0	0	0	0	0.263243	0	0.430303	chr12:131908875-131908896	-3.20682	-3.07537	2.6309	0.104802	0.489025	0.310669	ULK1	protein_coding	0;0.01;0.04	NA	NA	NA
chrX	47490070	47490102	32	85	44	228	0	0	0	15	0	52	0	0	0	1.24267	0.244	0.558221	0	2.65101	0.710551	0	0	0	0	0	0	chrX:47490070-47490102	2.66313	-1.07338	2.63134	0.104773	0.489025	0.310669	NA	NA	NA	URS0001BF7B63_9606	lncRNA	0.02
chr1	29241573	29241606	33	0	23	0	14	1	15	0	0	0	0	0	32	0	0	0.291797	0	0	0	0.182044	0	0.0117249	0	0.205085	0.353069	chr1:29241573-29241606	3.33552	-3.15927	2.6039	0.106601	0.490098	0.309717	PTPRU	protein_coding	0	NA	NA	NA
chr1	161447213	161447300	87	120	342	4	5	29	216	312	63	179	363	164	123	1.75436	5.0752	4.3389	0.551386	0.0465089	2.44594	0.0650156	4.15114	0.340023	2.2722	2.95322	1.35711	chr1:161447213-161447300	-2.04528	1.09549	2.6053	0.106507	0.490098	0.309717	RP11-122G18.10;tRNA_36100	lncRNA;Glu_tRNA	0;1.21	URS0001D47D05_9606;URS0000AAD5AA_9606;URS0001BCABC7_9606;URS00004F0321_9606;URS0001BC3329_9606;URS0000635088_9606;URS0000173FF6_9606;URS000011CFE8_9606;URS00014CEDEF_9606;URS00000EFF11_9606;URS00002BB423_9606;URS000012F7C1_9606;URS0000198FFA_9606;URS00000CFF4A_9606	lncRNA;ncRNA;piRNA;misc_RNA;sRNA	0;1.21;1.26;3.35;2.49;3.95;3.11;2.9;3;3.62
chr1	161454593	161454680	87	120	342	4	5	29	216	312	63	179	363	164	123	1.75436	5.0752	4.3389	0.551386	0.0465089	2.44594	0.0650156	4.15114	0.340023	2.2722	2.95322	1.35711	chr1:161454593-161454680	-2.04528	1.09549	2.60552	0.106492	0.490098	0.309717	RP11-122G18.10;tRNA_36097	lncRNA;Glu_tRNA	0;1.21	URS0001D47D05_9606;URS0000AAD5AA_9606;URS0001BCABC7_9606;URS00004F0321_9606;URS0001BC3329_9606;URS0000635088_9606;URS0000173FF6_9606;URS000011CFE8_9606;URS00014CEDEF_9606;URS00002BB423_9606;URS00000EFF11_9606;URS000012F7C1_9606;URS0000198FFA_9606;URS00000CFF4A_9606	lncRNA;ncRNA;piRNA;misc_RNA;sRNA	0;1.21;1.26;3.35;2.49;3.95;2.9;3.11;3;3.62
chr1	161462004	161462091	87	120	342	4	5	29	216	312	63	179	363	164	123	1.75436	5.0752	4.3389	0.551386	0.0465089	2.44594	0.0650156	4.15114	0.340023	2.2722	2.95322	1.35711	chr1:161462004-161462091	-2.04524	1.09549	2.60814	0.106316	0.490098	0.309717	RP11-122G18.10;tRNA_36094	lncRNA;Glu_tRNA	0;1.21	URS0001D47D05_9606;URS0000AAD5AA_9606;URS0001BCABC7_9606;URS00004F0321_9606;URS0001BC3329_9606;URS0000635088_9606;URS0000173FF6_9606;URS000011CFE8_9606;URS00014CEDEF_9606;URS00000EFF11_9606;URS00002BB423_9606;URS000012F7C1_9606;URS0000198FFA_9606;URS00000CFF4A_9606	lncRNA;ncRNA;piRNA;misc_RNA;sRNA	0;1.21;1.26;3.35;2.49;3.95;3.11;2.9;3;3.62
chr1	161469384	161469471	87	120	342	4	5	29	216	312	63	179	363	164	123	1.75436	5.0752	4.3389	0.551386	0.0465089	2.44594	0.0650156	4.15114	0.340023	2.2722	2.95322	1.35711	chr1:161469384-161469471	-2.04524	1.09549	2.60772	0.106344	0.490098	0.309717	RP11-122G18.10;tRNA_36091	lncRNA;Glu_tRNA	0;1.21	URS0001D47D05_9606;URS0000AAD5AA_9606;URS0001BCABC7_9606;URS00004F0321_9606;URS0001BC3329_9606;URS0000635088_9606;URS0000173FF6_9606;URS000011CFE8_9606;URS00014CEDEF_9606;URS00000EFF11_9606;URS00002BB423_9606;URS000012F7C1_9606;URS0000198FFA_9606;URS00000CFF4A_9606	lncRNA;ncRNA;piRNA;misc_RNA;sRNA	0;1.21;1.26;3.35;2.49;3.95;3.11;2.9;3;3.62
chr2	27140907	27140957	50	442	1544	975	756	1471	463	2434	4876	1168	1897	603	775	6.4619	39.5931	19.5885	42.6755	11.3365	15.9601	9.83036	21.6934	17.2474	8.35449	6.33029	8.55089	chr2:27140907-27140957	-0.794694	4.11494	2.60771	0.106345	0.490098	0.309717	NA	NA	NA	URS0000CBDC77_9606	miRNA	2.38
chr7	151510564	151510589	25	1832	7538	2041	4465	12063	2042	2983	61859	2300	14242	4075	3436	26.7833	48.5235	95.6333	541.4	23.7312	31.4282	58.0589	162.867	141.438	56.4586	27.9189	37.9108	chr7:151510564-151510589	-0.743236	6.70559	2.59881	0.106944	0.490098	0.309717	RHEB	protein_coding	0	URS00008BBD92_9606;URS0001BCD789_9606	lncRNA	0.01;0.02
chr9	121378052	121378075	23	7048	3591	9564	5782	4082	4257	2952	1293	3975	4519	4388	6573	103.04	48.0192	45.5584	11.3165	111.203	54.3162	75.184	51.6777	47.8611	60.7952	58.2031	72.5226	chr9:121378052-121378075	0.667185	5.9464	2.60042	0.106835	0.490098	0.309717	RP11-162D16.2	lncRNA	0;0.18	URS0000EF5DA8_9606;URS0000A838A9_9606;URS0001BDADF7_9606;URS00022570AC_9606;URS0001BE6456_9606;URS0001BF356F_9606;URS0001BCBE89_9606;URS0001BCF66A_9606;URS0001BD5346_9606;URS0001BDE964_9606;URS0001BDFCE2_9606;URS0001BE9747_9606;URS0001BEDBDE_9606;URS0001BF2158_9606;URS0001BCF77B_9606;URS0000AA8316_9606;URS0001BE71C2_9606;URS0002211C09_9606;URS0000D59B99_9606;URS0000D5A2C2_9606;URS0000D5A8EF_9606;…	lncRNA	0;0.18
chr14	101046503	101046529	26	76	2120	836	692	2348	370	649	8717	802	2013	682	710	1.1111	10.5571	26.8961	76.2926	9.72036	10.9589	8.99816	23.02	27.5301	9.44902	5.05876	7.83372	chr14:101046503-101046529	-0.899528	4.18147	2.60019	0.106851	0.490098	0.309717	MIR381HG;MIR487B	lncRNA;miRNA	0;0.31	URS00001E5E1D_9606;URS000075E150_9606;URS000063665D_9606;URS0000EFD5E6_9606;URS000015B295_9606	lncRNA;pre_miRNA;precursor_RNA;miRNA	0;0.31;0.32;0.44;1.18
chr17	62065363	62065401	38	338	69	182	180	179	139	27	0	173	45	270	121	4.94145	0.4392	0.875391	0	2.11615	2.36395	2.34056	0.514604	2.09876	3.74082	1.90045	1.33504	chr17:62065363-62065401	1.68452	0.936041	2.59614	0.107125	0.490098	0.309717	NA	NA	NA	URS0001EAE2DF_9606;URS0000D5E3A1_9606	lncRNA	0.06;0.14
chr21	20456799	20456822	23	7048	3591	9564	5782	4082	4257	2952	1293	3975	4519	4388	6573	103.04	48.0192	45.5584	11.3165	111.203	54.3162	75.184	51.6777	47.8611	60.7952	58.2031	72.5226	chr21:20456799-20456822	0.667185	5.9464	2.59803	0.106997	0.490098	0.309717	NA	NA	NA	NA	NA	NA
chr22	32785994	32786027	33	0	23	0	14	1	15	0	0	0	0	0	32	0	0	0.291797	0	0	0	0.182044	0	0.0117249	0	0.205085	0.353069	chr22:32785994-32786027	3.33672	-3.15927	2.60916	0.106248	0.490098	0.309717	SYN3	protein_coding	0	URS00008C34FF_9606;URS00008BB45B_9606	lncRNA	0
chrX	68361074	68361104	30	206	79	169	132	99	132	21	17	110	37	73	149	3.01166	0.3416	1.00226	0.148787	1.965	1.50309	1.71641	0.423119	1.16077	1.01141	1.80475	1.64398	chrX:68361074-68361104	1.41101	0.417552	2.61446	0.105893	0.490098	0.309717	OPHN1;AL672138.1	protein_coding;misc_RNA	0;0.27	URS0000918622_9606;URS00006652A9_9606	SRP_RNA;Y_RNA	0;0.27
chr14	101047947	101047971	24	16	498	66	111	514	35	91	1806	128	325	185	68	0.233915	1.48027	6.31804	15.8064	0.767397	1.74905	1.44335	3.71659	6.02661	2.56315	0.478531	0.750271	chr14:101047947-101047971	-1.01445	1.79507	2.59364	0.107294	0.490221	0.309608	MIR381HG;MIR889	lncRNA;miRNA	0;0.3	URS00001E5E1D_9606;URS000072370A_9606;URS0001BC68AA_9606;URS000075D4A4_9606;URS0000EFE303_9606;URS000045B99E_9606	lncRNA;pre_miRNA;precursor_RNA;miRNA	0;0.3;0.4;1.14
chr1	632318	632402	84	227	239	67	176	8	0	0	10	24	95	0	124	3.31867	0	3.03215	0.0875216	0.779024	0.327947	2.28855	1.08639	0.0937993	0	0	1.36814	chr1:632318-632402	2.88204	0.0793125	2.57918	0.108278	0.49051	0.309352	RP11-206L10.17;MTCO1P12;AC114498.2	transcribed_processed_pseudogene;unprocessed_pseudogene;miRNA	0;0.05;0.94	URS0000D5BF25_9606;URS0000D5C109_9606;URS000220D60B_9606;URS000222C263_9606;URS000225B45A_9606;URS00009C5FD3_9606;URS00009C5FD9_9606;URS0001BE0009_9606;URS000003B6E2_9606;URS0001BECF55_9606;URS0002214815_9606;URS00008BA18E_9606;URS00008C2809_9606;URS00009B5E47_9606;URS00009B526A_9606;URS00009B7048_9606;URS0000D57BD1_9606;URS000075BE05_9606;URS000075D2A4_9606	lncRNA;precursor_RNA;miRNA	0;0.02;0.05;0.06;0.09;0.07;0.08;0.12;0.94;3.82
chr1	175968396	175968421	25	154	354	110	103	118	116	530	566	336	503	142	93	2.25143	8.62134	4.49114	4.95372	1.27899	4.59125	1.33932	5.75213	1.38354	1.96739	1.58599	1.02611	chr1:175968396-175968421	-0.997036	1.72018	2.57383	0.108645	0.49051	0.309352	COP1;SCARNA3	protein_coding;scaRNA	0;0.17	URS0000D6E784_9606;URS00008BCE2D_9606;URS0001BE24E6_9606;URS0000D5073B_9606;URS000075E781_9606;URS0000648DBA_9606;URS0001BC03D3_9606	lncRNA;pre_miRNA;snoRNA	0;0.23;0.17
chr1	198859103	198859131	28	6844	7642	4125	7408	17531	3947	3933	33063	6231	14124	14979	10898	100.057	63.9768	96.9528	289.373	47.9623	85.1432	96.3271	161.517	205.55	207.532	53.9647	120.242	chr1:198859103-198859131	-0.61993	6.99332	2.56917	0.108965	0.49051	0.309352	MIR181A1HG;MIR181A1	lncRNA;miRNA	0;0.25	URS0000EF09B9_9606;URS00008B4345_9606;URS0001BF904A_9606;URS0000317534_9606;URS0000D59C44_9606;URS000075D647_9606;URS0001BD01A9_9606;URS0001BE6E83_9606;URS000022682F_9606;URS000015D0C8_9606;URS0001BC66A1_9606;URS0000EFF21C_9606;URS0000248F3E_9606;URS00003DA300_9606;URS00000F2E30_9606	lncRNA;pre_miRNA;miRNA;piRNA	0;0.14;0.25;0.37;0.44;1.17;1.22
chr5	61332324	61332350	26	53	33	95	93	418	200	19	11	81	16	79	307	0.774843	0.309067	0.418665	0.0962737	1.10459	1.10682	1.20929	0.18297	4.90102	1.09453	2.73446	3.38725	chr5:61332324-61332350	1.33707	0.554126	2.58466	0.107904	0.49051	0.309352	ZSWIM6	protein_coding	0;0.04	NA	NA	NA
chr5	165904846	165904867	21	8	6	34	11	6	12	3	0	8	1	1	15	0.116958	0.0488	0.076121	0	0.395326	0.109316	0.143034	0.0114357	0.0703495	0.0138549	0.164068	0.165501	chr5:165904846-165904867	2.13421	-2.89559	2.57404	0.10863	0.49051	0.309352	NA	NA	NA	URS0000D5B6DB_9606;URS0001BD544E_9606	lncRNA	0
chr7	29680745	29680770	25	0	0	2	0	2	38	0	27	12	35	2	81	0	0	0	0.236308	0.0232545	0.163973	0	0.400248	0.0234498	0.0277097	0.519548	0.893706	chr7:29680745-29680770	-2.90889	-2.21046	2.56957	0.108937	0.49051	0.309352	ZNRF2P2;DPY19L2P3;MIR550A3	transcribed_processed_pseudogene;transcribed_unprocessed_pseudogene;miRNA	0;0.26	URS00009B0082_9606;URS00008C29F2_9606;URS00008B859E_9606;URS0001BEBEA4_9606;URS0000D5D10C_9606;URS0001BEBA96_9606;URS000075E4C4_9606;URS00008B8D43_9606;URS00008C388A_9606;URS0000D57E83_9606;URS000069AA68_9606;URS000075BC21_9606;URS0000EFF116_9606;URS0000EFBCFB_9606;URS00001F14FE_9606	lncRNA;pre_miRNA;miRNA	0;0.26;0.4;1.09;1.14
chr7	30289852	30289877	25	0	0	2	0	2	38	0	27	12	35	2	81	0	0	0	0.236308	0.0232545	0.163973	0	0.400248	0.0234498	0.0277097	0.519548	0.893706	chr7:30289852-30289877	-2.9089	-2.21046	2.5672	0.109101	0.49051	0.309352	ZNRF2;MIR550B1;MIR550A1	protein_coding;miRNA	0;0.26	URS0000652210_9606;URS000075CDE4_9606;URS0001BC0B19_9606;URS0000EFBA47_9606;URS0000EFBCFB_9606;URS000009C1E9_9606;URS00001F14FE_9606	pre_miRNA;miRNA	0.26;0.4;1.09;1.14
chr7	32733039	32733064	25	0	0	2	0	2	38	0	27	12	35	2	81	0	0	0	0.236308	0.0232545	0.163973	0	0.400248	0.0234498	0.0277097	0.519548	0.893706	chr7:32733039-32733064	-2.90891	-2.21046	2.56565	0.109208	0.49051	0.309352	DPY19L1P1;ZNRF2P1;MIR550B2;MIR550A2	unprocessed_pseudogene;transcribed_processed_pseudogene;miRNA	0;0.26	URS00008C1FA7_9606;URS00009B970A_9606;URS0001BCC12F_9606;URS00008C189B_9606;URS000075C83D_9606;URS000070ACB1_9606;URS0001BC5B47_9606;URS0000EFEF7F_9606;URS0000EFBCFB_9606;URS000009C1E9_9606;URS00001F14FE_9606	lncRNA;pre_miRNA;miRNA	0;0.26;0.4;1.09;1.14
chr7	45856714	45856734	20	0	0	0	33	0	0	11	37	28	0	0	0	0	0.178933	0	0.32383	0	0.382605	0.429103	0	0	0	0	0	chr7:45856714-45856734	-4.23291	-2.89539	2.58341	0.107989	0.49051	0.309352	NA	NA	NA	URS0001BD172B_9606;URS0001BD71F6_9606;URS0001BCF900_9606	lncRNA	0
chr9	124692478	124692506	28	6844	7642	4125	7408	17531	3946	3933	33063	6231	14124	14978	10898	100.057	63.9768	96.9528	289.373	47.9623	85.1432	96.3271	161.517	205.55	207.518	53.951	120.242	chr9:124692478-124692506	-0.619976	6.99329	2.57108	0.108834	0.49051	0.309352	NR6A1;MIR181A2HG;MIR181A2	protein_coding;lncRNA;miRNA	0;0.25	URS0000D5CCE8_9606;URS0000E9D160_9606;URS0001BE9957_9606;URS0001BF85A9_9606;URS000075D150_9606;URS000221CC85_9606;URS00000FEA8F_9606;URS00009B82B5_9606;URS0001BEFD72_9606;URS0000334622_9606;URS00000DD591_9606;URS000070931D_9606;URS0001BC922A_9606;URS0000EFD8CD_9606;URS0000248F3E_9606;URS00003DA300_9606;URS00000F2E30_9606	lncRNA;sRNA;pre_miRNA;miRNA;piRNA	0;0.25;0.38;0.46;1.17;1.22
chr11	62855291	62855367	76	1502	956	1137	1727	3792	936	389	590	1383	707	1159	2149	21.9588	6.32774	12.1286	5.16377	13.2202	18.8979	22.4564	8.08501	44.4609	16.0578	12.7973	23.7108	chr11:62855291-62855367	0.790417	4.09847	2.59038	0.107515	0.49051	0.309352	SNHG1;SNORD26	lncRNA;snoRNA	0.02;0.32;0.08;0.18;0.03;0.04;0.1;0.07;0.09;1.01	URS0000D58E2D_9606;URS0000D5976C_9606;URS0000D5D344_9606;URS0000D5E3D8_9606;URS0001BEA6C7_9606;URS0001BEE0F5_9606;URS0001BEFAFF_9606;URS0001BF8847_9606;URS00008C24BC_9606;URS0001BCAB26_9606;URS0000CCDF81_9606;URS0000CCDFCF_9606;URS0000CCDFDF_9606;URS0000CCE06F_9606;URS0000CCE076_9606;URS0000CCE0AB_9606;URS0000CCE0B4_9606;URS0000CCE0BC_9606;URS0000CCE0E1_9606;URS0000CCE108_9606;URS0000CCE128_9606;…	lncRNA;sRNA;snoRNA;misc_RNA	0.02;0.1;0.13;0.22;0.08;0.32;0.04;0.18;0.03;0.07;0.09;0.06;1.01
chr11	72684744	72684767	23	0	44	0	0	0	0	22	66	34	0	0	0	0	0.357867	0.558221	0.577642	0	0.464591	0	0	0	0	0	0	chr11:72684744-72684767	-3.21352	-2.40994	2.56969	0.108929	0.49051	0.309352	NA	NA	NA	NA	NA	NA
chr22	17422013	17422033	20	93	12	19	0	0	0	0	0	15	0	0	0	1.35963	0	0.152242	0	0.220917	0.204967	0	0	0	0	0	0	chr22:17422013-17422033	3.10775	-2.43041	2.57699	0.108428	0.49051	0.309352	CECR2	protein_coding	0	NA	NA	NA
chr2	196926619	196926652	33	646	115	389	196	557	255	39	58	359	143	233	357	9.44432	0.6344	1.45899	0.507625	4.52299	4.90554	2.54861	1.6353	6.53078	3.22819	3.48644	3.93893	chr2:196926619-196926652	1.03391	1.84591	2.55505	0.109943	0.491248	0.308699	PGAP1	protein_coding	0;0.14;0.36;0.18;0.85;0.12;0.13;0.29;0.26	NA	NA	NA
chr4	185709867	185709903	36	0	0	0	6	5	0	29	0	0	186	2	81	0	0.471734	0	0	0	0	0.0780187	2.12703	0.0586246	0.0277097	0	0.893706	chr4:185709867-185709903	-4.10211	-1.59965	2.55864	0.109693	0.491248	0.308699	SORBS2;AC104805.1	protein_coding;misc_RNA	0;0.38	URS0000D6D7CC_9606;URS00009BC63B_9606;URS00008B24D0_9606;URS0000D6ED4C_9606;URS0000D6E396_9606;URS0000D6E1A0_9606;URS00006A9CD9_9606	lncRNA;Y_RNA	0;0.38
chr14	93332932	93332958	26	2	1	27	28	4	24	0	0	1	1	45	9	0.0292394	0	0.0126868	0	0.313935	0.0136644	0.364087	0.0114357	0.0468997	0.623469	0.328136	0.0993006	chr14:93332932-93332958	2.71621	-2.48875	2.55865	0.109692	0.491248	0.308699	BTBD7	protein_coding	0;0.12;0.23;0.1	NA	NA	NA
chr15	24981993	24982068	75	7	31	0	3	3	43	35	0	87	159	83	58	0.102338	0.569334	0.393292	0	0	1.18881	0.0390093	1.81827	0.0351747	1.14995	0.58791	0.639937	chr15:24981993-24982068	-3.24738	-0.815335	2.55639	0.109849	0.491248	0.308699	RP11-701H24.9;SNHG14;SNORD107	protein_coding;lncRNA;snoRNA	0;0.11;0.01;0.17;1	URS0000ABD7E9_9606;URS00008B2C03_9606;URS00008BEB51_9606;URS00008BFA57_9606;URS0000AAEFEA_9606;URS0000E8561F_9606;URS00008BAF92_9606;URS0000EB9D42_9606;URS000075D1D3_9606;URS00008B6602_9606;URS000061A08C_9606;URS0001BD802D_9606;URS0001BF8240_9606;URS0001BC3D57_9606;URS00000AF3C7_9606	lncRNA;snoRNA;sRNA;piRNA	0;0.11;0.01;0.04;0.17;1;2.5
chr17	10886298	10886320	22	25	0	0	16	0	12	0	8	0	0	0	0	0.365492	0	0	0.0700173	0	0	0.20805	0	0	0	0.164068	0	chr17:10886298-10886320	4.12384	-3.44651	2.55292	0.11009	0.491271	0.308679	NA	NA	NA	URS00006E96F5_9606	rRNA	0.2
chr19	51692616	51692680	64	3249	5294	2522	5196	10317	2083	3457	26645	4122	11438	4440	4734	47.4994	56.2339	67.1641	233.201	29.3239	56.3249	67.5642	130.801	120.966	61.5156	28.4794	52.2321	chr19:51692616-51692680	-0.655267	6.30927	2.54963	0.11032	0.491658	0.308337	SPACA6P-AS;SPACA6;MIR99B	lncRNA;protein_coding;miRNA	0.01;0.08;0;0.91	URS0000050347_9606;URS0001BEC174_9606;URS000068AEF6_9606;URS0001BC0691_9606;URS000075E904_9606;URS0000EFD207_9606;URS00002C10B3_9606;URS00001C308D_9606	lncRNA;pre_miRNA;precursor_RNA;miRNA	0.01;0.08;0.88;0.91;1.05;2.91
chr4	190179646	190179738	92	73	46	221	0	0	0	0	9	0	1	0	0	1.06724	0	0.583594	0.0787694	2.56962	0	0	0.0114357	0	0	0	0	chr4:190179646-190179738	3.71538	-1.38019	2.5349	0.111354	0.49372	0.306519	DUX4	protein_coding	0.01	NA	NA	NA
chr13	91351106	91351131	25	2	0	0	0	113	0	18	136	20	0	62	0	0.0292394	0.2928	0	1.19029	0	0.273289	0	0	1.32492	0.859002	0	0	chr13:91351106-91351131	-3.58021	-1.48936	2.53613	0.111267	0.49372	0.306519	MIR17HG;MIR20A	lncRNA;miRNA	0;0.01;0.35	URS0000D575A2_9606;URS0000D58E0D_9606;URS0000D592E4_9606;URS0000D5C9DF_9606;URS0000D5DCE1_9606;URS0000EA3742_9606;URS000075DA42_9606;URS000075DE64_9606;URS00008B3CB9_9606;URS00008BAE0F_9606;URS00009AE49C_9606;URS0001BE33CA_9606;URS00008BF7B1_9606;URS0000D5975D_9606;URS0000D5999D_9606;URS0000D5A6E3_9606;URS0000D5B22B_9606;URS0001BE469D_9606;URS0000D576C5_9606;URS000062FB36_9606;URS0001BBF2F2_9606;…	lncRNA;pre_miRNA;miRNA	0.01;0;0.31;0.32;0.35;0.42;1.09;1.14
chr18	108172	108263	91	73	46	221	0	0	0	0	9	0	1	0	0	1.06724	0	0.583594	0.0787694	2.56962	0	0	0.0114357	0	0	0	0	chr18:108172-108263	3.71537	-1.38019	2.53487	0.111356	0.49372	0.306519	NA	NA	NA	URS0001BCC0CF_9606;URS0001BCCCA8_9606;URS0001BCE540_9606;URS0001BCED9E_9606;URS0001BD266E_9606;URS0001BD4062_9606;URS0001BD8234_9606;URS0001BDB2BE_9606;URS0001BDFEB2_9606;URS0001BE4933_9606;URS0001BE5DAC_9606;URS0001BEBC26_9606;URS0001BEE25E_9606;URS0001BF0D0F_9606;URS0001BF11F7_9606;URS0001BF3661_9606;URS0001BF6378_9606;URS0001BF63AD_9606;URS0001BF89A3_9606;URS0001BF9E62_9606;URS0001BE9C22_9606;…	lncRNA	0.01;0.03;0.02;0.13;0.49;0.05;0.19;0.42;0.04
chr19	48966588	48966750	162	0	30	0	34	13	3	0	0	0	1	0	176	0	0	0.380605	0	0	0	0.442106	0.0114357	0.152424	0	0.041017	1.94188	chr19:48966588-48966750	3.92598	-1.87349	2.53528	0.111327	0.49372	0.306519	FTL	protein_coding	0.1;0.55;1.06;54;1.12	URS0000E9D63F_9606;URS0000349926_9606;URS000069103F_9606;URS00006EC45B_9606;URS0001BC3091_9606	sRNA;piRNA;pre_miRNA	0.16;0.27;5.79;1.95;3.24;4.91
chr16	34160640	34160725	85	272	223	504	80	932	195	86	32	401	161	203	181	3.97656	1.39893	2.82916	0.280069	5.86012	5.47944	1.04025	1.84114	10.9276	2.81254	2.6661	1.99705	chr16:34160640-34160725	1.05433	1.78682	2.5328	0.111502	0.493733	0.306508	NA	NA	NA	URS0001BCEA36_9606;URS00009BBBDD_9606;URS0001BE9852_9606;URS00009C475F_9606;URS0001BE7EF1_9606;URS00006D484A_9606;URS0001A70D57_9606;URS00008C6B98_9606;URS00008C8AE2_9606;URS00008C8E54_9606;URS00008CE4EF_9606;URS00008CEF8F_9606;URS00008CFB1A_9606;URS00008CFDE8_9606;URS00008CFFF7_9606;URS0001B47880_9606;URS0001AF7FB7_9606;URS0001AA0B52_9606;URS0001A67B51_9606;URS0001AF6E67_9606;URS0001B30610_9606;…	lncRNA;sRNA;rRNA	0;0.01;0.19;0.07;0.22;0.23;0.05;0.43;0.16;0.12;0.18;0.11;0.06;0.74;0.2;0.91;1.29;1.18;0.14;0.24;0.78;0.15;0.75;1.2;0.13;0.08;0.51;0.03;0.56;0.55;0.04
chr1	162342560	162342582	22	2	81	2	56	416	36	26	539	26	254	95	34	0.0292394	0.422934	1.02763	4.71741	0.0232545	0.355276	0.728175	2.90466	4.87757	1.31621	0.492204	0.375136	chr1:162342560-162342582	-1.63194	0.550766	2.51129	0.113034	0.496685	0.303919	NOS1AP;MIR556	protein_coding;miRNA	0;0.23	URS0001BF50A2_9606;URS00006C3A3C_9606;URS0001BC949F_9606;URS0000EFE3B6_9606;URS0000D55446_9606;URS000033CC69_9606	lncRNA;pre_miRNA;miRNA	0;0.23;0.36;1.05;1
chr1	207802449	207802474	25	1116	315	294	646	3446	518	438	1273	626	2359	2442	1800	16.3156	7.1248	3.99635	11.1415	3.4184	8.55394	8.40001	26.9767	40.4041	33.8336	7.08226	19.8601	chr1:207802449-207802474	-0.794101	3.96507	2.51633	0.112672	0.496685	0.303919	MIR29B2CHG;MIR29B2	lncRNA;miRNA	0;0.31	URS0000D57E90_9606;URS0000D57EBF_9606;URS0000D5C2B0_9606;URS0000D5D440_9606;URS0000D5E208_9606;URS0000D5895A_9606;URS0000D56DB3_9606;URS0000D5854F_9606;URS0000D5A2F3_9606;URS0000D5A65C_9606;URS0000D5A7EF_9606;URS0000D5AA43_9606;URS0000D5B0E7_9606;URS0000D5B326_9606;URS0000D5B720_9606;URS0000D5BE57_9606;URS0000D5C516_9606;URS0000D5D072_9606;URS0000D5D61A_9606;URS0000D5AA3A_9606;URS0000D5B969_9606;…	lncRNA;pre_miRNA;precursor_RNA;miRNA;piRNA	0;0.02;0.01;0.31;0.35;0.38;0.4;1.09;1.19;1.25
chr2	85434580	85434617	37	346	436	585	365	1237	255	475	974	401	2082	1131	781	5.05841	7.72667	5.53146	8.5246	6.80193	5.47944	4.74614	23.809	14.5037	15.6699	3.48644	8.61709	chr2:85434580-85434617	-0.763449	3.19974	2.51673	0.112644	0.496685	0.303919	SH2D6;AC016753.2	protein_coding;misc_RNA	0;0.01;0.33	URS0000D58198_9606;URS0001BCB53B_9606;URS00007116F9_9606	lncRNA;Y_RNA	0.01;0.33
chr7	151238486	151238513	27	13	268	147	175	15	114	144	517	88	396	99	184	0.190056	2.3424	3.40007	4.52487	1.7092	1.20247	2.27555	4.52852	0.175874	1.37163	1.55864	2.03015	chr7:151238486-151238513	-1.22874	1.09378	2.51395	0.112843	0.496685	0.303919	CHPF2;MIR671	protein_coding;miRNA	0;0.02;0.23	URS000096AE3B_9606;URS000075DC96_9606;URS0000679788_9606;URS0001BCA1F8_9606;URS0000EFD02F_9606;URS00002B7450_9606	SRP_RNA;pre_miRNA;miRNA	0;0.23;0.36;0.44;1.29
chr20	59024617	59024996	379	0	65	0	22	4	0	42	7	170	2	33	84	0	0.6832	0.824644	0.0612651	0	2.32296	0.286069	0.0228713	0.0468997	0.457211	0	0.926806	chr20:59024617-59024996	-4.53706	-1.01821	2.51754	0.112586	0.496685	0.303919	TUBB1	protein_coding	0.05;0.13;0.35;126.33;0.2	NA	NA	NA
chrX	132576753	132576772	19	58	32	45	8	1	31	18	45	13	0	0	6	0.847942	0.2928	0.405979	0.393847	0.523225	0.177638	0.104025	0	0.0117249	0	0.423842	0.0662004	chrX:132576753-132576772	2.05503	-1.76023	2.51296	0.112914	0.496685	0.303919	NA	NA	NA	NA	NA	NA
chr15	57684637	57684684	47	0	0	4	0	0	0	24	0	29	0	79	0	0	0.3904	0	0	0.0465089	0.396269	0	0	0	1.09453	0	0	chr15:57684637-57684684	-3.70414	-2.43794	2.50469	0.113508	0.497501	0.303206	MYZAP;GCOM1	protein_coding	0;0.05;0.12;0.13;0.17;0.27	URS0001BF4AE8_9606	lncRNA	0
chr17	28467850	28467916	66	0	45	47	0	0	25	0	0	47	0	0	0	0	0	0.570907	0	0.54648	0.642229	0	0	0	0	0.341808	0	chr17:28467850-28467916	3.3051	-2.32329	2.50542	0.113456	0.497501	0.303206	RP11-192H23.4;RPS7P1	protein_coding;processed_pseudogene	0;0.11	URS00009832A9_9606	SRP_RNA	0
chr8	134327255	134327273	18	234	1	16	18	274	17	25	6	19	1	36	2	3.42101	0.406667	0.0126868	0.052513	0.186036	0.259625	0.234056	0.0114357	3.21263	0.498775	0.232429	0.0220668	chr8:134327255-134327273	2.00285	-0.440537	2.49887	0.113928	0.498705	0.302156	RP11-513H8.2	lncRNA	0	URS0000EF6099_9606	lncRNA	0
chr4	55546591	55546612	21	102	25	0	11	4	1	0	39	22	186	41	40	1.49121	0	0.317171	0.341334	0	0.300618	0.143034	2.12703	0.0468997	0.56805	0.0136723	0.441336	chr4:55546591-55546612	-2.98095	-0.97871	2.4896	0.114601	0.499748	0.301249	CLOCK	protein_coding	0;0.12;0.13	URS0000D6D7A1_9606;URS00008BA7CD_9606;URS00008BB9B0_9606;URS0001BE92BD_9606;URS0001BF27CD_9606	lncRNA	0;0.12;0.13;0.01;0.25
chr7	64108598	64108618	20	626	127	294	347	367	160	122	96	59	211	263	293	9.15192	1.98453	1.61123	0.840207	3.4184	0.806202	4.51208	2.41292	4.30304	3.64383	2.18757	3.23279	chr7:64108598-64108618	0.968751	1.67805	2.49013	0.114563	0.499748	0.301249	RP11-3N2.15;GUSBP6	lncRNA;transcribed_unprocessed_pseudogene	0	URS0001BF048C_9606;URS0000EEDB23_9606;URS0000318AF0_9606	lncRNA;tRNA	0;0.3
chr11	103404285	103404305	20	626	127	294	347	367	160	122	96	59	211	263	293	9.15192	1.98453	1.61123	0.840207	3.4184	0.806202	4.51208	2.41292	4.30304	3.64383	2.18757	3.23279	chr11:103404285-103404305	0.968751	1.67805	2.48985	0.114582	0.499748	0.301249	DYNC2H1	protein_coding	0	URS000221CCC3_9606;URS00006D0D6B_9606	lncRNA;tRNA	0;0.29
chr5	39137667	39137710	43	79	67	48	95	294	58	26	0	16	115	1	86	1.15496	0.422934	0.850018	0	0.558107	0.218631	1.2353	1.3151	3.44713	0.0138549	0.792995	0.948873	chr5:39137667-39137710	2.19016	-0.0922131	2.48682	0.114804	0.499764	0.301235	FYB1	protein_coding	0;0.36;0.02	NA	NA	NA
chr17	41757540	41757633	93	0	0	192	112	0	0	35	41	170	0	115	0	0	0.569334	0	0.358838	2.23243	2.32296	1.45635	0	0	1.59331	0	0	chr17:41757540-41757633	-4.36053	-0.44284	2.48557	0.114895	0.499764	0.301235	JUP	protein_coding	0	NA	NA	NA
chr2	91478095	91478126	31	2790	207	584	729	1747	917	226	103	726	746	819	1031	40.7889	3.67627	2.62617	0.901472	6.7903	9.92039	9.47927	8.531	20.4834	11.3471	12.5375	11.3754	chr2:91478095-91478126	0.863834	3.53139	2.47514	0.115659	0.501822	0.299451	NA	NA	NA	NA	NA	NA
chr4	76390412	76390450	38	0	35	64	0	0	16	0	0	0	0	0	24	0	0	0.444039	0	0.744142	0	0	0	0	0	0.218757	0.264802	chr4:76390412-76390450	3.35093	-2.6043	2.47659	0.115552	0.501822	0.299451	CCDC158	protein_coding	0	URS00008C0D93_9606	lncRNA	0
chr13	87727865	87727887	22	0	0	0	1	1	0	0	0	16	58	0	24	0	0	0	0	0	0.218631	0.0130031	0.663268	0.0117249	0	0	0.264802	chr13:87727865-87727887	-3.98909	-3.02463	2.46693	0.116265	0.503814	0.29773	NA	NA	NA	NA	NA	NA
chr2	126557369	126557517	148	0	35	4	69	1	34	6	0	0	35	0	1	0	0.0976001	0.444039	0	0.0465089	0	0.897215	0.400248	0.0117249	0	0.464859	0.0110334	chr2:126557369-126557517	3.30274	-2.1685	2.46464	0.116434	0.503915	0.297643	YWHAZP2	processed_pseudogene	0.2	URS0000E95DD9_9606;URS0001BDB188_9606;URS0001BDC9D1_9606;URS0001BE529D_9606;URS0001BEBDB7_9606;URS0001BCC17F_9606	lncRNA;sRNA	0
chr2	203364444	203364478	34	3	53	0	13	25	3	14	167	2	270	10	14	0.0438591	0.227733	0.672402	1.46161	0	0.0273289	0.169041	3.08763	0.293123	0.138549	0.041017	0.154468	chr2:203364444-203364478	-1.93782	-0.856928	2.45282	0.117314	0.507086	0.294918	ABI2;tRNA_26986	protein_coding;Pseudo_tRNA	0;0.48	URS000065DC2A_9606	tRNA	0.48
chr11	93733465	93733598	133	27	0	49	132	18	217	126	11	112	7	236	466	0.394732	2.0496	0	0.0962737	0.569734	1.53042	1.71641	0.0800496	0.211048	3.26975	2.96689	5.14157	chr11:93733465-93733598	-1.75335	0.610459	2.44218	0.118112	0.509142	0.293161	TAF1D;SNORA18	protein_coding;snoRNA	0;0.01;0.85;0.02;0.04;0.03;0.1;1.01	URS00008B52AF_9606;URS00008B44CA_9606;URS00008BB796_9606;URS00008BF46D_9606;URS00008C015E_9606;URS00008BBE72_9606;URS00008B875B_9606;URS00008BEBE5_9606;URS0000D6D7CF_9606;URS00008BFB3D_9606;URS0001BEAF75_9606;URS0000202A89_9606;URS0001BBEEC2_9606	lncRNA;sRNA;snoRNA	0.02;0.04;0.01;0.03;0.1;0.05;1.01
chr12	64302630	64302652	22	64	1	72	11	383	82	8	0	31	142	4	20	0.93566	0.130133	0.0126868	0	0.83716	0.423598	0.143034	1.62386	4.49064	0.0554195	1.12113	0.220668	chr12:64302630-64302652	2.1138	-0.221145	2.44057	0.118233	0.509142	0.293161	RPS11P6;C12orf56	transcribed_processed_pseudogene;protein_coding	0	URS00008BD4CF_9606	lncRNA	0
chrX	154437166	154437197	31	8	34	23	90	5	22	0	0	25	0	1	80	0.116958	0	0.431352	0	0.267426	0.341611	1.17028	0	0.0586246	0.0138549	0.300791	0.882672	chrX:154437166-154437197	3.37941	-1.62803	2.44302	0.118049	0.509142	0.293161	GDI1	protein_coding	0;0.01;0.08;0.09;0.21;0.31;0.23;0.34;0.02;0.35;0.28	URS00019F752D_9606;URS0001BE0FF2_9606	lncRNA	0;0.02;0.23
chr4	123508870	123508921	51	47	184	108	135	226	124	14	123	69	6	284	43	0.687125	0.227733	2.33438	1.07652	1.25574	0.942847	1.75542	0.0686139	2.64983	3.93478	1.69537	0.474436	chr4:123508870-123508921	1.38629	0.536055	2.43178	0.118898	0.510951	0.291621	RP11-381N20.2;LINC02435;tRNA_27448	lncRNA;Cys_tRNA	0;0.71	URS00008BDDBD_9606;URS0001BD77C4_9606;URS0001BE83F9_9606;URS0001BED4C5_9606;URS00008BE699_9606;URS0001BE5670_9606;URS00021FACA7_9606;URS000026252C_9606;URS0001BEE6B7_9606;URS00019E7570_9606;URS0001A02A75_9606;URS0000D5751F_9606;URS0000D5DC54_9606;URS0001BD0D50_9606;URS0001BE2660_9606;URS00005620D3_9606;URS00009C0EE6_9606;URS0001BFA222_9606;URS0000417A0F_9606;URS00000AE0C5_9606;URS00003736D0_9606;…	lncRNA;ncRNA;piRNA	0;0.71;1.7;1.76;1.82
chrX	143431324	143431357	33	0	0	0	0	3	1	20	22	0	0	58	0	0	0.325334	0	0.192547	0	0	0	0	0.0351747	0.803583	0.0136723	0	chrX:143431324-143431357	-3.61519	-2.85221	2.43109	0.11895	0.510951	0.291621	GS1-256O22.5	lncRNA	0	URS0001BDC1B7_9606;URS0001BDE50F_9606;URS0001BE2BE6_9606;URS0001BEAC07_9606;URS0001BEE410_9606;URS0001BD154B_9606;URS00000998CF_9606;URS0001BD3CFA_9606;URS0001BDE89D_9606;URS0001BDDE10_9606	lncRNA	0
chr2	132279354	132279385	31	0	20	2	29	5	80	0	0	0	0	3	82	0	0	0.253737	0	0.0232545	0	0.37709	0	0.0586246	0.0415646	1.09379	0.904739	chr2:132279354-132279385	3.19521	-1.97554	2.41935	0.119845	0.512878	0.289986	NA	NA	NA	URS0000D59EB8_9606;URS0000D5BB06_9606;URS0001BD7EA7_9606;URS000214E12D_9606;URS00008C1ED1_9606;URS0001BCD7CC_9606;URS000215E4D7_9606;URS0002128E43_9606;URS000096B970_9606;URS00008B47C3_9606;URS0001BD6A27_9606	lncRNA;sRNA;rRNA;ncRNA	0;0.01;0.02
chr9	5093766	5093811	45	0	28	0	33	3	1	29	79	50	91	0	39	0	0.471734	0.355231	0.691421	0	0.683222	0.429103	1.04064	0.0351747	0	0.0136723	0.430303	chr9:5093766-5093811	-3.11489	-1.43041	2.4186	0.119902	0.512878	0.289986	JAK2	protein_coding	0	URS00009763DF_9606;URS00005747A0_9606	ncRNA;piRNA	0.03;1.61
chr9	21160233	21160299	66	84	356	198	206	376	200	242	528	282	564	450	404	1.22805	3.93654	4.51651	4.62114	2.30219	3.85337	2.67864	6.44971	4.40857	6.23469	2.73446	4.45749	chr9:21160233-21160299	-0.817858	1.99158	2.41546	0.120143	0.512878	0.289986	AL390882.1	misc_RNA	0.65	URS0001BEE72C_9606;URS000065EBC0_9606;URS0000B52E69_9606	sRNA;Y_RNA;miRNA	0.04;0.65;2.87
chr19	9423372	9423392	20	0	0	0	0	1	23	23	10	15	1	0	29	0	0.374134	0	0.0875216	0	0.204967	0	0.0114357	0.0117249	0	0.314463	0.319969	chr19:9423372-9423392	-3.53984	-2.89133	2.41691	0.120031	0.512878	0.289986	ZNF266	protein_coding	0	URS0001BE5A29_9606	lncRNA	0.01
chr22_KI270733v1_random	146711	147219	508	712	340	202	970	319	698	152	105	103	241	692	1121	10.4092	2.47253	4.31352	0.918977	2.3487	1.40744	12.613	2.75599	3.74025	9.58757	9.54328	12.3684	chr22_KI270733v1_random:146711-147219	0.962297	2.60039	2.42005	0.119791	0.512878	0.289986	NA	NA	NA	NA	NA	NA
chr7	18049005	18049027	22	39	19	81	0	0	0	5	0	0	0	0	0	0.570168	0.0813334	0.24105	0	0.941805	0	0	0	0	0	0	0	chr7:18049005-18049027	3.51349	-2.49376	2.41128	0.120464	0.513611	0.289365	NA	NA	NA	NA	NA	NA
chr1	53739166	53739200	34	49	5	112	9	58	34	2	0	17	14	24	24	0.716365	0.0325334	0.0634342	0	1.30225	0.232296	0.117028	0.160099	0.680045	0.332517	0.464859	0.264802	chr1:53739166-53739200	1.9833	-1.3634	2.40533	0.120923	0.514742	0.28841	NA	NA	NA	NA	NA	NA
chr14	20653096	20653128	32	56	0	0	1	6	1	53	13	0	46	2	105	0.818703	0.862134	0	0.113778	0	0	0.0130031	0.52604	0.0703495	0.0277097	0.0136723	1.15851	chr14:20653096-20653128	-3.01302	-1.62215	2.40397	0.121028	0.514742	0.28841	tRNA_30797	Tyr_tRNA	0.34	URS00002CA973_9606;URS0000333F2E_9606;URS00006F0431_9606;URS0001BC2A7B_9606;URS00005A29A1_9606;URS000006A033_9606;URS00003E8300_9606;URS0000157DF7_9606;URS00002FCF06_9606;URS00000B383E_9606;URS00000508D0_9606	ncRNA;piRNA	0.34;0.89;0.91;1;1.03;1.07;1.23
chr2	24491241	24491268	27	3	34	23	71	1	21	0	0	51	0	0	45	0.0438591	0	0.431352	0	0.267426	0.696887	0.923221	0	0.0117249	0	0.287119	0.496503	chr2:24491241-24491268	3.52331	-1.7962	2.39682	0.121583	0.515728	0.287579	NCOA1	protein_coding	0;0.08	URS0002095C7B_9606;URS0001BD6FB5_9606	lncRNA	0.1;0.07
chr8	34366709	34366730	21	379	75	183	0	1	0	157	0	70	0	0	0	5.54086	2.55387	0.951512	0	2.12778	0.956511	0	0	0.0117249	0	0	0	chr8:34366709-34366730	2.28269	0.0505183	2.39519	0.121709	0.515728	0.287579	NA	NA	NA	URS0001BE9011_9606;URS0001BE6B26_9606;URS0000EB904A_9606;URS0001BE856F_9606;URS0001BCD6DB_9606	lncRNA	0
chr10	33182166	33182193	27	0	12	45	22	6	19	0	0	22	2	0	28	0	0	0.152242	0	0.523225	0.300618	0.286069	0.0228713	0.0703495	0	0.259774	0.308935	chr10:33182166-33182193	2.6231	-2.4321	2.39678	0.121585	0.515728	0.287579	NRP1	protein_coding	0	NA	NA	NA
chr22	26555271	26555296	25	17	304	170	207	242	133	222	450	12	37	7	69	0.248535	3.6112	3.8568	3.93847	1.97663	0.163973	2.69165	0.423119	2.83743	0.0969841	1.81842	0.761305	chr22:26555271-26555296	1.7063	0.921201	2.39119	0.122021	0.516414	0.287002	TPST2;MIR548J	protein_coding;miRNA	0;0.22	URS0001BED850_9606;URS000075C407_9606;URS000008AA34_9606	lncRNA;pre_miRNA;miRNA	0;0.22;1.14
chr1	205980834	205980853	19	49	15	50	1	0	21	0	0	0	0	32	36	0.716365	0	0.190302	0	0.581361	0	0.0130031	0	0	0.443356	0.287119	0.397203	chr1:205980834-205980853	4.27927	-2.03711	2.3844	0.122552	0.517392	0.28618	RAB7B	protein_coding	0	NA	NA	NA
chr2	41907758	41907777	19	49	15	50	1	0	21	0	0	0	0	32	36	0.716365	0	0.190302	0	0.581361	0	0.0130031	0	0	0.443356	0.287119	0.397203	chr2:41907758-41907777	4.27882	-2.03711	2.38612	0.122417	0.517392	0.28618	NA	NA	NA	URS0000D5B65A_9606;URS0001BCF903_9606;URS0000D5B424_9606;URS0000D570CB_9606;URS0000D57123_9606;URS0000D5E133_9606	lncRNA	0
chr2	236716024	236716042	18	61	0	45	30	2	15	0	0	14	1	19	0	0.891801	0	0	0	0.523225	0.191302	0.390093	0.0114357	0.0234498	0.263243	0.205085	0	chr2:236716024-236716042	3.46239	-2.10384	2.36821	0.123829	0.520581	0.283512	NA	NA	NA	URS0000E9B167_9606;URS00008B4269_9606;URS0001BEAFCF_9606;URS0000EC20D7_9606;URS0001BE4354_9606	lncRNA	0;0.05
chr10	83230366	83230391	25	53	0	21	15	0	26	9	13	1	0	0	1	0.774843	0.1464	0	0.113778	0.244172	0.0136644	0.195047	0	0	0	0.35548	0.0110334	chr10:83230366-83230391	3.08189	-2.4835	2.36526	0.124063	0.520581	0.283512	NA	NA	NA	URS0001BD925E_9606;URS0001BCB5DD_9606	lncRNA;sRNA	0
chr14	86196673	86196694	21	0	13	0	2	0	1	11	32	9	27	1	0	0	0.178933	0.164929	0.280069	0	0.12298	0.0260062	0.308763	0	0.0138549	0.0136723	0	chr14:86196673-86196694	-2.90362	-3.0885	2.37226	0.123508	0.520581	0.283512	NA	NA	NA	URS0001BE7666_9606;URS0001BEB33C_9606	sRNA;lncRNA	0
chr16	28301317	28301335	18	61	0	45	30	2	15	0	0	14	1	19	0	0.891801	0	0	0	0.523225	0.191302	0.390093	0.0114357	0.0234498	0.263243	0.205085	0	chr16:28301317-28301335	3.46238	-2.10384	2.36741	0.123892	0.520581	0.283512	SBK1	protein_coding	0	NA	NA	NA
chrX	85903637	85903665	28	871	1456	1062	1157	1556	776	1173	3220	1301	2184	1629	1683	12.7337	19.0808	18.472	28.182	12.3481	17.7774	15.0446	24.9755	18.244	22.5696	10.6097	18.5692	chrX:85903637-85903665	-0.594042	4.18921	2.36648	0.123967	0.520581	0.283512	CHM;MIR361	protein_coding;miRNA	0;0.39	URS00008B50E1_9606;URS000064F901_9606;URS0000EFBB09_9606;URS00002E131D_9606;URS0000EFEEA7_9606;URS0000EFCEF9_9606;URS000031E6A1_9606;URS0000180B94_9606	lncRNA;pre_miRNA;precursor_RNA;miRNA	0;0.39;0.43;1.17;0.44;1.22;1.27
chr5	173888403	173888431	28	70	1	56	0	1	36	0	0	20	0	0	19	1.02338	0	0.0126868	0	0.651125	0.273289	0	0	0.0117249	0	0.492204	0.209635	chr5:173888403-173888431	2.59482	-2.0159	2.35476	0.124901	0.523461	0.281116	CPEB4	protein_coding	0;0.01;0.02	URS0001A089EB_9606	lncRNA	0.13
chr11	93733721	93733748	27	165	113	84	115	958	135	48	365	51	72	32	59	2.41225	0.780801	1.43361	3.19454	0.976687	0.696887	1.49536	0.823367	11.2325	0.443356	1.84576	0.650971	chr11:93733721-93733748	1.23075	1.1314	2.33415	0.126564	0.529759	0.275922	TAF1D;MIR1304	protein_coding;miRNA	0;0.01;0.02;0.3	URS00008B52AF_9606;URS00008B44CA_9606;URS00008BB796_9606;URS00008BF46D_9606;URS00008C015E_9606;URS00008BBE72_9606;URS00008B875B_9606;URS00008BEBE5_9606;URS0000D6D7CF_9606;URS00008BFB3D_9606;URS0001BEAF75_9606;URS000075CBE0_9606;URS00000753AD_9606	lncRNA;sRNA;pre_miRNA;miRNA	0;0.01;0.02;0.3;1.23
chr17	17870967	17870991	24	1747	7187	2037	4242	12033	1949	2729	59336	2152	13411	3965	3308	25.5406	44.3918	91.1803	519.318	23.6847	29.4059	55.1592	153.364	141.086	54.9346	26.6474	36.4985	chr17:17870967-17870991	-0.711263	6.64569	2.33234	0.126712	0.529759	0.275922	TOM1L2	protein_coding	0	NA	NA	NA
chr5	108891516	108891545	29	3	15	0	5	8	3	21	6	2	11	84	30	0.0438591	0.3416	0.190302	0.052513	0	0.0273289	0.0650156	0.125792	0.0937993	1.16381	0.041017	0.331002	chr5:108891516-108891545	-2.14839	-2.11579	2.32556	0.127265	0.531426	0.274557	FER;AC109481.1	protein_coding;misc_RNA	0;0.26	URS0001D47D05_9606;URS000072868F_9606	lncRNA;Y_RNA	0;0.26
chr1	151892116	151892138	22	128	14	51	0	0	0	11	0	13	0	0	0	1.87132	0.178933	0.177616	0	0.592988	0.177638	0	0	0	0	0	0	chr1:151892116-151892138	2.69838	-1.86826	2.32003	0.127717	0.532671	0.273541	THEM4;RP11-139D23.7	protein_coding;lncRNA	0	URS0000DB8EBF_9606	lncRNA	0
chr19	2269524	2269707	183	0	28	0	33	0	77	0	139	0	0	0	0	0	0	0.355231	1.21655	0	0	0.429103	0	0	0	1.05277	0	chr19:2269524-2269707	3.36956	-1.83648	2.31072	0.128484	0.535221	0.271467	JSRP1;OAZ1;LLfos-48D6.2	protein_coding	0.01;0.43;0.05;0.78;1.25;61;2.03;0.07;0.8;0.81;2.32;0.87;2.82;0.93;0;0.83;2.47	URS00009C2082_9606	lncRNA	0.05;0.97
chr1	91261696	91261720	24	0	19	0	0	16	2	19	13	2	2	77	4	0	0.309067	0.24105	0.113778	0	0.0273289	0	0.0228713	0.187599	1.06683	0.0273446	0.0441336	chr1:91261696-91261720	-2.42412	-2.36343	2.29784	0.129554	0.535235	0.271456	HFM1;BX323048.1	protein_coding;misc_RNA	0;0.24	URS0001BD92AC_9606;URS0000D6E68F_9606;URS0001BE1048_9606;URS0000708A0C_9606	lncRNA;Y_RNA	0;0.04;0.24
chr4	3352429	3352451	22	4	78	32	66	4	0	27	123	33	255	20	2	0.0584788	0.4392	0.989573	1.07652	0.372071	0.450927	0.858206	2.91609	0.0468997	0.277097	0	0.0220668	chr4:3352429-3352451	-1.65922	-0.619507	2.29945	0.12942	0.535235	0.271456	RGS12	protein_coding	0	NA	NA	NA
chr4	69496941	69496964	23	36	3	27	11	0	0	6	0	1	0	0	2	0.526309	0.0976001	0.0380605	0	0.313935	0.0136644	0.143034	0	0	0	0	0.0220668	chr4:69496941-69496964	2.99354	-3.05224	2.29573	0.12973	0.535235	0.271456	UGT2B4	protein_coding	0	URS0000D6E125_9606	lncRNA	0
chr4	182449192	182449230	38	44	23	43	130	12	18	4	12	16	2	103	2	0.643266	0.0650667	0.291797	0.105026	0.499971	0.218631	1.69041	0.0228713	0.140699	1.42705	0.246102	0.0220668	chr4:182449192-182449230	2.20343	-1.08256	2.30305	0.129121	0.535235	0.271456	TENM3	protein_coding	0	NA	NA	NA
chr7	130877466	130877531	65	1267	340	294	665	3453	543	441	1307	641	2459	2442	1902	18.5231	7.1736	4.31352	11.4391	3.4184	8.75891	8.64707	28.1203	40.4861	33.8336	7.42407	20.9855	chr7:130877466-130877531	-0.771519	4.01065	2.30085	0.129303	0.535235	0.271456	RP11-36B6.2;LINC00513;AC058791.1;MIR29B1	lncRNA;miRNA	0;0.01;0.8	URS0001BF101F_9606;URS0000D62E95_9606;URS0000D6051D_9606;URS0000D59753_9606;URS0000D5A6B4_9606;URS0001BEB2BD_9606;URS0001BF8285_9606;URS0000D59A39_9606;URS0000D5A61A_9606;URS00004634CE_9606;URS00009B8054_9606;URS0000EF3EBE_9606;URS0000D60B30_9606;URS0000D5E97B_9606;URS0000D5A7F8_9606;URS000224B650_9606;URS0000D56FED_9606;URS0000D57146_9606;URS0000D580E0_9606;URS0000D59680_9606;URS0000D5D796_9606;…	lncRNA;precursor_RNA;pre_miRNA;miRNA;piRNA	0;0.01;0.03;0.8;0.92;1;2.83;3.1;3.25;2.71
chr8	10666987	10667007	20	6	95	2	25	5	0	64	205	19	67	1	66	0.0877181	1.04107	1.20525	1.79419	0.0232545	0.259625	0.325078	0.766189	0.0586246	0.0138549	0	0.728205	chr8:10666987-10667007	-2.20069	-0.860968	2.29627	0.129685	0.535235	0.271456	RP1L1;MIR4286	protein_coding;miRNA	0;0.22	URS000075E8CE_9606;URS00002D2993_9606;URS0000353492_9606	pre_miRNA;miRNA	0.22;1.05;1.18
chr14	60972464	60972489	25	23	3	6	10	26	51	1	0	24	1	14	9	0.336253	0.0162667	0.0380605	0	0.0697634	0.327947	0.130031	0.0114357	0.304848	0.193968	0.697288	0.0993006	chr14:60972464-60972489	2.26346	-2.25256	2.30562	0.128907	0.535235	0.271456	RP11-193F5.1;TRMT5;RP11-193F5.4	lncRNA;protein_coding;processed_pseudogene	0;0.01;0.13	URS0000D30CF1_9606	lncRNA	0
chrX	45746176	45746203	27	3786	17369	8094	12473	10825	5624	10366	30733	9902	21025	7635	10605	55.3501	168.62	220.358	268.98	94.1108	135.305	162.188	240.435	126.922	105.782	76.8931	117.009	chrX:45746176-45746203	-0.550946	7.20641	2.30214	0.129196	0.535235	0.271456	MIR222HG;MIR221	lncRNA;miRNA	0;0.25	URS0001BCF80C_9606;URS0001BF5203_9606;URS0001BD2CD4_9606;URS0001C41FFD_9606;URS000077BBBB_9606;URS00019B4713_9606;URS000212322F_9606;URS00009B5DC4_9606;URS0000245997_9606;URS0000647276_9606;URS0000EFC463_9606;URS0000170CF4_9606;URS00002C5F98_9606	lncRNA;sRNA;pre_miRNA;precursor_RNA;miRNA	0;0.01;0.25;0.39;0.42;1.17;1.29
chr1	109156403	109156425	22	31	2	19	15	86	19	4	0	6	12	16	13	0.45321	0.0650667	0.0253737	0	0.220917	0.0819867	0.195047	0.137228	1.00834	0.221678	0.259774	0.143434	chr1:109156403-109156425	1.7646	-1.94838	2.27888	0.131147	0.535944	0.270881	ELAPOR1	protein_coding	0	URS0000EA30F4_9606;URS0001BD4B5F_9606	lncRNA	0
chr5	105138970	105138990	20	0	0	0	22	3	0	19	74	18	3	1	1	0	0.309067	0	0.64766	0	0.24596	0.286069	0.034307	0.0351747	0.0138549	0	0.0110334	chr5:105138970-105138990	-4.04425	-2.6697	2.29174	0.130064	0.535944	0.270881	RP11-6N13.1;CTD-2374C24.1	lncRNA	0	URS00009AF58F_9606;URS00009BFA9F_9606;URS000008089F_9606;URS0001BDD304_9606;URS0002250370_9606;URS00009B8E2D_9606;URS00009BCA2D_9606;URS0001BD0C91_9606;URS0001BD2D2E_9606;URS0001BD02E9_9606;URS0001BEE388_9606;URS0001BF3AD8_9606;URS0000604461_9606;URS0001BD7609_9606;URS0001BD9918_9606	lncRNA	0
chr7	130496124	130496185	61	5878	13296	6914	10993	10938	4075	9506	43516	7610	18096	7133	7949	85.9345	154.631	168.684	380.859	80.3906	103.986	142.943	206.94	128.247	98.8268	55.7147	87.7045	chr7:130496124-130496185	-0.537367	7.14225	2.28374	0.130736	0.535944	0.270881	MEST;RP11-2E11.6;MIR335	protein_coding;lncRNA;miRNA	0;0.01;0.02;0.65	URS000045D262_9606;URS0001BCD2EF_9606;URS000063D0D0_9606;URS0001BC0177_9606;URS0000EFBBCA_9606;URS000075A30F_9606;URS0000237AF9_9606;URS00005092C2_9606	lncRNA;pre_miRNA;miRNA	0.02;0.65;1.03;2.77;2.65
chr8	69130101	69130324	223	185	0	8	26	5	83	0	0	35	0	20	0	2.70464	0	0	0	0.0930178	0.478256	0.338081	0	0.0586246	0.277097	1.1348	0	chr8:69130101-69130324	4.36115	-1.15966	2.28048	0.131011	0.535944	0.270881	GS1-44D20.1	processed_pseudogene	0.3	URS0001BCEE92_9606;URS0001BD01FC_9606;URS0000D5A671_9606;URS0000D5B8FA_9606;URS0001BE2E74_9606;URS0001BD2F47_9606;URS0001BD724B_9606;URS0001BDDCDC_9606;URS0001BEBFBA_9606;URS0001BED49B_9606;URS00008B4F17_9606;URS0001BD4DEC_9606;URS00003BBFD4_9606	lncRNA;piRNA	0;0.05;0.13;7.43
chr9	40651087	40651117	30	199	57	121	90	77	60	16	0	120	20	81	48	2.90932	0.260267	0.723149	0	1.40689	1.63973	1.17028	0.228713	0.902819	1.12224	0.820339	0.529603	chr9:40651087-40651117	1.81761	0.000736456	2.28873	0.130316	0.535944	0.270881	NA	NA	NA	NA	NA	NA
chr11	62841602	62841789	187	1061	1263	1883	1155	2690	1717	458	478	1311	1073	1724	2181	15.5115	7.45014	16.0235	4.18353	21.8941	17.9141	15.0186	12.2705	31.54	23.8858	23.4754	24.0639	chr11:62841602-62841789	0.645052	4.15332	2.28809	0.13037	0.535944	0.270881	WDR74;RNU2-2P	protein_coding;snRNA	0.02;0.78;0.08;0.98	URS0000D583D8_9606;URS0001BDEDC3_9606;URS00006D1C46_9606;URS0000E60B66_9606;URS0000E60B75_9606;URS000054D365_9606;URS0000584C26_9606	lncRNA;sRNA;snRNA	0.14;0.98;0.99;2.43;17;1.97;1.36;1.01;1.35;4.16
chr19	46018960	46018984	24	90	130	75	149	6	115	113	451	207	268	47	129	1.31577	1.83813	1.64929	3.94722	0.872042	2.82854	1.93746	3.06475	0.0703495	0.651179	1.57232	1.42331	chr19:46018960-46018984	-1.13699	0.839361	2.27926	0.131115	0.535944	0.270881	CCDC61;MIR769	protein_coding;miRNA	0;0.01;0.2	URS000075D819_9606;URS0000EFC77D_9606;URS00004E008F_9606	precursor_RNA;miRNA	0.2;0.39;1.09
chr22_KI270733v1_random	146348	146488	140	0	0	0	85	172	48	2	0	26	227	127	155	0	0.0325334	0	0	0	0.355276	1.10526	2.59589	2.01669	1.75957	0.656271	1.71018	chr22_KI270733v1_random:146348-146488	-1.91266	-0.188139	2.28269	0.130825	0.535944	0.270881	NA	NA	NA	NA	NA	NA
chr1	149832946	149833051	105	22	22	0	8	0	0	33	77	0	179	5	0	0.321633	0.5368	0.27911	0.673916	0	0	0.104025	2.04698	0	0.0692744	0	0	chr1:149832946-149833051	-2.27739	-1.46919	2.27378	0.131579	0.53626	0.270625	H4C14	protein_coding	0.01;0.18;0.34;35;0.43;0.06;0.09;0.12;0.05;0.24;0.89	NA	NA	NA
chr1	149860764	149860869	105	22	22	0	8	0	0	33	77	0	179	5	0	0.321633	0.5368	0.27911	0.673916	0	0	0.104025	2.04698	0	0.0692744	0	0	chr1:149860764-149860869	-2.27743	-1.46919	2.27479	0.131493	0.53626	0.270625	H4C15	protein_coding	0.01;0.24;0.34;35;0.89;0.05;0.09;0.12;0.14	NA	NA	NA
chr1	163215240	163215258	18	0	0	48	0	98	26	7	0	0	0	1	1	0	0.113867	0	0	0.558107	0	0	0	1.14904	0.0138549	0.35548	0.0110334	chr1:163215240-163215258	3.70086	-2.26188	2.24494	0.134052	0.53626	0.270625	RGS5	protein_coding	0	URS0000D6D983_9606;URS0000D6D911_9606;URS00008C09F4_9606;URS00008C28D4_9606	lncRNA	0
chr3	67818074	67818092	18	35	14	34	0	0	0	16	0	0	0	0	0	0.511689	0.260267	0.177616	0	0.395326	0	0	0	0	0	0	0	chr3:67818074-67818092	3.01211	-2.87532	2.25533	0.133155	0.53626	0.270625	SUCLG2-AS1	lncRNA	0;0.01	URS0001BDBBB6_9606;URS00008B413D_9606;URS0000D57854_9606;URS000075E742_9606;URS0001BE8DC8_9606;URS0000EF2FBB_9606;URS0000D5A4FA_9606;URS00000F6797_9606;URS00008B6F05_9606;URS0001BF9269_9606;URS0001BEEF8D_9606	lncRNA	0;0.01
chr5	6448734	6448759	25	33	4	62	9	35	14	1	0	10	9	13	14	0.48245	0.0162667	0.0507473	0	0.720888	0.136644	0.117028	0.102921	0.410372	0.180113	0.191413	0.154468	chr5:6448734-6448759	1.99727	-2.0685	2.27144	0.131778	0.53626	0.270625	NA	NA	NA	NA	NA	NA
chr8	135773772	135773800	28	145	7	0	27	4	38	35	0	0	0	63	4	2.11985	0.569334	0.0888078	0	0	0	0.351084	0	0.0468997	0.872857	0.519548	0.0441336	chr8:135773772-135773800	2.9411	-1.29293	2.24485	0.13406	0.53626	0.270625	NA	NA	NA	URS0001BD5E75_9606;URS0001BF44A0_9606;URS0001BEF00C_9606	lncRNA;sRNA	0;0.01
chr14	100881024	100881048	24	6	377	25	113	270	68	70	1159	110	165	122	123	0.0877181	1.13867	4.78294	10.1438	0.290681	1.50309	1.46935	1.88688	3.16573	1.69029	0.929718	1.35711	chr14:100881024-100881048	-1.11727	1.26077	2.26013	0.132743	0.53626	0.270625	RP11-909M7.3;RTL1;MIR431	lncRNA;protein_coding;miRNA	0;0.01;0.21	URS0000A77C2C_9606;URS0001BD848A_9606;URS000067427D_9606;URS0001BC3449_9606;URS0000EFD35A_9606;URS000043908D_9606	lncRNA;pre_miRNA;miRNA	0;0.21;0.36;1.14
chr17	38852862	38852995	133	611	34	152	127	598	61	406	72	323	493	451	352	8.93263	6.60427	0.431352	0.630155	1.76734	4.41362	1.6514	5.63778	7.0115	6.24855	0.834012	3.88376	chr17:38852862-38852995	-0.874249	2.01015	2.25194	0.133447	0.53626	0.270625	RPL23;SNORA21	protein_coding;snoRNA	0.02;0.04;0.12;0.26;1.01	URS0000D6D8FD_9606;URS0000E95C04_9606;URS00009BBFBF_9606;URS0000EA63C3_9606;URS0000D6E397_9606;URS0000D6DAFB_9606;URS0000634EB5_9606;URS00004EA987_9606;URS0001BC09B1_9606;URS00000CC2A9_9606	lncRNA;snoRNA;piRNA	0.04;0.12;0.26;1.01;1;4.93
chr17	48579899	48579927	28	7635	4809	5142	8416	26649	5307	5146	20380	6670	22099	16803	12988	111.621	83.7083	61.011	178.369	59.7872	91.1419	109.434	252.716	312.457	232.803	72.559	143.302	chr17:48579899-48579927	-0.589733	7.15415	2.26853	0.132025	0.53626	0.270625	HOXB3;HOXB-AS3;RP11-357H14.16;MIR10A	protein_coding;lncRNA;miRNA	0;0.01;0.25	URS00000671A3_9606;URS000222FE1B_9606;URS00009B54F5_9606;URS0001BF47E5_9606;URS00008B487D_9606;URS0000021827_9606;URS000048795E_9606;URS0000538196_9606;URS00006CCC88_9606;URS0000EFE822_9606;URS0000EFCAB8_9606;URS0000386A25_9606;URS0000D4EF33_9606;URS000016D2D4_9606;URS000059B4F1_9606;URS000055DE1B_9606;URS000021601A_9606	lncRNA;precursor_RNA;pre_miRNA;piRNA;miRNA	0;0.01;0.25;0.37;0.44;0.45;1.22;1.27;1.33
chr18	9342129	9342147	18	0	0	48	0	98	26	7	0	0	0	1	1	0	0.113867	0	0	0.558107	0	0	0	1.14904	0.0138549	0.35548	0.0110334	chr18:9342129-9342147	3.70108	-2.26188	2.24572	0.133985	0.53626	0.270625	TWSG1	protein_coding	0	NA	NA	NA
chr19	1612215	1612236	21	197	0	24	28	0	25	39	0	39	0	0	2	2.88008	0.6344	0	0	0.279053	0.532914	0.364087	0	0	0	0.341808	0.0220668	chr19:1612215-1612236	2.44528	-1.16836	2.24345	0.134182	0.53626	0.270625	TCF3	protein_coding	0;0.09;0.11;0.01	URS00009C5E69_9606;URS00009BD73B_9606;URS00009B40F5_9606	lncRNA	0.01;0.09;0
chr20	12190881	12190899	18	35	14	34	0	0	0	16	0	0	0	0	0	0.511689	0.260267	0.177616	0	0.395326	0	0	0	0	0	0	0	chr20:12190881-12190899	3.01198	-2.87532	2.25502	0.133182	0.53626	0.270625	NA	NA	NA	URS0001BF7B6E_9606;URS0001BF1956_9606;URS0001BEB5C4_9606;URS0001BF8BB6_9606	lncRNA;sRNA	0
chr21	8207385	8207480	95	0	0	0	0	12	1	9	15	17	94	0	0	0	0.1464	0	0.131282	0	0.232296	0	1.07495	0.140699	0	0.0136723	0	chr21:8207385-8207480	-4.82127	-2.55517	2.24518	0.134031	0.53626	0.270625	CH507-513H4.1	lncRNA	0	URS00007BE6D3_9606;URS0000057950_9606;URS00001A87D2_9606;URS00001C47AC_9606;URS00002DFE82_9606;URS000049CFB5_9606;URS0000ABD8C6_9606;URS0000C90B2A_9606;URS0000C939D3_9606;URS0000C9C917_9606;URS0000CA6044_9606;URS0000CB0D0D_9606;URS000224DBA9_9606;URS000220011D_9606;URS0002253423_9606;URS000222B8DB_9606;URS0000C9F9F9_9606;URS0000125211_9606;URS0000CA7CBD_9606	lncRNA;misc_RNA;pre_miRNA;precursor_RNA;rRNA	0;0.03;0.11;0.06;0.29;1.76;0.01;0.28;0.09;0.04;0.22
chr21	8251594	8251689	95	0	0	0	0	12	1	9	15	17	94	0	0	0	0.1464	0	0.131282	0	0.232296	0	1.07495	0.140699	0	0.0136723	0	chr21:8251594-8251689	-4.82093	-2.55517	2.24612	0.13395	0.53626	0.270625	NA	NA	NA	URS0000057950_9606;URS00001A87D2_9606;URS00001C47AC_9606;URS00002DFE82_9606;URS000049CFB5_9606;URS0000C90B2A_9606;URS0000C9C917_9606;URS0000CA6044_9606;URS000224DBA9_9606;URS000220011D_9606;URS0002253423_9606;URS000222B8DB_9606;URS0000125211_9606;URS0000C9C2FC_9606;URS0000C8EE68_9606;URS0000CA76A3_9606;URS0000CB3666_9606;URS00019A2F9C_9606;URS00019A85AC_9606;URS00019AF356_9606;URS00008C90EE_9606;…	misc_RNA;pre_miRNA;precursor_RNA;lncRNA;rRNA	0;0.11;0.29;1.76;0.04;0.06;0.28;0.1;0.09;0.22
chr21	8390432	8390527	95	0	0	0	0	12	1	9	15	17	94	0	0	0	0.1464	0	0.131282	0	0.232296	0	1.07495	0.140699	0	0.0136723	0	chr21:8390432-8390527	-4.82094	-2.55517	2.24609	0.133952	0.53626	0.270625	CH507-528H12.1	lncRNA	0	URS0000057950_9606;URS00002DFE82_9606;URS00019A2F9C_9606;URS00019A85AC_9606;URS00019AF356_9606;URS00008C90EE_9606;URS0001ACBA3D_9606;URS0001A973F3_9606;URS0001B6E8CA_9606;URS00002E16CD_9606;URS000043B91E_9606;URS0000868511_9606;URS000086853A_9606;URS00008FED4F_9606;URS0000CA7E3A_9606;URS0000CAD839_9606;URS0000CB738B_9606;URS0000CBB795_9606;URS0000CBCE18_9606;URS0000E60B81_9606;URS00021ED91A_9606;…	misc_RNA;lncRNA;rRNA;precursor_RNA;pre_miRNA	0;0.06;0.04;0.11;0.29;1.76;0.01;0.28;0.09;0.05;0.22
chr21	8434618	8434713	95	0	0	0	0	12	1	9	15	17	94	0	0	0	0.1464	0	0.131282	0	0.232296	0	1.07495	0.140699	0	0.0136723	0	chr21:8434618-8434713	-4.82029	-2.55517	2.24788	0.133798	0.53626	0.270625	CH507-528H12.1	lncRNA	0	URS00019A2F9C_9606;URS00019AF356_9606;URS00002E16CD_9606;URS00019DF552_9606;URS00001C47AC_9606;URS0000C90B2A_9606;URS000220011D_9606;URS0001A303E2_9606;URS00008C90EE_9606;URS00021ED91A_9606;URS000215424F_9606;URS00007BE6D3_9606;URS0000E7DAE9_9606;URS0000057950_9606;URS00001A87D2_9606;URS00002DFE82_9606;URS000049CFB5_9606;URS0000ABD8C6_9606;URS0000C9C917_9606;URS0000CA6044_9606;URS0002253423_9606;…	lncRNA;precursor_RNA;misc_RNA;rRNA;pre_miRNA	0;0.11;0.03;0.09;0.29;1.76;0.01;0.06;0.28;0.32;0.1;0.14;0.22
chr22_KI270733v1_random	123670	123765	95	0	0	0	0	12	1	9	15	17	94	0	0	0	0.1464	0	0.131282	0	0.232296	0	1.07495	0.140699	0	0.0136723	0	chr22_KI270733v1_random:123670-123765	-4.82083	-2.55517	2.24639	0.133926	0.53626	0.270625	NA	NA	NA	NA	NA	NA
chrUn_GL000220v1	106820	106915	95	0	0	0	0	12	1	9	15	17	94	0	0	0	0.1464	0	0.131282	0	0.232296	0	1.07495	0.140699	0	0.0136723	0	chrUn_GL000220v1:106820-106915	-4.82086	-2.55517	2.2463	0.133934	0.53626	0.270625	NA	NA	NA	NA	NA	NA
chrUn_GL000220v1	150792	150887	95	0	0	0	0	12	1	9	15	17	94	0	0	0	0.1464	0	0.131282	0	0.232296	0	1.07495	0.140699	0	0.0136723	0	chrUn_GL000220v1:150792-150887	-4.82089	-2.55517	2.24622	0.133942	0.53626	0.270625	NA	NA	NA	NA	NA	NA
chr4	155454919	155454962	43	0	43	128	156	23	207	22	118	125	330	205	157	0	0.357867	0.545534	1.03275	1.48828	1.70806	2.02849	3.77377	0.269673	2.84025	2.83017	1.73224	chr4:155454919-155454962	-1.43431	0.655841	2.23856	0.134606	0.536713	0.270258	NA	NA	NA	URS0001BE5ABC_9606;URS0001BE6358_9606	lncRNA	0
chr5	160485370	160485429	59	7122	36077	14233	26085	14549	14500	23348	191885	17666	32740	9119	15496	104.121	379.794	457.703	1679.41	165.49	241.396	339.186	374.403	170.586	126.343	198.249	170.974	chr5:160485370-160485429	-0.617774	8.52093	2.23856	0.134607	0.536713	0.270258	MIR3142HG;MIR146A	lncRNA;miRNA	0;0.03;0.6	URS0000D607AD_9606;URS00008B80BC_9606;URS0000D5A79B_9606;URS00008E3A4A_9606;URS00001C68D8_9606;URS00019F5D2C_9606;URS00009B821E_9606;URS0001BE1000_9606;URS00008516C5_9606;URS000085B631_9606;URS000085C348_9606;URS000086126A_9606;URS000075D8A0_9606;URS000065B202_9606;URS0000729CD8_9606;URS0001BBF222_9606;URS00005E1F00_9606;URS0000EFDED6_9606;URS00001F9D6B_9606;URS000050B527_9606;URS0000EFD8AA_9606;…	lncRNA;miRNA;pre_miRNA	0;0.03;0.02;0.15;0.6;0.68;2.68;1;2.57
chr1	207802489	207802514	25	0	13	107	14	3	0	0	0	7	0	0	42	0	0	0.164929	0	1.24411	0.0956511	0.182044	0	0.0351747	0	0	0.463403	chr1:207802489-207802514	3.80846	-2.26926	2.2207	0.136171	0.538981	0.268427	MIR29B2CHG;MIR29B2	lncRNA;miRNA	0;0.31	URS0000D57E90_9606;URS0000D57EBF_9606;URS0000D5C2B0_9606;URS0000D5D440_9606;URS0000D5E208_9606;URS0000D5895A_9606;URS0000D56DB3_9606;URS0000D5854F_9606;URS0000D5A2F3_9606;URS0000D5A65C_9606;URS0000D5A7EF_9606;URS0000D5AA43_9606;URS0000D5B0E7_9606;URS0000D5B326_9606;URS0000D5B720_9606;URS0000D5BE57_9606;URS0000D5C516_9606;URS0000D5D072_9606;URS0000D5D61A_9606;URS0000D5AA3A_9606;URS0000D5B969_9606;…	lncRNA;pre_miRNA;precursor_RNA;miRNA	0;0.02;0.01;0.31;0.35;0.38;0.4;1.04;1.09;1.14
chr2	104991049	104991070	21	0	0	59	43	111	0	0	0	4	0	0	23	0	0	0	0	0.686006	0.0546578	0.559134	0	1.30147	0	0	0.253768	chr2:104991049-104991070	3.71199	-1.92587	2.21978	0.136253	0.538981	0.268427	MRPS9-AS2	lncRNA	0	URS0000D58A12_9606;URS0001BF425B_9606;URS00008C41E2_9606;URS000075B9F9_9606;URS00002E6B57_9606;URS0000D595C5_9606;URS00009B5397_9606;URS00009C1A45_9606	lncRNA	0
chr8	133046493	133046516	23	0	36	0	0	2	0	12	36	16	40	0	1	0	0.1952	0.456726	0.315078	0	0.218631	0	0.457426	0.0234498	0	0	0.0110334	chr8:133046493-133046516	-3.79343	-2.60019	2.21958	0.136271	0.538981	0.268427	TG;SLA;MIR7848	protein_coding;miRNA	0;0.23	URS000075EC0C_9606;URS000075EF24_9606	precursor_RNA;miRNA	0.23;1
chr15	69406440	69406472	32	68	16	72	26	57	42	6	25	17	8	5	47	0.994139	0.0976001	0.202989	0.218804	0.83716	0.232296	0.338081	0.0914852	0.66832	0.0692744	0.574238	0.51857	chr15:69406440-69406472	1.71649	-1.22297	2.22628	0.13568	0.538981	0.268427	PAQR5;RP11-253M7.1;AC027237.2	protein_coding;lncRNA;misc_RNA	0;0.01;0.29	URS0000D57E41_9606;URS0000D586E7_9606;URS0001BD243E_9606;URS0001BD321A_9606;URS0000D57C06_9606;URS0000D5AE25_9606;URS000027D823_9606;URS00003A5AD3_9606;URS0000D56DE3_9606;URS0000D58B81_9606;URS0000D5CC72_9606;URS00008E397F_9606;URS00008E3A12_9606;URS0001BDF470_9606;URS0001BE1C37_9606;URS0000EEAD64_9606;URS0000D594C0_9606;URS00008E3A4F_9606;URS0000EF4E52_9606;URS0000D588FD_9606;URS0001BF1169_9606;…	lncRNA;Y_RNA	0;0.29
chr17	7017626	7017649	23	0	0	43	1	1	1	16	59	0	0	65	32	0	0.260267	0	0.516377	0.499971	0	0.0130031	0	0.0117249	0.900567	0.0136723	0.353069	chr17:7017626-7017649	-4.19707	-2.06412	2.22156	0.136095	0.538981	0.268427	RP11-589P10.7;MIR497HG;MIR195	lncRNA;miRNA	0;0.01;0.26	URS0000D5A03D_9606;URS0000D5C06C_9606;URS00005CADF8_9606;URS0000D5A80E_9606;URS0001BF7ED8_9606;URS0000D571AB_9606;URS0000D5CD6F_9606;URS00009AFD90_9606;URS0001BCAB7E_9606;URS0001BE13DE_9606;URS0001BFA12F_9606;URS0001BFA23D_9606;URS00001C85B0_9606;URS000075E9D2_9606;URS0001BE5518_9606;URS000025D954_9606;URS000040EE1D_9606;URS00006D9757_9606;URS0000EFC120_9606;URS000075E232_9606;URS0000476C64_9606	lncRNA;pre_miRNA;miRNA	0;0.01;0.26;0.3;0.37;1;1.05
chr17	22524060	22524095	35	0	0	0	37	3	23	38	34	83	151	2	1	0	0.618134	0	0.297573	0	1.13415	0.481115	1.72678	0.0351747	0.0277097	0.314463	0.0110334	chr17:22524060-22524095	-3.60768	-1.27955	2.22258	0.136005	0.538981	0.268427	MTRNR2L1	protein_coding	0.03;0.47;11.67;0.05	URS0001BCBD09_9606;URS000090169F_9606	lncRNA;ncRNA	0;0.03
chrX	41316532	41316588	56	126	487	660	283	946	470	816	450	794	1192	868	729	1.84208	13.2736	6.17849	3.93847	7.67397	10.8496	3.67988	13.6313	11.0918	12.026	6.42599	8.04335	chrX:41316532-41316588	-0.802315	3.04367	2.22224	0.136036	0.538981	0.268427	AL391647.2	misc_RNA	0.55	URS0001D47D05_9606;URS0000D58911_9606;URS0000D58B56_9606;URS0001BDF2D1_9606;URS0001BF7F2A_9606;URS0000D5ADD9_9606;URS0000D5CA6E_9606;URS0001BCF7C3_9606;URS0001BD04EB_9606;URS0001BDB537_9606;URS0001BE261F_9606;URS0001BE68B5_9606;URS0001BEB6CB_9606;URS0001BEE8BE_9606;URS0000D5DD81_9606;URS0001BE5B87_9606;URS0000990DE9_9606;URS0000923EDC_9606;URS00006C06E6_9606;URS0000B52E69_9606	lncRNA;sRNA;SRP_RNA;Y_RNA;miRNA	0;0.01;0.55;2.43
chr2	163065632	163065655	23	122	190	312	57	1	17	143	0	128	1	41	0	1.7836	2.32613	2.4105	0	3.62769	1.74905	0.741178	0.0114357	0.0117249	0.56805	0.232429	0	chr2:163065632-163065655	2.90517	0.196714	2.20895	0.137212	0.540925	0.266863	NA	NA	NA	NA	NA	NA
chr3	129605275	129605320	45	53	5	90	91	109	15	0	3	12	4	81	47	0.774843	0	0.0634342	0.0262565	1.04645	0.163973	1.18328	0.0457426	1.27802	1.12224	0.205085	0.51857	chr3:129605275-129605320	2.19052	-0.83536	2.20695	0.13739	0.540925	0.266863	PLXND1	protein_coding	0	NA	NA	NA
chr3	132229118	132229171	53	765	576	1150	67	209	1	429	129	493	1	72	36	11.1841	6.9784	7.30761	1.12903	13.3713	6.73657	0.871209	0.0114357	2.45051	0.997551	0.0136723	0.397203	chr3:132229118-132229171	1.33741	2.10827	2.21147	0.136988	0.540925	0.266863	CPNE4;tRNA_21916	protein_coding;Cys_tRNA	0;0.74	URS00006D9244_9606;URS00002CD0DD_9606	ncRNA;piRNA	0.74;1.77
chr3	157153542	157153588	46	4005583	6917351	7524986	8642548	2668293	6701747	6108806	5200585	4752115	4186475	1800181	4078006	58560.4	99370	87759.3	45516.3	87494.7	64935	112380	47875.1	31285.5	24941.3	91628.4	44994.3	chr3:157153542-157153588	0.543585	16.0188	2.2072	0.137368	0.540925	0.266863	CCNL1;AC104411.1	protein_coding;misc_RNA	0;0.01;0.02;0.35;0.49	URS0000D6E5A6_9606;URS0000D6E5FC_9606;URS0000CF5802_9606;URS0000D6EA8A_9606;URS00008BB35C_9606;URS0001BEDB5E_9606;URS0000699390_9606;URS0000007258_9606	lncRNA;sRNA;Y_RNA;piRNA	0.01;0.02;0.04;0.49;1.77
chr17	69986059	69986095	36	323	176	228	271	412	116	310	329	250	705	703	423	4.72216	5.04267	2.23288	2.87946	2.65101	3.41611	3.52384	8.06213	4.83067	9.73998	1.58599	4.66713	chr17:69986059-69986095	-0.763552	2.16056	2.20464	0.137596	0.541115	0.26671	LINC01497;AC004562.1	lncRNA;misc_RNA	0;0.33	URS00008B1FD6_9606;URS0001BCE9CF_9606;URS00008BB78D_9606;URS0001BF83CC_9606;URS0001BD9AA5_9606;URS0001BD943C_9606;URS0001BE832E_9606;URS0001BEAF02_9606;URS0001BF1C19_9606;URS0001BF6A33_9606;URS0001BF0466_9606;URS0001BCCE15_9606;URS0001BE1EA7_9606;URS0001BCA80E_9606;URS0001BD7FE6_9606;URS0001BE8CAE_9606;URS0000DBAC79_9606;URS0000D56EB9_9606;URS0000D58280_9606;URS0000D58EAC_9606;URS0000D5E1D3_9606;…	lncRNA;Y_RNA	0;0.01;0.33
chr2	147472131	147472176	45	0	95	3	42	320	18	27	4	24	726	180	79	0	0.4392	1.20525	0.0350086	0.0348817	0.327947	0.546131	8.30228	3.75197	2.49388	0.246102	0.871639	chr2:147472131-147472176	-1.99075	0.628897	2.20076	0.137943	0.541862	0.266111	AC013406.1	misc_RNA	0.41	URS0001BF0D8D_9606;URS0001BECD33_9606;URS0001BDA093_9606;URS0001BCFF9E_9606;URS0001BE329A_9606;URS0001BF826E_9606;URS00006777A8_9606	lncRNA;Y_RNA	0;0.41
chr11	61508598	61508616	18	49	0	2	19	2	85	0	0	14	0	0	32	0.716365	0	0	0	0.0232545	0.191302	0.247059	0	0.0234498	0	1.16215	0.353069	chr11:61508598-61508616	3.116	-1.99592	2.19667	0.138309	0.542252	0.265798	MIR4488	miRNA	0.29	URS0001BE7058_9606;URS000075B350_9606;URS0000419B5A_9606	lncRNA;pre_miRNA;miRNA	0.03;0.29;1
chr16	20487132	20487176	44	0	29	0	128	0	80	0	7	0	0	1	0	0	0	0.367918	0.0612651	0	0	1.6644	0	0	0.0138549	1.09379	0	chr16:20487132-20487176	3.64646	-1.7794	2.19614	0.138357	0.542252	0.265798	ACSM2A	protein_coding	0;0.04;0.07	URS00009AD6D4_9606	lncRNA	0.01;0.11
chr16	20536758	20536802	44	0	29	0	128	0	80	0	7	0	0	1	0	0	0	0.367918	0.0612651	0	0	1.6644	0	0	0.0138549	1.09379	0	chr16:20536758-20536802	3.64577	-1.7794	2.19419	0.138532	0.54232	0.265745	ACSM2B	protein_coding	0;0.04;0.07	URS00009AD6D4_9606	lncRNA	0.01;0.04
chr11	2134172	2134203	31	595	601	601	1010	1582	610	180	387	901	580	616	697	8.69871	2.928	7.62479	3.38709	6.98796	12.3117	13.1331	6.63268	18.5488	8.5346	8.34012	7.69028	chr11:2134172-2134203	0.706914	3.13087	2.19007	0.138903	0.543155	0.265076	IGF2;RP11-889I17.2;INS-IGF2;MIR483	protein_coding;miRNA	0;0.01;0.41	URS0001A14C95_9606;URS0001BF4C55_9606;URS000018B0EE_9606;URS0000EFDDA3_9606;URS000003575B_9606	lncRNA;pre_miRNA;precursor_RNA;miRNA	0;0.01;0.41;0.48;1.41
chr2	101272937	101273047	110	3494	2422	1772	6702	3086	5269	1188	960	1696	4851	4353	3824	51.0812	19.3248	30.7275	8.40207	20.6034	23.1749	87.1469	55.4743	36.1831	60.3103	72.0395	42.1917	chr2:101272937-101273047	0.635811	5.40075	2.18106	0.139718	0.543261	0.264991	RNF149;SNORD89	protein_coding;snoRNA	0;0.96	URS00009BB5D8_9606;URS0000633321_9606;URS0001BC1050_9606;URS00004EB0AA_9606	lncRNA;snoRNA;piRNA	0.04;0.96;4.07
chr5	149430698	149430722	24	6	246	17	275	114	233	174	816	70	324	27	649	0.0877181	2.8304	3.12096	7.14176	0.197663	0.956511	3.57586	3.70515	1.33664	0.374082	3.18565	7.16068	chr5:149430698-149430722	-1.20982	1.50157	2.18244	0.139593	0.543261	0.264991	CARMN;MIR145	lncRNA;miRNA	0;0.27	URS000224E9B4_9606;URS000222BBF4_9606;URS0002249504_9606;URS0002201350_9606;URS0002214ABC_9606;URS000223B095_9606;URS000225F25C_9606;URS0002202D29_9606;URS000220C388_9606;URS000227754E_9606;URS0000EA52F9_9606;URS00008B4C59_9606;URS00008B4DA8_9606;URS00002F66E1_9606;URS00004C97B7_9606;URS000075B0FB_9606;URS000075D0E2_9606;URS0001BD9BAD_9606;URS0001BF19BC_9606;URS0001BF357D_9606;URS00008B30D8_9606;…	lncRNA;precursor_RNA;tRNA;sRNA;pre_miRNA;miRNA	0;0.01;0.27;0.28;0.39;1.09;1.14
chr6	81230906	81230930	24	491	173	270	20	1	1	122	0	38	104	0	1	7.17827	1.98453	2.19482	0	3.13935	0.519249	0.260062	1.18931	0.0117249	0	0.0136723	0.0110334	chr6:81230906-81230930	1.97706	0.484693	2.18621	0.139251	0.543261	0.264991	NA	NA	NA	URS0001BDDF13_9606	lncRNA	0
chr13	70440975	70441008	33	78	197	50	201	348	121	137	528	158	395	274	270	1.14034	2.22853	2.49931	4.62114	0.581361	2.15898	2.61363	4.51708	4.08027	3.79624	1.65435	2.97902	chr13:70440975-70441008	-0.875346	1.46691	2.18534	0.139331	0.543261	0.264991	NA	NA	NA	URS0001BEBD00_9606;URS0001BD705A_9606;URS0001BEF76E_9606;URS0001BF0E4C_9606;URS0000B52E69_9606	lncRNA;miRNA	0;1.43
chrX	49200234	49200254	20	674	13	69	27	5	66	19	2	35	2	68	51	9.85367	0.309067	0.164929	0.0175043	0.802279	0.478256	0.351084	0.0228713	0.0586246	0.942131	0.902373	0.562704	chrX:49200234-49200254	1.83455	0.297829	2.18226	0.139609	0.543261	0.264991	SYP-AS1	lncRNA	0.01	URS0000918622_9606;URS0000983B53_9606;URS0001BD9BA6_9606;URS000075CF9F_9606;URS00005DC83A_9606;URS0001BD32D6_9606	SRP_RNA;lncRNA	0;0.01
chr17	81693843	81693868	25	2	0	0	0	0	1	21	0	0	86	33	0	0.0292394	0.3416	0	0	0	0	0	0.983466	0	0.457211	0.0136723	0	chr17:81693843-81693868	-3.60174	-2.50047	2.17922	0.139885	0.543298	0.264962	HGS;MIR6786	protein_coding;miRNA	0;0.01;0.02;0.08;0.22	URS000099BA6B_9606;URS000075CB6A_9606;URS000075E834_9606	SRP_RNA;precursor_RNA;miRNA	0;0.22;1.09
chrX	53557220	53557269	49	81359	223744	90912	147434	322794	93779	138869	1181680	88132	329853	143929	155161	1189.44	2258.94	2838.6	10342.3	1057.05	1204.28	1917.1	3772.08	3784.73	1994.12	1282.18	1711.95	chrX:53557220-53557269	-0.581856	11.4406	2.1768	0.140105	0.543315	0.264948	HUWE1;MIRLET7F2	protein_coding;miRNA	0;0.59	URS000099C2D3_9606;URS000075D19A_9606;URS00005D05D7_9606;URS0001BC101E_9606;URS0000EFE6B5_9606;URS00003B7674_9606	SRP_RNA;pre_miRNA;precursor_RNA;miRNA	0;0.59;0.6;0.68;2.23
chrX	123883822	123883853	31	1	1	2	25	1	34	9	0	46	72	28	66	0.0146197	0.1464	0.0126868	0	0.0232545	0.628565	0.325078	0.823367	0.0117249	0.387936	0.464859	0.728205	chrX:123883822-123883853	-2.21716	-1.63467	2.1757	0.140205	0.543315	0.264948	XIAP	protein_coding	0	URS0000923EDC_9606;URS000093B8FA_9606	SRP_RNA	0
chr5	45695866	45695908	42	10	31	27	29	265	9	33	33	4	0	7	4	0.146197	0.5368	0.393292	0.288821	0.313935	0.0546578	0.37709	0	3.1071	0.0969841	0.123051	0.0441336	chr5:45695866-45695908	2.21836	-1.05329	2.17346	0.14041	0.543497	0.264803	HCN1	protein_coding	0;0.06;0.1;0.05	URS00002E433C_9606	piRNA	1.5
chr3	37969451	37969474	23	0	87	2	40	4	27	32	293	22	46	32	15	0	0.520534	1.10375	2.56438	0.0232545	0.300618	0.520125	0.52604	0.0468997	0.443356	0.369153	0.165501	chr3:37969451-37969474	-2.04075	-0.800312	2.15743	0.141882	0.548577	0.260762	CTDSPL;MIR26A1	protein_coding;miRNA	0;0.3	URS0000E931D2_9606;URS000023C301_9606;URS000068669B_9606;URS00007251C9_9606;URS0001BC7353_9606;URS00006F3F92_9606;URS0000EFEBDE_9606;URS00000C0D3F_9606	lncRNA;pre_miRNA;precursor_RNA;miRNA	0;0.3;0.31;5.75;1.05;0.37
chr5	59703665	59703688	23	0	11	73	18	1	98	12	0	0	1	56	0	0	0.1952	0.139555	0	0.848787	0	0.234056	0.0114357	0.0117249	0.775873	1.33989	0	chr5:59703665-59703688	4.48619	-1.64018	2.15048	0.142525	0.548886	0.260518	PDE4D;MIR582	protein_coding;miRNA	0;0.23	URS00008C16CC_9606;URS0001BEF897_9606;URS0001BF278A_9606;URS000068CA2F_9606;URS0001BC9475_9606;URS0000EFD200_9606;URS00000B0E50_9606	lncRNA;pre_miRNA;miRNA	0;0.23;0.38;1
chr5	135562624	135562646	22	119	104	58	0	0	0	52	0	7	0	0	0	1.73974	0.845867	1.31943	0	0.674379	0.0956511	0	0	0	0	0	0	chr5:135562624-135562646	2.5565	-1.27367	2.14969	0.142599	0.548886	0.260518	CTC-321K16.1	lncRNA	0	URS0000941A94_9606;URS00005BB368_9606;URS00008BBC0A_9606;URS0001BCC811_9606;URS0001BE9600_9606	SRP_RNA;lncRNA	0;0.01
chrX	134169581	134169604	23	0	0	2	9	0	0	0	43	27	0	71	0	0	0	0	0.376343	0.0232545	0.36894	0.117028	0	0	0.983696	0	0	chrX:134169581-134169604	-3.81033	-2.46941	2.15218	0.142368	0.548886	0.260518	AC002407.3;MIR92A2	lncRNA;miRNA	0;0.02;0.31	URS0000D5C047_9606;URS0000657EA4_9606;URS00002E728C_9606;URS0001BC3F2A_9606;URS0000EFE2B1_9606;URS000075C4FE_9606;URS0000451A59_9606	lncRNA;pre_miRNA;miRNA	0;0.02;0.29;0.31;0.37;1;1.05
chrX	136571782	136571815	33	272	120	512	221	110	235	50	105	168	114	156	151	3.97656	0.813334	1.52242	0.918977	5.95314	2.29563	2.87369	1.30366	1.28974	2.16136	3.213	1.66604	chrX:136571782-136571815	0.968971	1.23696	2.15418	0.142183	0.548886	0.260518	Z97632.1	misc_RNA	0.3	URS0001BEC791_9606;URS0000707498_9606	sRNA;Y_RNA	0.02;0.3
chr3	47849554	47849630	76	2	34	9	61	5	62	74	179	43	31	79	41	0.0292394	1.20373	0.431352	1.56664	0.104645	0.587571	0.79319	0.354505	0.0586246	1.09453	0.847684	0.45237	chr3:47849554-47849630	-1.955	-0.617424	2.11492	0.145869	0.551155	0.258726	DHX30;MIR1226	protein_coding;miRNA	0;0.54;1.01	URS000064B9B1_9606;URS000075EAB0_9606;URS0001BC4422_9606;URS00002971AB_9606	pre_miRNA;miRNA	1.01;2.92;3.45
chr3	104160676	104160710	34	79	67	0	1	284	54	0	28	0	2	3	57	1.15496	0	0.850018	0.24506	0	0	0.0130031	0.0228713	3.32988	0.0415646	0.738305	0.628904	chr3:104160676-104160710	2.50417	-0.712193	2.11204	0.146145	0.551155	0.258726	tRNA_27556	Pseudo_tRNA	0.47	URS0001BE0C83_9606;URS000074CBFD_9606	lncRNA;tRNA	0;0.47
chr3	106324344	106324368	24	4	104	32	66	4	0	42	150	33	181	20	2	0.0584788	0.6832	1.31943	1.31282	0.372071	0.450927	0.858206	2.06985	0.0468997	0.277097	0	0.0220668	chr3:106324344-106324368	-1.63668	-0.626375	2.13577	0.143898	0.551155	0.258726	NA	NA	NA	NA	NA	NA
chr6	26568851	26568948	97	2	22	0	0	0	3	7	29	0	1	102	22	0.0292394	0.113867	0.27911	0.253813	0	0	0	0.0114357	0	1.4132	0.041017	0.242735	chr6:26568851-26568948	-2.44316	-2.1628	2.11232	0.146117	0.551155	0.258726	tRNA_21334	Tyr_tRNA	1.07	URS00002CA973_9606;URS00007241B3_9606;URS000074FC25_9606;URS000048B6AB_9606;URS000061F7FC_9606	ncRNA;piRNA	1.07;2.62;2.69;3.13;3.03
chr8	86518615	86518650	35	65	190	174	131	84	73	265	255	222	255	173	184	0.95028	4.31067	2.4105	2.2318	2.02314	3.03351	1.70341	2.91609	0.984893	2.39689	0.99808	2.03015	chr8:86518615-86518650	-0.949704	1.13122	2.11309	0.146044	0.551155	0.258726	CPNE3	protein_coding	0	URS0001BE2528_9606;URS0001BF9CBF_9606;URS0000E9C177_9606;URS0001BDEA22_9606;URS0001BF95C2_9606	lncRNA	0
chr9	94176346	94176431	85	79809	213703	87812	142158	314540	91590	132520	1121093	85124	318325	140831	151448	1166.78	2155.66	2711.21	9811.98	1021.01	1163.17	1848.5	3640.25	3687.96	1951.2	1252.25	1670.99	chr9:94176346-94176431	-0.574225	11.3845	2.12627	0.144793	0.551155	0.258726	MIRLET7A1HG;MIRLET7F1	lncRNA;miRNA	0;0.01;0.02;0.03;0.17;0.98	URS00009982F9_9606;URS00009BC371_9606;URS0001BEC3D3_9606;URS0001BE6EF2_9606;URS00008B37A3_9606;URS0000D57458_9606;URS0000D5AF17_9606;URS0000D5C0CD_9606;URS0000D5CC8F_9606;URS0000D5D752_9606;URS0000E7B525_9606;URS0002123140_9606;URS000212315C_9606;URS00021231CD_9606;URS000212322B_9606;URS0000E7FDA2_9606;URS0000585F84_9606;URS0000EF4972_9606;URS0001BF0F1B_9606;URS0000D5C57D_9606;URS0000D59BF1_9606;…	SRP_RNA;lncRNA;pre_miRNA;precursor_RNA;piRNA;miRNA;misc_RNA	0;0.13;0.01;0.02;0.04;0.98;1.09;2.66;3.86;2.83;4.25;17;4.05;0.03;0.17
chr11	118994559	118994591	32	10	28	46	0	9	22	2	8	3	3	2	2	0.146197	0.0325334	0.355231	0.0700173	0.534852	0.0409933	0	0.034307	0.105524	0.0277097	0.300791	0.0220668	chr11:118994559-118994591	2.1204	-2.6076	2.11126	0.146219	0.551155	0.258726	AP003392.6;AP003392.14	misc_RNA	0.11;0.33	URS0001BEED79_9606;URS0000D59A90_9606;URS0000D5D3EA_9606;URS0001BE3EC3_9606;URS0001BEEA78_9606;URS0000D59875_9606;URS0000D5C267_9606;URS00020F6741_9606;URS0002271038_9606;URS00008BB6E5_9606;URS0000A7F66A_9606;URS0000988E9F_9606;URS0001BDA612_9606;URS0000D5D229_9606;URS0001BD722A_9606;URS000069C14B_9606	lncRNA;SRP_RNA;Y_RNA	0;0.01;0.04;0.11;0.33
chr12	50743654	50743686	32	459	2005	1308	1628	2181	732	1619	3668	1427	4420	1891	825	6.71044	26.3358	25.4371	32.1029	15.2084	19.4992	21.1691	50.5456	25.572	26.1996	10.0081	9.10256	chr12:50743654-50743686	-0.624336	4.48215	2.12721	0.144703	0.551155	0.258726	DIP2B;AC078818.1	protein_coding;misc_RNA	0;0.27	URS00006DBA38_9606	Y_RNA	0.27
chr13	79361272	79361293	21	86	9	0	37	0	27	0	0	0	54	1	0	1.25729	0	0.114181	0	0	0	0.481115	0.617525	0	0.0138549	0.369153	0	chr13:79361272-79361293	3.74697	-1.93183	2.12431	0.144978	0.551155	0.258726	RBM26	protein_coding	0	URS00009C13BB_9606	lncRNA	0
chr15	25817980	25818021	41	737	1031	1224	1624	563	1188	1050	479	786	757	363	771	10.7747	17.08	13.0801	4.19228	14.2317	10.7403	21.1171	8.65679	6.60113	5.02932	16.2427	8.50675	chr15:25817980-25818021	0.673235	3.50829	2.11384	0.145972	0.551155	0.258726	ATP10A	protein_coding	0	URS000064F96B_9606	Y_RNA	0.47
chr19	21145826	21145848	22	141	10	156	12	2	15	50	0	74	1	49	0	2.06138	0.813334	0.126868	0	1.81385	1.01117	0.156037	0.0114357	0.0234498	0.678889	0.205085	0	chr19:21145826-21145848	2.34712	-0.738728	2.12437	0.144973	0.551155	0.258726	ZNF431	protein_coding	0	NA	NA	NA
chr21	8434735	8434858	123	3	38	42	7	1	68	0	114	28	1	0	0	0.0438591	0	0.4821	0.997746	0.488343	0.382605	0.0910218	0.0114357	0.0117249	0	0.929718	0	chr21:8434735-8434858	2.46689	-1.68082	2.11565	0.1458	0.551155	0.258726	CH507-528H12.1	lncRNA	0	URS00019A2F9C_9606;URS00019AF356_9606;URS00002E16CD_9606;URS00019DF552_9606;URS00001C47AC_9606;URS0000C90B2A_9606;URS000220011D_9606;URS0001A303E2_9606;URS00008C90EE_9606;URS00021ED91A_9606;URS000215424F_9606;URS00007BE6D3_9606;URS0000E7DAE9_9606;URS0000057950_9606;URS00001A87D2_9606;URS00002DFE82_9606;URS000049CFB5_9606;URS0000ABD8C6_9606;URS0000C9C917_9606;URS0000CA6044_9606;URS0002253423_9606;…	lncRNA;precursor_RNA;misc_RNA;rRNA;pre_miRNA	0;0.14;0.03;0.12;0.93;0.01;0.08;0.36;0.42;0.13;0.07;0.04;0.28
chr22	39319051	39319113	62	429	40	246	147	1675	162	256	368	153	754	1466	540	6.27185	4.16427	0.507473	3.22079	2.8603	2.09066	1.91146	8.62248	19.6392	20.3112	2.21492	5.95804	chr22:39319051-39319113	-0.859874	2.70174	2.14072	0.143434	0.551155	0.258726	RPL3;SNORD43	protein_coding;snoRNA	0.01;0.74;0.02;0.03;0.04;0.05;0.97	URS0000D6E5F4_9606;URS0000D6E6AD_9606;URS0000D6DFE9_9606;URS0000D6E3D3_9606;URS000063F175_9606;URS000019516C_9606;URS000022EFB6_9606;URS0001BC23F4_9606	lncRNA;snoRNA;piRNA	0.03;0.04;0.05;0.97;2.21;1
chrX	50003203	50003227	24	145	95	7	16	10	137	45	154	110	199	83	177	2.11985	0.732	1.20525	1.34783	0.0813906	1.50309	0.20805	2.27569	0.117249	1.14995	1.87311	1.95291	chrX:50003203-50003227	-1.60965	0.308801	2.10782	0.146548	0.551155	0.258726	CLCN5;MIR532	protein_coding;miRNA	0;0.26	URS00009B3940_9606;URS0000686139_9606;URS00007B250F_9606;URS0000EFD6AE_9606;URS00004B4B85_9606	lncRNA;pre_miRNA;miRNA	0;0.23;0.26;0.4;1.09
chrX	121972864	121972892	28	0	17	0	31	7	1	26	95	10	50	0	33	0	0.422934	0.215676	0.831455	0	0.136644	0.403097	0.571783	0.0820744	0	0.0136723	0.364102	chrX:121972864-121972892	-2.83022	-1.84248	2.10835	0.146497	0.551155	0.258726	NA	NA	NA	URS0001BD15AD_9606;URS0001BD2922_9606;URS0001BEC565_9606;URS0001BF9579_9606;URS0001BF43C0_9606;URS0001BF54AE_9606	lncRNA	0;0.32;0.57
chrX	144927792	144927814	22	946	464	360	629	2026	387	113	475	353	268	678	964	13.8302	1.83813	5.88669	4.15728	4.1858	4.82355	8.17896	3.06475	23.7547	9.3936	5.29119	10.6362	chrX:144927792-144927814	0.813086	2.99004	2.10898	0.146437	0.551155	0.258726	NA	NA	NA	URS0001BCFCF9_9606	lncRNA	0
chr22_KI270733v1_random	168871	168994	123	3	38	42	7	1	68	0	114	28	1	0	0	0.0438591	0	0.4821	0.997746	0.488343	0.382605	0.0910218	0.0114357	0.0117249	0	0.929718	0	chr22_KI270733v1_random:168871-168994	2.46667	-1.68082	2.11671	0.145699	0.551155	0.258726	NA	NA	NA	NA	NA	NA
chr22_KI270733v1_random	175268	179772	4504	1614167	519077	1173082	748954	1304600	1462428	372905	166769	1897845	467332	1575506	1349873	23598.6	6065.93	6585.44	1459.59	13639.7	25933	9738.74	5344.25	15296.3	21828.4	19994.8	14893.7	chr22_KI270733v1_random:175268-179772	0.664047	13.7417	2.1374	0.143745	0.551155	0.258726	NA	NA	NA	NA	NA	NA
chrUn_GL000220v1	106937	107060	123	3	38	42	7	1	68	0	114	28	1	0	0	0.0438591	0	0.4821	0.997746	0.488343	0.382605	0.0910218	0.0114357	0.0117249	0	0.929718	0	chrUn_GL000220v1:106937-107060	2.46664	-1.68082	2.11684	0.145687	0.551155	0.258726	NA	NA	NA	NA	NA	NA
chrUn_GL000220v1	150909	151032	123	3	38	42	7	1	68	0	114	28	1	0	0	0.0438591	0	0.4821	0.997746	0.488343	0.382605	0.0910218	0.0114357	0.0117249	0	0.929718	0	chrUn_GL000220v1:150909-151032	2.46699	-1.68082	2.11517	0.145846	0.551155	0.258726	NA	NA	NA	NA	NA	NA
chrUn_GL000220v1	157305	161802	4497	1615122	519756	1173462	748775	1304839	1463297	373325	167227	1898378	467590	1575694	1350936	23612.6	6072.76	6594.06	1463.6	13644.1	25940.3	9736.41	5347.2	15299.1	21831	20006.7	14905.4	chrUn_GL000220v1:157305-161802	0.663369	13.7424	2.13382	0.144082	0.551155	0.258726	NA	NA	NA	NA	NA	NA
chr2	10358699	10358717	18	45	44	332	1	0	70	28	0	63	2	0	0	0.657886	0.455467	0.558221	0	3.86024	0.86086	0.0130031	0.0228713	0	0	0.957063	0	chr2:10358699-10358717	2.77008	-0.643358	2.1015	0.147155	0.552277	0.257843	HPCAL1	protein_coding	0	URS0001BF390C_9606	lncRNA	0
chr14	76763040	76763058	18	75	18	74	0	1	13	17	0	113	0	0	0	1.09648	0.276534	0.228363	0	0.860415	1.54408	0	0	0.0117249	0	0.17774	0	chr14:76763040-76763058	3.00458	-1.41954	2.10065	0.147237	0.552277	0.257843	VASH1	protein_coding	0;0.01;0.06;0.02	NA	NA	NA
chr22_KI270733v1_random	168753	168843	90	0	0	0	0	12	1	7	11	17	94	0	0	0	0.113867	0	0.0962737	0	0.232296	0	1.07495	0.140699	0	0.0136723	0	chr22_KI270733v1_random:168753-168843	-4.59109	-2.60366	2.09971	0.147327	0.552277	0.257843	NA	NA	NA	NA	NA	NA
chr1	23370250	23370293	43	3460	5811	6635	8784	2057	5720	5122	3356	4837	2997	1628	3804	50.5841	83.3179	73.7232	29.3722	77.1466	66.0949	114.219	34.2726	24.1182	22.5557	78.2057	41.9711	chr1:23370250-23370293	0.596976	5.85772	2.08547	0.148707	0.554431	0.256153	ZNF436-AS1;AL109936.1	lncRNA;misc_RNA	0.02;0.46	URS0000EA5314_9606;URS00008B6600_9606;URS0000D6D7A8_9606;URS000075DA25_9606;URS0001BD68BD_9606;URS00007DFE1C_9606;URS0001BF4CF5_9606;URS0000EEC448_9606;URS00007BF182_9606;URS00008BE86A_9606;URS0000D6D58A_9606;URS000075B7A5_9606;URS0001BCE83C_9606;URS0001BF1A62_9606;URS0000A792AF_9606;URS00007C4FBC_9606;URS00007D3E0B_9606;URS0001BE9A23_9606;URS00006CC1A3_9606	lncRNA;Y_RNA	0.01;0.02;0.46
chr1	31395928	31395946	18	40	26	76	0	0	0	0	0	11	0	0	0	0.584788	0	0.329858	0	0.883669	0.150309	0	0	0	0	0	0	chr1:31395928-31395946	3.32844	-2.41823	2.09114	0.148155	0.554431	0.256153	NA	NA	NA	URS0000945854_9606	SRP_RNA	0
chr6	28941597	28941678	81	317	222	0	130	330	257	175	556	102	530	404	411	4.63444	2.84667	2.81648	4.8662	0	1.39377	1.69041	6.0609	3.86922	5.59737	3.51379	4.53473	chr6:28941597-28941678	-1.16197	1.81157	2.08609	0.148646	0.554431	0.256153	tRNA_30963	Gln_tRNA	1.12	URS000090D53C_9606;URS0000415026_9606;URS00004C8879_9606;URS0001BC2695_9606;URS00004AE1DA_9606;URS0000127FE1_9606	SRP_RNA;ncRNA;piRNA	0;1.12;3.24;2.79
chr14	101045966	101045989	23	4	149	4	21	153	2	36	516	56	38	1	81	0.0584788	0.5856	1.89034	4.51611	0.0465089	0.765209	0.273065	0.434555	1.79391	0.0138549	0.0273446	0.893706	chr14:101045966-101045989	-2.01627	-0.0477288	2.08741	0.148517	0.554431	0.256153	MIR381HG;MIR381	lncRNA;miRNA	0;0.31	URS00001E5E1D_9606;URS00006ECD73_9606;URS000075A1A8_9606;URS0000EFD56E_9606;URS00001FFA8C_9606	lncRNA;pre_miRNA;precursor_RNA;miRNA	0;0.29;0.31;0.36;1.05
chr17	80287818	80287852	34	0	21	0	33	5	59	0	0	31	0	3	0	0	0	0.266423	0	0	0.423598	0.429103	0	0.0586246	0.0415646	0.806667	0	chr17:80287818-80287852	4.32881	-2.37147	2.09016	0.14825	0.554431	0.256153	RNF213	protein_coding	0;0.06	NA	NA	NA
chr2	76472293	76472317	24	2	0	0	0	5	1	11	23	19	0	0	18	0.0292394	0.178933	0	0.2013	0	0.259625	0	0	0.0586246	0	0.0136723	0.198601	chr2:76472293-76472317	-3.32413	-3.27569	2.07087	0.150136	0.55706	0.254098	NA	NA	NA	URS0001BF9D4D_9606	lncRNA	0
chr5	76173973	76174179	206	0	90	8	0	0	0	24	18	102	69	0	0	0	0.3904	1.14181	0.157539	0.0930178	1.39377	0	0.78906	0	0	0	0	chr5:76173973-76174179	-3.64705	-1.49369	2.07132	0.150092	0.55706	0.254098	SV2C;RAP1BL	protein_coding;translated_processed_pseudogene	0;0.37	URS0001BE8753_9606;URS0000D58A93_9606;URS00002884B8_9606	lncRNA;piRNA	0;0.17;7.1
chr7	68158310	68158331	21	30	1	54	14	4	3	2	0	18	1	2	5	0.438591	0.0325334	0.0126868	0	0.62787	0.24596	0.182044	0.0114357	0.0468997	0.0277097	0.041017	0.055167	chr7:68158310-68158331	1.94357	-2.5724	2.07001	0.15022	0.55706	0.254098	RP5-945F2.3	lncRNA	0	URS0000992647_9606;URS0001BD35C9_9606;URS0001BD93FA_9606;URS0001BDDC04_9606;URS0001BE25A6_9606;URS0001BEDBBE_9606;URS0001BF9BE8_9606;URS0000EF46D2_9606;URS000020C129_9606;URS0001BD38D8_9606;URS00009B2961_9606;URS00009BA7AB_9606;URS0001BD0FD8_9606	SRP_RNA;lncRNA	0
chr11	7058781	7058803	22	4	22	189	0	111	1	56	0	52	0	2	0	0.0584788	0.910934	0.27911	0	2.19755	0.710551	0	0	1.30147	0.0277097	0.0136723	0	chr11:7058781-7058803	2.79116	-1.04981	2.07618	0.149614	0.55706	0.254098	NLRP14	protein_coding	0	NA	NA	NA
chr11	93731504	93731572	68	239	367	214	810	649	422	192	68	116	289	227	1475	3.49411	3.1232	4.65607	0.595147	2.48823	1.58508	10.5325	3.3049	7.60947	3.14506	5.76972	16.2743	chr11:93731504-93731572	0.8897	2.3895	2.0739	0.149838	0.55706	0.254098	TAF1D;SNORD6	protein_coding;snoRNA	0;0.01;0.03;0.02;0.04;0.93	URS00008B72EE_9606;URS0000EC1F16_9606;URS00008B52AF_9606;URS00008B44CA_9606;URS00008BB796_9606;URS00008BF46D_9606;URS00008C015E_9606;URS00008BBE72_9606;URS00008B4223_9606;URS00008B875B_9606;URS0000691595_9606;URS0001BC7F2E_9606;URS0000066733_9606;URS00000033F3_9606	lncRNA;snoRNA;piRNA	0.03;0.02;0.01;0.04;0.93;0.96;2.27
chr5	144013431	144013455	24	2	0	0	0	5	1	11	23	19	0	0	18	0.0292394	0.178933	0	0.2013	0	0.259625	0	0	0.0586246	0	0.0136723	0.198601	chr5:144013431-144013455	-3.32409	-3.27569	2.06796	0.150423	0.557212	0.25398	NA	NA	NA	URS0001BDA676_9606;URS0001BDFE62_9606	lncRNA	0;0.11
chr2	132280615	132280643	28	53	2	63	22	5	29	10	0	50	0	2	25	0.774843	0.162667	0.0253737	0	0.732515	0.683222	0.286069	0	0.0586246	0.0277097	0.396497	0.275835	chr2:132280615-132280643	1.9576	-1.69094	2.0548	0.151727	0.557481	0.25377	NA	NA	NA	URS0000D5BB06_9606;URS0001BD7EA7_9606;URS000214E12D_9606;URS000215E4D7_9606;URS0002128E43_9606;URS000096B970_9606;URS00008B47C3_9606;URS0001BD6A27_9606;URS00008D183F_9606;URS0001BF82C4_9606;URS0001BEA867_9606	lncRNA;sRNA;rRNA;ncRNA	0;0.01;0.02;0.04
chr3	24000475	24000493	18	2	19	29	28	1	53	0	0	21	0	1	44	0.0292394	0	0.24105	0	0.33719	0.286953	0.364087	0	0.0117249	0.0138549	0.724633	0.48547	chr3:24000475-24000493	2.56624	-2.10378	2.04105	0.153104	0.557481	0.25377	NA	NA	NA	NA	NA	NA
chr3	43690992	43691026	34	223	59	33	127	205	231	9	51	125	2	72	197	3.26019	0.1464	0.748523	0.44636	0.383698	1.70806	1.6514	0.0228713	2.40361	0.997551	3.15831	2.17358	chr3:43690992-43691026	1.61525	0.535699	2.0452	0.152687	0.557481	0.25377	ANO10;ABHD5	protein_coding	0;0.21;0.72;11.33;0.23;0.24;0.25;0.33;0.38;0.48;0.5;0.61	URS00008B24FD_9606;URS0001BD5ABE_9606;URS0001BD55BA_9606;URS0001BDAAFD_9606	lncRNA	0;0.23;0.38
chr3	96617239	96617280	41	0	0	0	37	4	39	38	34	83	152	2	1	0	0.618134	0	0.297573	0	1.13415	0.481115	1.73822	0.0468997	0.0277097	0.533221	0.0110334	chr3:96617239-96617280	-3.55395	-1.21069	2.03709	0.153503	0.557481	0.25377	MTRNR2L12	protein_coding	0.04;0.55;13.67	URS0001BD92DB_9606;URS0001BDFB89_9606;URS0001BE300E_9606;URS000099D184_9606;URS00008B4DD3_9606;URS00008BC196_9606;URS00008B4825_9606;URS00008B49F0_9606;URS0000182356_9606	lncRNA;ncRNA;rRNA	0;0.04;0.05;0.12;0.09;0.13
chr4	78008654	78008701	47	3	0	72	69	3	91	68	65	70	107	67	20	0.0438591	1.10613	0	0.56889	0.83716	0.956511	0.897215	1.22361	0.0351747	0.928276	1.24418	0.220668	chr4:78008654-78008701	-2.33965	-0.521998	2.05169	0.152037	0.557481	0.25377	RP11-777B9.5	processed_pseudogene	0.27	NA	NA	NA
chr4	184413189	184413210	21	52	14	27	0	1	0	7	0	15	0	0	0	0.760224	0.113867	0.177616	0	0.313935	0.204967	0	0	0.0117249	0	0	0	chr4:184413189-184413210	2.43485	-2.67985	2.03961	0.153249	0.557481	0.25377	IRF2	protein_coding	0	NA	NA	NA
chr5	80650052	80650093	41	0	0	0	37	4	39	38	34	83	152	2	1	0	0.618134	0	0.297573	0	1.13415	0.481115	1.73822	0.0468997	0.0277097	0.533221	0.0110334	chr5:80650052-80650093	-3.55391	-1.21069	2.03727	0.153485	0.557481	0.25377	DHFR;MTRNR2L2	protein_coding;processed_pseudogene	0;0.01;0.47	URS0000D6E0F6_9606;URS0000D6E02C_9606;URS000096E1E3_9606	lncRNA;ncRNA	0;0.01;0.05
chr6	162023482	162023503	21	45	61	383	1	0	70	28	0	65	3	0	0	0.657886	0.455467	0.773897	0	4.45323	0.888189	0.0130031	0.034307	0	0	0.957063	0	chr6:162023482-162023503	2.78675	-0.492292	2.04782	0.152425	0.557481	0.25377	PRKN	protein_coding	0	NA	NA	NA
chr7	123601939	123601959	20	50	24	27	0	0	0	5	0	10	0	0	0	0.730984	0.0813334	0.304484	0	0.313935	0.136644	0	0	0	0	0	0	chr7:123601939-123601959	2.54644	-2.69071	2.04937	0.152269	0.557481	0.25377	ASB15;ASB15-AS1	protein_coding;lncRNA	0	URS0001BD3CDF_9606;URS0001BCCC8E_9606;URS0000225F5B_9606;URS0001BD6B34_9606;URS00009B3AC4_9606	lncRNA	0;0.05
chr8	23528996	23529211	215	0	32	66	38	6	2	71	0	51	211	53	109	0	1.15493	0.405979	0	0.767397	0.696887	0.494118	2.41292	0.0703495	0.734308	0.0273446	1.20264	chr8:23528996-23529211	-2.64133	-0.538022	2.03999	0.153211	0.557481	0.25377	SLC25A37	protein_coding	0;0.01;0.84;1.02;71.67;4.57;0.87;0.07;0.9;1.34;1.41	URS000096B6E3_9606;URS00009569F7_9606;URS0001BE3D0C_9606	SRP_RNA;lncRNA	0.01;0.02;1.34
chr11	10508192	10508233	41	0	0	0	37	4	39	38	34	83	152	2	1	0	0.618134	0	0.297573	0	1.13415	0.481115	1.73822	0.0468997	0.0277097	0.533221	0.0110334	chr11:10508192-10508233	-3.55411	-1.21069	2.03642	0.15357	0.557481	0.25377	MTRNR2L8	protein_coding	0.03;0.55;13.67;0.04	URS00008BDE77_9606;URS0001BCB2CC_9606;URS000097FEDE_9606	lncRNA;rRNA	0;0.03
chr12	41363641	41363720	79	4	0	138	73	437	95	52	4	34	1	4	0	0.0584788	0.845867	0	0.0350086	1.60456	0.464591	0.949228	0.0114357	5.12379	0.0554195	1.29887	0	chr12:41363641-41363720	3.26891	-0.159223	2.06	0.151211	0.557481	0.25377	PDZRN4	protein_coding	0	URS0000E964B8_9606	lncRNA	0
chr14	65471110	65471137	27	455	2550	703	1886	2433	633	1271	6637	895	3963	1076	1196	6.65196	20.6749	32.3514	58.0881	8.17394	12.2297	24.5239	45.3195	28.5267	14.9078	8.65458	13.196	chr14:65471110-65471137	-0.618352	4.51098	2.05122	0.152084	0.557481	0.25377	FUT8;MIR625	protein_coding;miRNA	0;0.32	URS0000001A7A_9606;URS00006B0E5A_9606;URS000070C832_9606;URS00001F9866_9606	pre_miRNA;miRNA	0.32;0.37;1.29
chr14	65471150	65471177	27	453	2550	703	1886	2433	633	1271	6637	895	3963	1076	1196	6.62272	20.6749	32.3514	58.0881	8.17394	12.2297	24.5239	45.3195	28.5267	14.9078	8.65458	13.196	chr14:65471150-65471177	-0.619347	4.51082	2.05713	0.151496	0.557481	0.25377	FUT8;MIR625	protein_coding;miRNA	0;0.32	URS0000001A7A_9606;URS00006B0E5A_9606;URS000070C832_9606;URS0000475E09_9606	pre_miRNA;miRNA	0.32;0.37;1.23
chr14	101022069	101022093	24	234	840	258	300	1770	293	376	7410	269	1186	515	539	3.42101	6.11627	10.6569	64.8535	2.99982	3.67574	3.90093	13.5627	20.7531	7.13526	4.00599	5.947	chr14:101022069-101022093	-0.787405	3.61805	2.04758	0.152448	0.557481	0.25377	MEG8;MIR379	lncRNA;miRNA	0;0.36	URS0000A8617A_9606;URS0000D6536A_9606;URS0002256D8E_9606;URS000075EEE5_9606;URS0000EFCB87_9606;URS000060A1F4_9606	lncRNA;pre_miRNA;precursor_RNA;miRNA	0;0.36;0.4;1.14
chr17	19601313	19601355	42	4	137	3	20	0	27	15	149	83	97	1	37	0.0584788	0.244	1.7381	1.30407	0.0348817	1.13415	0.260062	1.10926	0	0.0138549	0.369153	0.408236	chr17:19601313-19601355	-1.76794	-0.782272	2.05368	0.151839	0.557481	0.25377	RP11-1113L8.6	processed_pseudogene	0.09;0.51	URS0000D589FD_9606;URS0000D59D13_9606;URS0001BF0189_9606;URS0001BF27C5_9606;URS0001BF6F43_9606;URS0001BCBACE_9606;URS0001BF57B2_9606;URS0000D57ACE_9606;URS0001BCC550_9606;URS0001BDFC11_9606;URS0001BE96C1_9606;URS0001BD38E1_9606;URS0001BDA3FA_9606;URS0001BF4A32_9606;URS0000D5DA20_9606;URS00008BEBF5_9606;URS000094AC46_9606	lncRNA;ncRNA	0;0.03;0.09;0.1
chrX	36720291	36720309	18	2	19	29	28	1	53	0	0	21	0	1	44	0.0292394	0	0.24105	0	0.33719	0.286953	0.364087	0	0.0117249	0.0138549	0.724633	0.48547	chrX:36720291-36720309	2.56632	-2.10378	2.04036	0.153173	0.557481	0.25377	RP11-492O8.3	lncRNA	0	URS0001BE4BC7_9606;URS0001BF6F03_9606;URS0000EF55D5_9606	lncRNA	0
chrX	36720354	36720372	18	2	19	29	28	1	53	0	0	21	0	1	44	0.0292394	0	0.24105	0	0.33719	0.286953	0.364087	0	0.0117249	0.0138549	0.724633	0.48547	chrX:36720354-36720372	2.56625	-2.10378	2.04095	0.153114	0.557481	0.25377	RP11-492O8.3	lncRNA	0	URS0001BE4BC7_9606;URS0001BF6F03_9606;URS0000EF55D5_9606	lncRNA	0
chrX	63554477	63554497	20	52	25	11	0	0	0	0	0	20	0	0	0	0.760224	0	0.317171	0	0.127899	0.273289	0	0	0	0	0	0	chrX:63554477-63554497	2.87991	-2.76195	2.05917	0.151292	0.557481	0.25377	LINC01278	lncRNA	0	URS0000EF126E_9606;URS0000EF0B49_9606;URS0000EEC037_9606;URS0000EEF874_9606;URS0000EF1D96_9606;URS0000EF4BBA_9606;URS0000EF20B2_9606;URS0000EF2704_9606;URS0000EF4198_9606;URS0000EF57ED_9606;URS0000EF29FD_9606;URS0000EF0795_9606;URS0000EED285_9606;URS00009AD5D0_9606;URS0000D59AAD_9606;URS0001BD1C5F_9606;URS00009BB676_9606;URS0000D5AC1F_9606;URS0001BE7D68_9606;URS0000EF21A0_9606;URS0000EF573A_9606;…	lncRNA	0
chr14	90177221	90177253	32	145	163	395	66	243	147	62	122	111	19	162	182	2.11985	1.00853	2.06795	1.06776	4.59275	1.51675	0.858206	0.217277	2.84915	2.24449	2.00983	2.00808	chr14:90177221-90177253	0.983908	0.929715	2.02646	0.154581	0.560558	0.251379	KCNK13;AL355074.1	protein_coding;misc_RNA	0;0.29	URS0000703C7B_9606	Y_RNA	0.29
chr4	165400701	165400735	34	241	455	359	231	164	168	555	650	416	501	340	265	3.52334	9.02801	5.77251	5.6889	4.17417	5.68441	3.00372	5.72926	1.92289	4.71066	2.29695	2.92385	chr4:165400701-165400735	-0.725222	2.18994	2.02132	0.155104	0.561603	0.25057	CPE	protein_coding	0	URS0000BA61D1_9606;URS0000B52E69_9606	precursor_RNA;miRNA	0.52;1.48
chr10	114174107	114174132	25	2	46	0	19	2	22	57	40	17	169	1	52	0.0292394	0.927201	0.583594	0.350086	0	0.232296	0.247059	1.93263	0.0234498	0.0138549	0.300791	0.573737	chr10:114174107-114174132	-2.11236	-1.12219	2.02009	0.15523	0.561603	0.25057	CCDC186;MIR2110	protein_coding;miRNA	0;0.13;0.11;0.12;0.33	URS000060875E_9606	pre_miRNA	0.33
chr14	100883000	100883025	25	2	24	2	31	1	1	15	50	59	60	0	45	0.0292394	0.244	0.304484	0.437608	0.0232545	0.806202	0.403097	0.686139	0.0117249	0	0.0136723	0.496503	chr14:100883000-100883025	-2.15621	-1.67538	2.01821	0.155422	0.561603	0.25057	RP11-909M7.3;RTL1;MIR127	lncRNA;protein_coding;miRNA	0;0.01;0.26	URS0000A77C2C_9606;URS0001BD848A_9606;URS0000007340_9606;URS0000EFED0D_9606;URS000054939C_9606;URS00000A33DB_9606	lncRNA;pre_miRNA;miRNA	0;0.26;0.44;1.09;1.14
chrX	8871065	8871088	23	77	18	23	9	1	0	20	0	0	1	1	1	1.12572	0.325334	0.228363	0	0.267426	0	0.117028	0.0114357	0.0117249	0.0138549	0	0.0110334	chrX:8871065-8871088	2.62029	-2.32228	2.01725	0.155521	0.561603	0.25057	NA	NA	NA	NA	NA	NA
chr14	101029679	101029706	27	204	2007	1043	608	833	566	608	6480	880	1289	795	629	2.98242	9.89014	25.4625	56.714	12.1272	12.0247	7.90589	14.7406	9.76686	11.0146	7.73853	6.94001	chr14:101029679-101029706	-0.626278	3.88764	2.01449	0.155803	0.562034	0.250238	MEG8;MIR494	lncRNA;miRNA	0;0.33	URS0000D6536A_9606;URS00006A5ABA_9606;URS0001BC3759_9606;URS0000EFE1FA_9606;URS0000031935_9606;URS0000535FDD_9606	lncRNA;pre_miRNA;miRNA	0;0.33;0.47;1.17;1.23
chr3	129591476	129591561	85	3	97	263	110	234	197	5	23	123	3	116	192	0.0438591	0.0813334	1.23062	0.2013	3.05796	1.68073	1.43034	0.034307	2.74363	1.60717	2.69345	2.11841	chr3:129591476-129591561	1.34831	0.521244	2.01082	0.156181	0.562805	0.249642	PLXND1;RN7SL752P	protein_coding;misc_RNA	0;0.3	URS0001BEB952_9606;URS0001BD539D_9606;URS00008C0153_9606;URS000097587E_9606;URS0001BF8402_9606;URS000080DDD1_9606;URS000080E199_9606	lncRNA;sRNA;SRP_RNA	0.01;0.04;0.29;0.3;2.93
chr5	148889454	148889475	21	67	45	163	59	120	13	16	0	50	2	122	42	0.979519	0.260267	0.570907	0	1.89524	0.683222	0.767184	0.0228713	1.40699	1.69029	0.17774	0.463403	chr5:148889454-148889475	1.96946	-0.381174	2.00139	0.157155	0.563779	0.248891	NA	NA	NA	NA	NA	NA
chr6	26204614	26204719	105	0	40	0	31	0	0	21	12	61	1	1	16	0	0.3416	0.507473	0.105026	0	0.833531	0.403097	0.0114357	0	0.0138549	0	0.176534	chr6:26204614-26204719	-3.94541	-2.15958	2.00656	0.15662	0.563779	0.248891	H4C5	protein_coding	0.07;0.34;35;1.13	URS0001BCCC8B_9606;URS0001BE5631_9606	lncRNA	0
chr15	59575626	59575664	38	867	2941	1925	1839	472	939	5145	1917	2936	3879	930	969	12.6753	83.6921	37.312	16.7779	22.3824	40.1188	23.9127	44.3589	5.53416	12.885	12.8383	10.6914	chr15:59575626-59575664	-0.705256	4.75253	2.00236	0.157055	0.563779	0.248891	NA	NA	NA	URS000065A624_9606	Y_RNA	0.4
chr16	69294758	69294779	21	92	78	36	0	0	0	2	0	78	0	0	0	1.34501	0.0325334	0.989573	0	0.41858	1.06583	0	0	0	0	0	0	chr16:69294758-69294779	2.90623	-1.5344	2.00321	0.156966	0.563779	0.248891	SNTB2	protein_coding	0	NA	NA	NA
chr17	77223952	77223973	21	165	75	322	143	71	181	59	15	122	76	84	139	2.41225	0.959734	0.951512	0.131282	3.74397	1.66706	1.85945	0.86911	0.832469	1.16381	2.47469	1.53364	chr17:77223952-77223973	1.09286	0.654921	2.00029	0.157269	0.563779	0.248891	NA	NA	NA	URS0000EB7E6B_9606;URS0001BF091D_9606;URS0001BF525A_9606;URS0001BEF86D_9606	lncRNA	0;0.02
chr3	136588205	136588258	53	924	1375	1112	1663	441	1175	1030	735	825	593	354	826	13.5086	16.7547	17.4444	6.43284	12.9295	11.2732	21.6242	6.78134	5.17069	4.90462	16.065	9.11359	chr3:136588205-136588258	0.646511	3.5678	1.98488	0.158877	0.564258	0.248522	STAG1	protein_coding	0	URS00006D56C0_9606	Y_RNA	0.51
chr5	56174977	56175013	36	681	1148	1338	1514	424	1191	1224	563	810	764	247	681	9.95601	19.9104	14.5645	4.92747	15.5572	11.0682	19.6867	8.73684	4.97136	3.42215	16.2837	7.51375	chr5:56174977-56175013	0.667946	3.51193	1.9927	0.158059	0.564258	0.248522	ANKRD55	protein_coding	0	URS0000923EDC_9606;URS0001BD04BC_9606	SRP_RNA;lncRNA	0
chr6	27158125	27158218	93	150	280	383	320	1158	353	275	884	283	1040	821	809	2.19295	4.47334	3.55231	7.73691	4.45323	3.86704	4.161	11.8931	13.5775	11.3749	4.82633	8.92602	chr6:27158125-27158218	-0.686851	2.76085	1.99119	0.158217	0.564258	0.248522	tRNA_12962	His_tRNA	1.29	URS0000D57591_9606;URS0001BD45F4_9606;URS00019EDC8F_9606;URS0000510D03_9606;URS000044BAE3_9606;URS000067A424_9606;URS000223282A_9606	lncRNA;ncRNA;piRNA;sRNA	0.27;0.36;3.44;1.29
chr7	41584105	41584123	18	47	49	228	0	0	0	7	0	132	0	0	0	0.687125	0.113867	0.621655	0	2.65101	1.80371	0	0	0	0	0	0	chr7:41584105-41584123	2.32575	-0.958735	1.98531	0.158832	0.564258	0.248522	NA	NA	NA	URS0000EB0FA3_9606;URS0001BDFF68_9606;URS0001BF63FE_9606;URS0001BD5A90_9606	lncRNA	0
chr9	14433939	14434012	73	150	280	383	320	1158	353	275	884	283	1040	821	809	2.19295	4.47334	3.55231	7.73691	4.45323	3.86704	4.161	11.8931	13.5775	11.3749	4.82633	8.92602	chr9:14433939-14434012	-0.686851	2.76085	1.98908	0.158437	0.564258	0.248522	RP11-120J1.2;tRNA_28652	lncRNA;His_tRNA	0;1.01	URS0000EEE37F_9606;URS000044BAE3_9606;URS000067A424_9606;URS000223282A_9606;URS0000510D03_9606	lncRNA;ncRNA;sRNA;piRNA	0;1.01;2.7
chr17	16441222	16441299	77	598	337	781	479	540	795	291	113	571	844	85	1133	8.74257	4.7336	4.27546	0.988994	9.08086	7.8024	6.22849	9.65169	6.33145	1.17766	10.8695	12.5008	chr17:16441222-16441299	0.779899	2.78452	1.98533	0.15883	0.564258	0.248522	SNHG29;SNORD65	lncRNA;snoRNA	0;0.02;0.03;0.08;0.15;0.04;0.5;0.18;0.16;1.05	URS0000EF6A8E_9606;URS000226770B_9606;URS0000A7EF6B_9606;URS0002208EDF_9606;URS0002208D5B_9606;URS00022781C2_9606;URS0002216F35_9606;URS000223FE99_9606;URS0000AA17A5_9606;URS0000EEF0A7_9606;URS0001BD567C_9606;URS00009C53A9_9606;URS0000EF11CF_9606;URS0000EF2F79_9606;URS0000A8E72C_9606;URS0000A90555_9606;URS0000EEB3DC_9606;URS0001BFA3AE_9606;URS0002260337_9606;URS000221A6A0_9606;URS0000EACC24_9606;…	lncRNA;snoRNA	0.02;0;0.03;0.08;0.18;0.15;0.04;0.5;0.16;0.11;1.05
chr17	81649034	81649056	22	962	3275	2021	1776	5223	1294	2246	4107	2001	7818	2720	3426	14.0641	36.535	41.5494	35.9451	23.4986	27.3426	23.0935	89.4039	61.2392	37.6853	17.692	37.8004	chr17:81649034-81649056	-0.622479	5.21642	1.99453	0.157868	0.564258	0.248522	NA	NA	NA	URS000099BA6B_9606	SRP_RNA	0
chr19	11408771	11408802	31	23	8	25	9	9	25	1	0	12	3	8	16	0.336253	0.0162667	0.101495	0	0.290681	0.163973	0.117028	0.034307	0.105524	0.110839	0.341808	0.176534	chr19:11408771-11408802	1.90712	-2.5215	1.98939	0.158405	0.564258	0.248522	RGL3;AC024575.1	protein_coding;misc_RNA	0;0.28	URS00007142E9_9606	Y_RNA	0.28
chr20	29298819	29298844	25	59	178	43	0	2	41	1	0	35	2	1	1	0.862562	0.0162667	2.25826	0	0.499971	0.478256	0	0.0228713	0.0234498	0.0138549	0.560565	0.0110334	chr20:29298819-29298844	3.01134	-1.25119	1.98809	0.158541	0.564258	0.248522	NA	NA	NA	URS000062FB25_9606;URS00008C6B7A_9606;URS00008C9FD4_9606;URS00008CA83A_9606;URS00008CAEAC_9606;URS00008D0497_9606;URS00008D094F_9606;URS00008D14ED_9606;URS0001B5F686_9606;URS0001B8AB15_9606;URS0001B6850F_9606;URS0001A778DB_9606;URS0001A3B357_9606;URS0001B84E4D_9606;URS0001B74AB1_9606;URS0001B51BC3_9606;URS0001A8574D_9606;URS0001B9DE49_9606;URS0001B2BC41_9606;URS0001A7F523_9606;URS0001B38811_9606;…	rRNA	0.01;0.18;0.02;0.1;0.05;0.04;0.57;0.09;0.15;0.45;0.19;0.4;0.06
chr13	44436511	44436736	225	0	0	111	2	547	169	31	0	4	3	0	6	0	0.504267	0	0	1.29062	0.0546578	0.0260062	0.034307	6.41353	0	2.31062	0.0662004	chr13:44436511-44436736	3.03977	-0.125462	1.98012	0.159378	0.565455	0.247602	TSC22D1	protein_coding	0;0.05;0.66;1.8;75;1.04;0.04;0.01;0.12;2.42;1.54;10.71	URS00009B2120_9606;URS00009BACAD_9606;URS0001BD1E23_9606	lncRNA	0.08;0.67;0
chr1	39950675	39950697	22	964	3238	1987	1694	5223	1319	2222	4069	1917	7429	2760	3510	14.0934	36.1446	41.08	35.6125	23.1033	26.1947	22.0273	84.9555	61.2392	38.2394	18.0338	38.7272	chr1:39950675-39950697	-0.616757	5.19558	1.96334	0.161157	0.566971	0.246439	NA	NA	NA	NA	NA	NA
chr1	184387276	184387299	23	21	13	3	49	4	59	0	0	27	1	2	48	0.307013	0	0.164929	0	0.0348817	0.36894	0.637153	0.0114357	0.0468997	0.0277097	0.806667	0.529603	chr1:184387276-184387299	2.78835	-1.89328	1.96509	0.16097	0.566971	0.246439	C1orf21	protein_coding	0;0.07;0.23;0.29	NA	NA	NA
chr10	23393406	23393432	26	2	0	2	0	188	0	11	283	18	0	47	0	0.0292394	0.178933	0	2.47686	0.0232545	0.24596	0	0	2.20428	0.651179	0	0	chr10:23393406-23393432	-2.52012	-0.971186	1.96265	0.16123	0.566971	0.246439	AL606469.2	miRNA	0.41	URS000075C7D9_9606;URS000047047A_9606	precursor_RNA;miRNA	0.41;1.08
chr10	68759333	68759359	26	2	0	2	0	188	0	11	283	18	0	47	0	0.0292394	0.178933	0	2.47686	0.0232545	0.24596	0	0	2.20428	0.651179	0	0	chr10:68759333-68759359	-2.52004	-0.971186	1.96212	0.161286	0.566971	0.246439	CCAR1;AL513534.2	protein_coding;miRNA	0;0.27	URS0001BE394F_9606;URS00019C525F_9606;URS000075E39E_9606;URS000047047A_9606	sRNA;lncRNA;precursor_RNA;miRNA	0;0.01;0.27;1.08
chr11	27999515	27999537	22	4	78	32	66	4	0	27	123	33	181	20	2	0.0584788	0.4392	0.989573	1.07652	0.372071	0.450927	0.858206	2.06985	0.0468997	0.277097	0	0.0220668	chr11:27999515-27999537	-1.55856	-0.785057	1.96361	0.161128	0.566971	0.246439	RP11-406D1.2	lncRNA	0	URS00000BC4F0_9606	lncRNA	0
chr14	21675707	21675729	22	4	78	32	66	4	0	27	123	33	181	20	2	0.0584788	0.4392	0.989573	1.07652	0.372071	0.450927	0.858206	2.06985	0.0468997	0.277097	0	0.0220668	chr14:21675707-21675729	-1.55831	-0.785057	1.96682	0.160786	0.566971	0.246439	NA	NA	NA	NA	NA	NA
chr14	88223449	88223471	22	4	78	32	66	4	0	27	123	33	181	20	2	0.0584788	0.4392	0.989573	1.07652	0.372071	0.450927	0.858206	2.06985	0.0468997	0.277097	0	0.0220668	chr14:88223449-88223471	-1.55835	-0.785057	1.96623	0.160848	0.566971	0.246439	KCNK10	protein_coding	0	NA	NA	NA
chr15	100638415	100638458	43	0	47	0	30	317	1	65	0	27	430	154	5	0	1.05733	0.596281	0	0	0.36894	0.390093	4.91733	3.7168	2.13365	0.0136723	0.055167	chr15:100638415-100638458	-2.67133	0.175129	1.97201	0.160234	0.566971	0.246439	ASB7;AC090695.1	protein_coding;misc_RNA	0;0.45	URS00006F72B0_9606	Y_RNA	0.45
chrX	53556294	53556321	27	4287	15218	4438	8713	14236	4234	8415	80873	4622	18533	5158	7112	62.6746	136.884	193.068	707.813	51.6016	63.1571	113.296	211.937	166.916	71.4634	57.8886	78.4696	chrX:53556294-53556321	-0.588686	7.31853	1.9695	0.160501	0.566971	0.246439	HUWE1;MIR98	protein_coding;miRNA	0;0.23	URS000099C2D3_9606;URS000075BF40_9606;URS0000688C7B_9606;URS0000EFC83F_9606;URS0000544B5A_9606;URS0000623392_9606;URS0001BC5F55_9606;URS00004E0808_9606	SRP_RNA;pre_miRNA;precursor_RNA;miRNA	0;0.23;0.3;0.34;1.23
chr1	228012683	228012705	22	202	6	210	50	7	178	94	0	66	13	86	30	2.95318	1.52907	0.076121	0	2.44172	0.901854	0.650156	0.148663	0.0820744	1.19152	2.43367	0.331002	chr1:228012683-228012705	1.57576	0.118656	1.93251	0.164484	0.567041	0.246386	WNT3A	protein_coding	0	NA	NA	NA
chr1	237603378	237603398	20	2	13	58	0	2	76	8	0	0	0	0	54	0.0292394	0.130133	0.164929	0	0.674379	0	0	0	0.0234498	0	1.0391	0.595804	chr1:237603378-237603398	2.85288	-2.02174	1.93095	0.164655	0.567041	0.246386	RYR2	protein_coding	0	URS0001BF4535_9606	lncRNA	0.05;0.65
chr2	7666558	7666579	21	70	0	0	43	5	46	0	0	0	71	1	1	1.02338	0	0	0	0	0	0.559134	0.811931	0.0586246	0.0138549	0.628927	0.0110334	chr2:7666558-7666579	2.85085	-1.81922	1.95851	0.161672	0.567041	0.246386	NA	NA	NA	URS0000E9D3E2_9606;URS0000EB6E91_9606;URS0001BDD056_9606;URS0001BDFB69_9606;URS0000E9CABC_9606;URS0001BF7A40_9606;URS0001BF11FC_9606;URS0000EADD21_9606;URS0000EA7992_9606;URS0001BEEAF2_9606;URS0000E9DCE3_9606;URS0001BE5912_9606;URS0001BF6633_9606	lncRNA;sRNA	0;0.03;0.01
chr2	20331052	20331075	23	94	59	25	14	139	1	24	30	0	64	2	1	1.37425	0.3904	0.748523	0.262565	0.290681	0	0.182044	0.731882	1.62976	0.0277097	0.0136723	0.0110334	chr2:20331052-20331075	2.13051	-1.00971	1.94287	0.163357	0.567041	0.246386	PUM2	protein_coding	0	URS00008C0821_9606;URS0001BDEAA2_9606	lncRNA	0
chr2	174977867	174977896	29	3	22	17	9	7	4	29	23	48	19	33	17	0.0438591	0.471734	0.27911	0.2013	0.197663	0.655894	0.117028	0.217277	0.0820744	0.457211	0.0546893	0.187568	chr2:174977867-174977896	-1.62162	-1.88023	1.93051	0.164702	0.567041	0.246386	CHN1	protein_coding	0	URS0000CFBF57_9606;URS0001BCB675_9606;URS00007035EB_9606	lncRNA;Y_RNA	0;0.31
chr3	134783467	134783556	89	162	24	14	58	89	11	49	0	15	6	17	23	2.36839	0.797067	0.304484	0	0.162781	0.204967	0.754181	0.0686139	1.04352	0.235533	0.150396	0.253768	chr3:134783467-134783556	1.8654	-0.855257	1.94474	0.163155	0.567041	0.246386	RP11-22E12.1;RNA5SP141	lncRNA;rRNA_pseudogene	0;0.74	URS00021EF10A_9606;URS0000EEDF03_9606;URS0001BE1840_9606;URS00006CC125_9606	lncRNA;rRNA	0;0.01;0.74
chr3	188688792	188688817	25	862	1680	893	1085	2001	1005	1199	8971	962	2893	969	1612	12.6022	19.5037	21.3139	78.5156	10.3831	13.1452	14.1084	33.0833	23.4616	13.4254	13.7407	17.7858	chr3:188688792-188688817	-0.611598	4.49918	1.92871	0.1649	0.567041	0.246386	LPP;MIR28	protein_coding;miRNA	0;0.29	URS000048B329_9606;URS000068A870_9606;URS0000EFC259_9606;URS0000CAD556_9606;URS00003E47B1_9606	pre_miRNA;precursor_RNA;miRNA	0.29;0.31;0.4;1.25;1.14
chr6	31837074	31837141	67	7	6	142	1	4	0	28	0	63	113	73	22	0.102338	0.455467	0.076121	0	1.65107	0.86086	0.0130031	1.29223	0.0468997	1.01141	0	0.242735	chr6:31837074-31837141	-2.74788	-0.988094	1.93832	0.163851	0.567041	0.246386	XXbac-BPG254B15.11;SNHG32;SNORD52	lncRNA;snoRNA	0.01;0.02;0.11;1	URS0000E2127A_9606;URS000099C2D3_9606;URS0000EF5D28_9606;URS0000DB9437_9606;URS0000DB830E_9606;URS0000EA9C36_9606;URS0001BEFF0E_9606;URS0000DB6BEA_9606;URS0000DB6ECC_9606;URS0000DB6F39_9606;URS0000E60B24_9606;URS0000E60AB7_9606;URS0000E60B25_9606;URS0000E60A4F_9606;URS0000E60A1F_9606;URS0000E60A00_9606;URS0000E60AE4_9606;URS0000E60AA1_9606;URS0000E60AE9_9606;URS0000DBB57F_9606;URS0001962C0B_9606;…	lncRNA;SRP_RNA;snoRNA	0;0.01;0.03;0.07;0.02;0.11;1;1.05
chr6	33199596	33199647	51	4067643	7163537	7741585	8858676	2765848	6793642	6479128	5572939	4967475	4470636	1860926	4178343	59467.7	105394	90882.6	48775.2	90013.2	67877.8	115190	51124.6	32429.3	25782.9	92884.9	46101.3	chr6:33199596-33199647	0.510374	16.0707	1.94011	0.163656	0.567041	0.246386	RXRB;RNY4P10	protein_coding;misc_RNA	0.01;0.53	URS0000007258_9606;URS000053F2A1_9606	piRNA	1.96;2.04
chr6	133272936	133272968	32	2	10	0	23	29	17	93	16	35	55	7	134	0.0292394	1.5128	0.126868	0.140035	0	0.478256	0.299072	0.628961	0.340023	0.0969841	0.232429	1.47848	chr6:133272936-133272968	-2.1938	-1.08478	1.9447	0.163159	0.567041	0.246386	EYA4	protein_coding	0	URS00009310A4_9606	SRP_RNA	0
chr9	6007991	6008049	58	3	0	3	0	250	1	20	0	29	94	36	3	0.0438591	0.325334	0	0	0.0348817	0.396269	0	1.07495	2.93123	0.498775	0.0136723	0.0331002	chr9:6007991-6008049	-2.38163	-1.08604	1.93624	0.164078	0.567041	0.246386	KIAA2026	protein_coding	0;0.05;0.08	URS0000984FD7_9606;URS000096AE3B_9606;URS0001BF95DB_9606	SRP_RNA;lncRNA	0;0.09
chr11	133427406	133427424	18	42	28	23	56	104	46	10	61	44	1	0	13	0.614027	0.162667	0.355231	0.533882	0.267426	0.601236	0.728175	0.0114357	1.21939	0	0.628927	0.143434	chr11:133427406-133427424	2.25109	-1.10874	1.94254	0.163393	0.567041	0.246386	OPCML	protein_coding	0	NA	NA	NA
chr12	4321354	4321372	18	246	91	426	20	2	61	119	0	135	0	44	30	3.59644	1.93573	1.1545	0	4.9532	1.8447	0.260062	0	0.0234498	0.609614	0.834012	0.331002	chr12:4321354-4321372	1.99276	0.400027	1.94979	0.16261	0.567041	0.246386	RP11-388F6.5;TIGAR	protein_coding	0	URS0001BD431A_9606	lncRNA	0.06
chr12	127562714	127562732	18	42	28	23	56	104	46	10	61	44	1	0	13	0.614027	0.162667	0.355231	0.533882	0.267426	0.601236	0.728175	0.0114357	1.21939	0	0.628927	0.143434	chr12:127562714-127562732	2.25103	-1.10874	1.94424	0.163208	0.567041	0.246386	NA	NA	NA	URS0001BD3089_9606;URS0001BE274C_9606;URS0000EAAB62_9606	lncRNA	0
chr12	132616925	132616945	20	43	59	23	14	138	2	17	30	0	54	1	1	0.628647	0.276534	0.748523	0.262565	0.267426	0	0.182044	0.617525	1.61804	0.0138549	0.0273446	0.0110334	chr12:132616925-132616945	2.17933	-1.27654	1.95579	0.161964	0.567041	0.246386	NA	NA	NA	NA	NA	NA
chr17	42997968	42998009	41	1771	2485	2758	3049	940	2626	2194	1953	1698	1693	641	1532	25.8915	35.6891	31.5268	17.093	32.0679	23.2022	39.6465	19.3606	11.0214	8.88097	35.9035	16.9032	chr17:42997968-42998009	0.558331	4.63169	1.95812	0.161714	0.567041	0.246386	NA	NA	NA	URS000072C165_9606	Y_RNA	0.45
chr20	45891547	45891568	21	2	8	45	0	10	0	30	0	27	67	50	80	0.0292394	0.488	0.101495	0	0.523225	0.36894	0	0.766189	0.117249	0.692744	0	0.882672	chr20:45891547-45891568	-3.1395	-1.49153	1.94	0.163669	0.567041	0.246386	CTSA	protein_coding	0;0.01;0.02;0.08;1;0.06;0.11;0.14	NA	NA	NA
chr21	43737983	43738003	20	151	46	93	0	0	0	26	0	41	0	0	0	2.20757	0.422934	0.583594	0	1.08133	0.560242	0	0	0	0	0	0	chr21:43737983-43738003	2.32755	-1.22176	1.92846	0.164927	0.567041	0.246386	PDXK	protein_coding	0;0.01;0.02	URS0001BD93CB_9606	lncRNA	0;0.02
chrX	10015048	10015068	20	435	23	0	27	3	186	30	0	33	0	94	19	6.35956	0.488	0.291797	0	0	0.450927	0.351084	0	0.0351747	1.30236	2.54305	0.209635	chrX:10015048-10015068	3.00376	0.0376218	1.93175	0.164567	0.567041	0.246386	NA	NA	NA	NA	NA	NA
chrX	45747028	45747058	30	3415	11467	7430	12395	15953	6118	7261	37933	7806	29702	7350	8867	49.9262	118.112	145.48	331.996	86.3903	106.665	161.174	339.662	187.048	101.833	83.6473	97.8332	chrX:45747028-45747058	-0.53932	7.23687	1.92964	0.164798	0.567041	0.246386	MIR222HG;MIR222	lncRNA;miRNA	0;0.27	URS0001BCF80C_9606;URS0001BF5203_9606;URS0001BD2CD4_9606;URS0001C41FFD_9606;URS000077BBBB_9606;URS00019B4713_9606;URS000212322F_9606;URS00009B5DC4_9606;URS0001BD7A24_9606;URS0001BF8722_9606;URS000075C381_9606;URS00006DF24F_9606;URS0000EFBE9C_9606;URS00005D117C_9606;URS00005DA438_9606;URS00002C6949_9606	lncRNA;sRNA;pre_miRNA;miRNA;piRNA	0;0.01;0.02;0.27;0.43;0.46;1.25;1.43
chr22_KI270733v1_random	127980	128029	49	305	145	100	481	12	667	110	36	132	170	9	707	4.459	1.78933	1.83959	0.315078	1.16272	1.80371	6.2545	1.94406	0.140699	0.124694	9.11944	7.80062	chr22_KI270733v1_random:127980-128029	0.894034	1.6264	1.95542	0.162004	0.567041	0.246386	NA	NA	NA	NA	NA	NA
chr22_KI270733v1_random	137820	137908	88	0	0	0	12	0	121	0	0	37	171	2	67	0	0	0	0	0	0.505585	0.156037	1.9555	0	0.0277097	1.65435	0.739238	chr22_KI270733v1_random:137820-137908	-2.85428	-1.16858	1.93587	0.164117	0.567041	0.246386	NA	NA	NA	NA	NA	NA
chr10	49703176	49703203	27	197	31	25	58	12	253	53	0	24	6	32	107	2.88008	0.862134	0.393292	0	0.290681	0.327947	0.754181	0.0686139	0.140699	0.443356	3.4591	1.18057	chr10:49703176-49703203	1.69405	-0.113723	1.91194	0.166748	0.572729	0.242051	C10orf53	protein_coding	0	URS0000973DA3_9606	ncRNA	0.13
chr2	132255501	132255617	116	1507	675	95	320	1554	1175	141	130	449	642	658	514	22.0319	2.2936	8.56361	1.13778	1.10459	6.13534	4.161	7.34169	18.2205	9.11651	16.065	5.67117	chr2:132255501-132255617	1.00822	3.0894	1.90615	0.167392	0.574367	0.24081	ANKRD30BL	protein_coding	0	URS00008B438A_9606;URS00006F3305_9606;URS00008C62B4_9606;URS00008CA19F_9606;URS00008CA1AC_9606;URS00008CB034_9606;URS00008CBA11_9606;URS00008CBA27_9606;URS00008CBFA2_9606;URS00008CD596_9606;URS00008CE8CD_9606;URS00008CF6F2_9606;URS0001B84DFA_9606;URS0001B6502D_9606;URS0001B492FB_9606;URS0001A89E1F_9606;URS0001B31156_9606;URS0001B59CC4_9606;URS0001B258C7_9606;URS0001AB4764_9606;URS0001A8E15B_9606;…	lncRNA;rRNA;sRNA	0;0.06;0.25;0.11;0.07;0.18;0.6;0.28;0.37;0.17;0.26;0.19;1.71;12.89;8.92;0.12;0.08;1.29;3.31;1;0.68;0.67;0.21;0.27;0.78;0.52;0.53;0.92;0.14;2.04;4.14;11.6;0.97;14.5;29;4.64;0.62;0.56;0.32;0.94;0.47;0.46;0.3;0.8;0.09;0.42;0.57;0.58
chr22	21856279	21856305	26	159	1	0	16	7	51	4	0	0	8	2	52	2.32453	0.0650667	0.0126868	0	0	0	0.20805	0.0914852	0.0820744	0.0277097	0.697288	0.573737	chr22:21856279-21856305	1.90466	-1.45661	1.90401	0.16763	0.574613	0.240624	MAPK1	protein_coding	0	URS000096B6E3_9606;URS00009310A4_9606;URS0001BD6D15_9606	SRP_RNA;lncRNA	0
chr2	180981011	180981034	23	47	0	32	1	98	2	8	0	8	1	0	1	0.687125	0.130133	0	0	0.372071	0.109316	0.0130031	0.0114357	1.14904	0	0.0273446	0.0110334	chr2:180981011-180981034	2.14299	-2.09593	1.89993	0.168086	0.575092	0.240263	UBE2E3	protein_coding	0	URS00008B49B9_9606;URS0001BE0CEC_9606	lncRNA	0
chr13	108176249	108176270	21	165	43	148	0	5	35	5	0	61	1	1	33	2.41225	0.0813334	0.545534	0	1.72083	0.833531	0	0.0114357	0.0586246	0.0138549	0.478531	0.364102	chr13:108176249-108176270	2.11695	-0.816639	1.89977	0.168104	0.575092	0.240263	NA	NA	NA	NA	NA	NA
chr1	146038042	146038115	73	147	268	354	274	1150	301	278	839	236	1036	681	809	2.14909	4.52214	3.40007	7.34306	4.11604	3.22481	3.56285	11.8473	13.4837	9.43517	4.11537	8.92602	chr1:146038042-146038115	-0.704147	2.67105	1.88505	0.169761	0.577155	0.238708	tRNA_24304	His_tRNA	1.01	URS0001BE03F4_9606;URS00019E7C00_9606;URS000056EF70_9606;URS000044BAE3_9606;URS000067A424_9606;URS000223282A_9606	sRNA;lncRNA;piRNA;ncRNA	0.02;0.27;2.35;1.01;2.7
chr1	147073223	147073296	73	147	268	354	274	1150	301	275	839	236	1036	681	809	2.14909	4.47334	3.40007	7.34306	4.11604	3.22481	3.56285	11.8473	13.4837	9.43517	4.11537	8.92602	chr1:147073223-147073296	-0.701387	2.67013	1.87261	0.171176	0.577155	0.238708	tRNA_20664	His_tRNA	1.01	URS000044BAE3_9606;URS000067A424_9606;URS000223282A_9606	ncRNA;sRNA	1.01;2.7
chr1	148281363	148281437	74	147	268	354	274	1150	301	275	839	236	1036	681	809	2.14909	4.47334	3.40007	7.34306	4.11604	3.22481	3.56285	11.8473	13.4837	9.43517	4.11537	8.92602	chr1:148281363-148281437	-0.701387	2.67013	1.87352	0.171073	0.577155	0.238708	tRNA_26449	His_tRNA	1.03	URS0001BD3411_9606;URS0001BD5F1B_9606;URS0001BE919C_9606;URS0001BCDBCD_9606;URS0001BCA906_9606;URS00008BE2EB_9606;URS0001BD9782_9606;URS00009BC5EE_9606;URS000056EF70_9606;URS000044BAE3_9606;URS000067A424_9606;URS000223282A_9606	lncRNA;piRNA;ncRNA;sRNA	0.01;0.11;0;2.39;1.03;2.74
chr1	148302732	148302806	74	147	268	354	274	1150	301	275	839	236	1036	681	809	2.14909	4.47334	3.40007	7.34306	4.11604	3.22481	3.56285	11.8473	13.4837	9.43517	4.11537	8.92602	chr1:148302732-148302806	-0.701387	2.67013	1.87267	0.17117	0.577155	0.238708	LINC01138;RP11-495P10.3;tRNA_26456	lncRNA;His_tRNA	0;1.03	URS0001BCDBCD_9606;URS0000A7D0CE_9606;URS0000AA9958_9606;URS0000E8A1E5_9606;URS0000DBB446_9606;URS000044BAE3_9606;URS000067A424_9606;URS000223282A_9606;URS000056EF70_9606	lncRNA;ncRNA;sRNA;piRNA	0;1.03;2.74;2.39
chr1	214281429	214281456	27	3786	230	1147	1532	1377	1652	345	311	1184	541	1458	1610	55.3501	5.612	2.91797	2.72192	13.3364	16.1787	19.9208	6.18669	16.1452	20.2004	22.5867	17.7638	chr1:214281429-214281456	0.730353	4.05321	1.88532	0.169731	0.577155	0.238708	SMYD2	protein_coding	0	URS0000D57614_9606;URS0000D5A70B_9606;URS0000D56E09_9606;URS0000D5AE24_9606;URS0001BDDEB5_9606	lncRNA	0;0.22;0.44;0.01;0.02
chr3	49020667	49020697	30	38058	77270	37212	57933	73218	48292	63139	177983	47086	104679	47434	77045	556.396	1027.06	980.311	1557.74	432.672	643.404	753.31	1197.07	858.475	657.192	660.264	850.069	chr3:49020667-49020697	-0.465403	9.72767	1.87176	0.171274	0.577155	0.238708	DALRD3;NDUFAF3;MIR191	protein_coding;miRNA	0;0.01;0.33	URS00008C32C0_9606;URS0001BE562E_9606;URS000075BBD9_9606;URS0000663EAF_9606;URS0001BBF5F1_9606;URS0000EFC951_9606;URS00005C2E31_9606	lncRNA;pre_miRNA;miRNA	0.01;0.02;0.33;0.46;1.3
chr3	113632768	113632815	47	164	176	215	153	18	128	24	11	93	3	164	250	2.39763	0.3904	2.23288	0.0962737	2.49985	1.27079	1.98948	0.034307	0.211048	2.2722	1.75006	2.75835	chr3:113632768-113632815	1.74228	0.600818	1.87197	0.17125	0.577155	0.238708	RN7SL767P	misc_RNA	0.16	URS0001BF6A4C_9606;URS00008BD7FD_9606;URS0000978407_9606;URS0001BDE1D0_9606;URS00004A074B_9606	sRNA;lncRNA;SRP_RNA;piRNA	0.05;0.17;0.16;1.68
chr8	11035218	11035242	24	2	202	14	295	15	80	40	252	122	91	210	92	0.0292394	0.650667	2.56274	2.20554	0.162781	1.66706	3.83592	1.04064	0.175874	2.90952	1.09379	1.01507	chr8:11035218-11035242	-1.57356	0.556437	1.88703	0.169537	0.577155	0.238708	XKR6;MIR598	protein_coding;miRNA	0;0.25	URS0000669010_9606;URS0001BC32C0_9606;URS0000EFF26D_9606;URS000028FD1A_9606	pre_miRNA;miRNA	0.25;0.4;1.09
chr8	38744019	38744051	32	259	152	484	328	97	140	78	72	210	96	120	196	3.7865	1.2688	1.9284	0.630155	5.62758	2.86953	4.26502	1.09782	1.13732	1.66258	1.91413	2.16255	chr8:38744019-38744051	0.913643	1.25532	1.88792	0.169437	0.577155	0.238708	TACC1;AC016813.1	protein_coding;misc_RNA	0;0.29	URS000094E2D9_9606;URS00008B22DB_9606;URS00009B6D8F_9606;URS00008BFEE1_9606;URS000067F6C6_9606	SRP_RNA;lncRNA;Y_RNA	0;0.29
chr8	134804908	134804943	35	59755	140816	64694	115023	136578	61778	87000	631637	74667	185941	74696	98490	873.599	1415.2	1786.51	5528.19	752.212	1020.28	1495.66	2126.36	1601.37	1034.9	844.649	1086.68	chr8:134804908-134804943	-0.501118	10.6711	1.87077	0.171387	0.577155	0.238708	MIR30D	miRNA	0.5	URS0000D58871_9606;URS0001BE497B_9606;URS0001BECA92_9606;URS00008B6EC2_9606;URS0001BD477B_9606;URS0000D57346_9606;URS000036BDAF_9606;URS0000EFBEE4_9606;URS000066AE98_9606;URS0001BC7DA3_9606;URS00004150D5_9606;URS00008F4E2F_9606;URS000005CF5F_9606;URS0000D58468_9606	lncRNA;pre_miRNA;precursor_RNA;miRNA;piRNA	0;0.5;0.56;0.58;1.46;1.52;1.59
chr9	114359716	114359758	42	2	19	29	47	3	53	0	0	21	11	1	60	0.0292394	0	0.24105	0	0.33719	0.286953	0.611146	0.125792	0.0351747	0.0138549	0.724633	0.662004	chr9:114359716-114359758	1.94357	-1.83411	1.8849	0.169778	0.577155	0.238708	AKNA	protein_coding	0;0.21;0.06;0.2	NA	NA	NA
chr10	93702514	93702547	33	101	41	56	99	195	21	16	113	55	75	1	2	1.47659	0.260267	0.52016	0.988994	0.651125	0.751545	1.28731	0.857674	2.28636	0.0138549	0.287119	0.0220668	chr10:93702514-93702547	1.74775	-0.306534	1.87188	0.171259	0.577155	0.238708	FRA10AC1	protein_coding	0;0.15	NA	NA	NA
chr15	45200386	45200485	99	147	268	354	274	1150	301	275	839	236	1036	681	809	2.14909	4.47334	3.40007	7.34306	4.11604	3.22481	3.56285	11.8473	13.4837	9.43517	4.11537	8.92602	chr15:45200386-45200485	-0.701388	2.67013	1.87134	0.171322	0.577155	0.238708	SHF;CTD-2651B20.6;tRNA_22350	protein_coding;lncRNA;His_tRNA	0;0.32;1.38	URS000006E1E3_9606;URS0001BE94F9_9606;URS000044BAE3_9606;URS000067A424_9606;URS000223282A_9606;URS000056EF70_9606	lncRNA;ncRNA;sRNA;piRNA	0.32;1.38;3.67;3.19
chr15	45201149	45201248	99	147	268	354	274	1151	302	275	855	236	1036	681	809	2.14909	4.47334	3.40007	7.4831	4.11604	3.22481	3.56285	11.8473	13.4954	9.43517	4.12904	8.92602	chr15:45201149-45201248	-0.705165	2.67325	1.88909	0.169305	0.577155	0.238708	SHF;tRNA_22349	protein_coding;His_tRNA	0;0.22;1.38	URS0000D58788_9606;URS0001BD4557_9606;URS000056EF70_9606;URS000044BAE3_9606;URS000067A424_9606;URS000223282A_9606	lncRNA;ncRNA;piRNA;sRNA	0.1;3.19;1.38;3.67
chrX	53557195	53557217	22	0	14	39	23	2	13	12	20	0	1	0	1	0	0.1952	0.177616	0.175043	0.453462	0	0.299072	0.0114357	0.0234498	0	0.17774	0.0110334	chrX:53557195-53557217	2.90641	-2.71879	1.87303	0.171129	0.577155	0.238708	HUWE1;MIRLET7F2	protein_coding;miRNA	0;0.27	URS000099C2D3_9606;URS000075D19A_9606;URS00005D05D7_9606;URS0001BC101E_9606;URS0000EFE6B5_9606;URS00001C04A2_9606;URS00004747E1_9606	SRP_RNA;pre_miRNA;precursor_RNA;miRNA	0;0.27;0.31;1;1.05
chrUn_GL000220v1	119507	119609	102	0	0	2	101	0	163	4	0	61	171	2	67	0	0.0650667	0	0	0.0232545	0.833531	1.31331	1.9555	0	0.0277097	2.22859	0.739238	chrUn_GL000220v1:119507-119609	-2.15798	-0.681182	1.87859	0.170494	0.577155	0.238708	NA	NA	NA	NA	NA	NA
chr10	42989803	42989823	20	115	23	27	0	0	0	21	0	0	0	0	0	1.68126	0.3416	0.291797	0	0.313935	0	0	0	0	0	0	0	chr10:42989803-42989823	3.1181	-2.04153	1.8677	0.171738	0.577772	0.238244	NA	NA	NA	URS00008B3665_9606;URS0001BE4459_9606;URS0001BE82C8_9606;URS0001BCE73B_9606;URS0000EB150F_9606;URS0001BDD0BB_9606;URS0001BF03C5_9606;URS0001BF7B4C_9606;URS0001BD8348_9606	lncRNA	0
chr15	42199590	42199613	23	0	0	0	0	0	13	0	26	17	0	0	18	0	0	0	0.227556	0	0.232296	0	0	0	0	0.17774	0.198601	chr15:42199590-42199613	-2.78168	-3.39668	1.86311	0.172266	0.578982	0.237335	VPS39;MIR627	protein_coding;miRNA	0;0.24	URS00008B4CAA_9606;URS00007599E2_9606;URS000075D437_9606	lncRNA;pre_miRNA;miRNA	0;0.24;1.15
chr1	237603162	237603297	135	2903	3590	941	631	3446	1578	1072	426	688	957	3788	1326	42.441	17.4379	45.5457	3.72842	10.9412	9.40114	8.20497	10.9439	40.4041	52.4823	21.5749	14.6303	chr1:237603162-237603297	0.714762	4.53413	1.83965	0.174992	0.579047	0.237286	RYR2	protein_coding	0	URS000094439F_9606;URS0001BF4535_9606;URS00003817FD_9606;URS00007A029F_9606	ncRNA;lncRNA;piRNA	0.31;0.36;0.53;5;5.4
chr2	78191726	78191746	20	229	45	75	0	0	0	68	0	25	0	0	0	3.34791	1.10613	0.570907	0	0.872042	0.341611	0	0	0	0	0	0	chr2:78191726-78191746	2.18584	-0.879221	1.84526	0.174336	0.579047	0.237286	AC084149.2	lncRNA	0	URS0000EF02B9_9606;URS000075E9B2_9606;URS0001BE55E6_9606;URS00008BBCD9_9606;URS00008C36BA_9606;URS0001BCF7E4_9606	lncRNA	0
chr2	161507851	161507877	26	136	1	46	57	335	299	35	0	99	10	211	118	1.98828	0.569334	0.0126868	0	0.534852	1.35278	0.741178	0.114357	3.92785	2.92338	4.08802	1.30194	chr2:161507851-161507877	1.22253	0.572769	1.8402	0.174927	0.579047	0.237286	SLC4A10	protein_coding	0	NA	NA	NA
chr4	1974635	1974729	94	9	110	0	3	4	86	50	0	248	46	5	401	0.131577	0.813334	1.39555	0	0	3.38878	0.0390093	0.52604	0.0468997	0.0692744	1.17582	4.42439	chr4:1974635-1974729	-2.19249	0.0366251	1.83755	0.175238	0.579047	0.237286	NSD2;SCARNA22	protein_coding;scaRNA	0;0.01;0.25;0.64;0.75	URS00003B6A48_9606;URS0001BBF94E_9606	scaRNA;snoRNA	0.75
[truncated: 2,416 more rows]
